# Supplementary material for: Examining Carotenoid Metabolism Regulation and Its Role in Flower Color Variation in Brassica rapa L
Source: Int J Mol Sci. 2024 Oct 17;25(20):11164. doi: 10.3390/ijms252011164 (PMC11508860; doi:10.3390/ijms252011164)
Supplement: Supplementary file 1 [file ijms-25-11164-s001.zip › Table S1.xlsx]

## Sheet: Sheet1
Table S1-Details of primers for qRT-PCR in this study
Gene ID	Upstream base sequence	Downstream base sequences	product sizes(bp)
BraA04g008500.3.5C	CCGTAGTGCTCCTCGTCCTG	CCCAAGTTCTCCAAATAAGTTCTG	244
BraA03g053660.3.5C	ACTCGTCCCTGGTCTTTGCTT	TTCTCCGACTAATCTCCTTGTCTAAC	266
BraA09g055120.3.5C	GGAACTAAGACTGGATGGCAAGA	CGCAACGGTAGAAACTGGC	182
BraA09g022000.3.5C	ACCAAGTACAGGTGGTCAATCGT	TTTCGTTCTAAAGCAATAGGCAGT	98
BraA07g016880.3.5C	TTTAGGAGACAAAGACGGTGGC	CTCATTTGATTGGTGGCATTGTA	216
BraA02g031780.3.5C	TGAACCCTAGCTCTGTGAATCTGT	TCATACCATCAATGAATCCCAACT	237
BraA03g048740.3.5C	TCTGCGTGATCGCTTTCTTGT	ATAGTGAGCCCGAGGGTAGTTC	185
BraA09g021180.3.5C	CGCTCAAGCACAACCTGAAA	GGCGACCTAACCTGATAACCA	232
BraA02g038600.3.5C	GCGTGCGTATCAACTGTATCTCA	GAGCAGCTTTAGCCACGTCAG	171
BraA08g002180.3.5C	CTGTCCACTGGCTATGAACTCTTT	TTTATCACCTGAACGTAGTCGCTAT	89
BraA05g003100.3.5C	ACCAAAGGTAGCCAAGACTAACAA	GAAACAGGTAAGGACCCGTCAA	282
Bra-Actin	CTGGAATCCACGAGACGACTTAC	CCACCACTGAGCACGATGTTA	91
