# Supplementary material for: Examining Carotenoid Metabolism Regulation and Its Role in Flower Color Variation in Brassica rapa L
Source: Int J Mol Sci. 2024 Oct 17;25(20):11164. doi: 10.3390/ijms252011164 (PMC11508860; doi:10.3390/ijms252011164)
Supplement: Supplementary file 1 [file ijms-25-11164-s001.zip › Table S2.xlsx]

## Sheet: Sheet1
Table 2 , Detection of carotenoid metabolites in 2 varieties
Index	Compounds	Q1 (Da)	Q3 (Da)	Molecular Weight	Ionization model
Carotenoid_03	γ-carotene	537.4	177.3	536.4382	[M+H]+
Carotenoid_02	lycopene	537.4	81	536.4382	[M+H]+
Carotenoid_05	phytofluene	543.5	81.2	542.4852	[M+H]+
Carotenoid_01	α-carotene	537.5	123.2	536.438232	[M+H]+
Carotenoid_06	(E/Z)-phytoene	545.3	81	544.5008	[M+H]+
Carotenoid_07	ε-carotene	537.6	123.2	536.438232	[M+H]+
Carotenoid_04	β-carotene	537.6	177.1	536.4382	[M+H]+
Carotenoid_45	zeaxanthin dimyristate	990	761.8	989	[M+H]+
Carotenoid_16	5,6epoxy-lutein-caprate-palmitate	805.4	549.4	976.4	[M+H-172]+
Carotenoid_20	lutein dioleate	815.7	533.4	1096.7	[M+H-282]+
Carotenoid_25	rubixanthin myristate	763.5	533.5	762.5	[M+H]+
Carotenoid_19	lutein distearate	817.9	533.5	1100.9	[M+H-284]+
Carotenoid_14	5,6epoxy-luttein dilaurate	749.6	549.5	948.6	[M+H-200]+
Carotenoid_23	rubixanthin caprate	707.7	535.6	706.7	[M+H]+
Carotenoid_38	violaxanthin-myristate-oleate	1075.9	847.7	1074.9	[M+H]+
Carotenoid_46	zeaxanthin-laurate-palmitate	989.9	533.4	988.9	[M+H]+
Carotenoid_39	violaxanthin dioleate	1129.9	829.8	1128.9	[M+H]+
Carotenoid_18	lutein dipalmitate	789.8	533.5	1044.8	[M+H-256]+
Carotenoid_43	zeaxanthin dilaurate	933.9	533.2	932.9	[M+H]+
Carotenoid_54	β-cryptoxanthin oleate	817.8	535.4	816.8	[M+H]+
Carotenoid_47	zeaxanthin-myristate-palmitate	1018.1	533.6	1017.1	[M+H]+
Carotenoid_53	β-cryptoxanthin palmitate	791.9	535.5	790.9	[M+H]+
Carotenoid_42	zeaxanthin-caprate-laurate	906.9	533.6	905.9	[M+H]+
Carotenoid_22	neochrome palmitate	821.7	565.5	838.7	[M+H-18]+
Carotenoid_17	lutein dimyristate	761.8	533.5	988.8	[M+H-228]+
Carotenoid_37	violaxanthin dipalmitate	1077.9	821.7	1076.9	[M+H]+
Carotenoid_29	violaxanthin myristate	811.8	793.7	810.8	[M+H]+
Carotenoid_56	zeaxanthin	569.4	477.5	568.428	[M+H]+
Carotenoid_57	violaxanthin	601.4	221	600.4179	[M+H]+
Carotenoid_58	neoxanthin	601.4	565.5	600.4179	[M+H]+
Carotenoid_59	lutein	551.5	175.4	568.428	[M+H-18]+
Carotenoid_60	β-cryptoxanthin	553.5	177.4	552.4331	[M+H]+
Carotenoid_66	canthaxanthin	565.5	203.3	564.8	[M+H]+
Carotenoid_67	echinenone	551.6	203.1	550.9	[M+H]+
Carotenoid_28	violaxanthin laurate	783.7	583.4	800.7	[M+H-18]+
Carotenoid_32	violaxanthin dilaurate	966.7	948.8	965.7	[M+H]+
Carotenoid_33	violaxanthin-myristate-caprate	965.7	947.8	964.7	[M+H]+
Carotenoid_34	violaxanthin-myristate-laurate	993.8	975.7	992.8	[M+H]+
Carotenoid_48	zeaxanthin dipalmitate	789.5	533.5	1045.1	[M+H-256]+
Carotenoid_64	α-cryptoxanthin	553.5	123.1	552.43	[M+H]+
Carotenoid_55	antheraxanthin	585.5	175.4	584.4229	[M+H]+
Carotenoid_68	β-citraurin	433.3	341.1	432.6	[M+H]+
Carotenoid_26	rubixanthin palmitate	791.7	535.4	790.7	[M+H]+
Carotenoid_51	β-cryptoxanthin laurate	735.8	535.5	734.8	[M+H]+
Carotenoid_52	β-cryptoxanthin myristate	763.9	535.5	762.9	[M+H]+
Carotenoid_62	8'-apo-beta-carotenal	417.3	325.3	416.638	[M+H]+
Carotenoid_09	lutein caprate	705.7	533.5	722.7	[M+H-18]+
Carotenoid_12	lutein palmitate	789.8	533.5	806.8	[M+H-18]+
Carotenoid_15	lutein dilaurate	733.5	533.3	933.5	[M+H-201]+
Carotenoid_30	violaxanthin palmitate	839.8	821.8	838.8	[M+H]+
Carotenoid_31	violaxanthin palmitoleate	837.7	745.6	836.7	[M+H]+
Carotenoid_21	lutein oleate	815.7	533.4	832.7	[M+H-18]+
Carotenoid_36	violaxanthin-myristate-palmitate	1050	793.8	1049	[M+H]+
Carotenoid_11	lutein myristate	761.8	533.5	778.8	[M+H-18]+
Q1: precursor ion, Q3: product ion
