# Supplementary material for: Examining Carotenoid Metabolism Regulation and Its Role in Flower Color Variation in Brassica rapa L
Source: Int J Mol Sci. 2024 Oct 17;25(20):11164. doi: 10.3390/ijms252011164 (PMC11508860; doi:10.3390/ijms252011164)
Supplement: Supplementary file 1 [file ijms-25-11164-s001.zip › Table S3.xlsx]

## Sheet: Sheet1
Table S3 3Tissue-specific metabolites
Tissue	Index	Compounds	Type
Flowers	Carotenoid_20	lutein dioleate	down
	Carotenoid_19	lutein distearate	down
	Carotenoid_14	5,6epoxy-luttein dilaurate	down
	Carotenoid_23	rubixanthin caprate	down
	Carotenoid_46	zeaxanthin-laurate-palmitate	down
	Carotenoid_39	violaxanthin dioleate	up
	Carotenoid_18	lutein dipalmitate	down
	Carotenoid_43	zeaxanthin dilaurate	down
	Carotenoid_47	zeaxanthin-myristate-palmitate	up
	Carotenoid_53	β-cryptoxanthin palmitate	down
	Carotenoid_42	zeaxanthin-caprate-laurate	down
	Carotenoid_22	neochrome palmitate	down
	Carotenoid_17	lutein dimyristate	down
	Carotenoid_64	α-cryptoxanthin	down
	Carotenoid_12	lutein palmitate	down
	Carotenoid_15	lutein dilaurate	down
	Carotenoid_31	violaxanthin palmitoleate	down
	Carotenoid_07	ε-carotene	insig
	Carotenoid_45	zeaxanthin dimyristate	insig
	Carotenoid_54	β-cryptoxanthin oleate	insig
	Carotenoid_30	violaxanthin palmitate	insig
Root	Carotenoid_37	violaxanthin dipalmitate	up
	Carotenoid_29	violaxanthin myristate	up
	Carotenoid_57	violaxanthin	up
	Carotenoid_28	violaxanthin laurate	up
	Carotenoid_32	violaxanthin dilaurate	up
	Carotenoid_34	violaxanthin-myristate-laurate	up
	Carotenoid_36	violaxanthin-myristate-palmitate	up
Seeds	Carotenoid_58	neoxanthin	down
	Carotenoid_48	zeaxanthin dipalmitate	down
