# Supplementary material for: Examining Carotenoid Metabolism Regulation and Its Role in Flower Color Variation in Brassica rapa L
Source: Int J Mol Sci. 2024 Oct 17;25(20):11164. doi: 10.3390/ijms252011164 (PMC11508860; doi:10.3390/ijms252011164)
Supplement: Supplementary file 1 [file ijms-25-11164-s001.zip › Table S4.xlsx]

## Sheet: Sheet1
Table S4 Clean reads for each group of samples in the transcriptome
Sample	Raw Reads	Clean Reads	Clean Base(G)	Error Rate(%)	Q20(%)	Q30(%)	GC Content(%)
TF1	73828754	69995522	10.5	0.04	96.25	91.11	46.88
TF2	58998696	55844094	8.38	0.04	96.13	90.82	46.95
TF3	52636498	49850168	7.48	0.04	95.99	90.5	47.06
YF1	52319754	49393082	7.41	0.04	96	90.53	46.9
YF2	73849810	63327340	9.5	0.04	96.43	91.54	46.81
YF3	53172552	50489452	7.57	0.04	95.99	90.55	46.88
TR1	24368583	72954086	7.88	0	96.07	90.31	47.07
TR2	26652763	79790269	8.65	0	96.14	90.44	46.94
TR3	20424737	61169897	9.7	0	96.5	91.13	47.09
YR1	28291698	84740369	10.11	0	96.19	90.54	46.83
YR2	23383739	70065115	9.23	0	95.89	89.96	46.94
YR3	27560736	82473908	7.66	0	96.03	90.21	46.38
TS1	41665742	40214136	6.03	0.05	95.57	87.98	47.77
TS2	64933688	62109152	9.32	0.04	95.74	88.41	48.33
TS3	71006170	68120564	10.22	0.04	95.88	88.75	48.19
YS1	67561322	64584572	9.69	0.04	95.88	88.75	48.38
YS2	64906524	61768144	9.27	0.04	95.73	88.42	48.63
YS3	80252740	76313324	11.45	0.04	95.89	88.76	47.52
