# Supplementary material for: Examining Carotenoid Metabolism Regulation and Its Role in Flower Color Variation in Brassica rapa L
Source: Int J Mol Sci. 2024 Oct 17;25(20):11164. doi: 10.3390/ijms252011164 (PMC11508860; doi:10.3390/ijms252011164)
Supplement: Supplementary file 1 [file ijms-25-11164-s001.zip › Table S5.xlsx]

## Sheet: petal
Table S5 List of genes differing in petal accumulation of different carotenoid compounds
ID	KEGG	KOG	GO
BraA08g024160.3.5C	K13416 brassinosteroid insensitive 1-associated receptor kinase 1 [EC:2.7.10.1 2.7.11.1] | (RefSeq) BRASSINOSTEROID INSENSITIVE 1-associated receptor kinase 1 isoform X1 (A)	At1g29750	GO:0016021,integral component of membrane; GO:0005886,plasma membrane; GO:0005524,ATP binding; GO:0106310,protein serine kinase activity; GO:0004674,protein serine/threonine kinase activity; GO:0106311,protein threonine kinase activity; GO:0046777,protein autophosphorylation; GO:0000166,nucleotide binding; GO:0003674,molecular_function; GO:0005488,binding; GO:0017076,purine nucleotide binding; GO…
BraA08g031200.3.5C	--	At4g10200	GO:0016021,integral component of membrane; GO:0046983,protein dimerization activity; GO:0003674,molecular_function; GO:0005488,binding; GO:0005515,protein binding; GO:0005575,cellular_component; GO:0016020,membrane; GO:0031224,intrinsic component of membrane; GO:0110165,cellular anatomical entity
BraA07g005370.3.5C	K00366 ferredoxin-nitrite reductase [EC:1.7.7.1] | (RefSeq) ferredoxin--nitrite reductase, chloroplastic (A)	At2g15620	GO:0048046,apoplast; GO:0009507,chloroplast; GO:0009570,chloroplast stroma; GO:0005739,mitochondrion; GO:0051539,4 iron, 4 sulfur cluster binding; GO:0048307,ferredoxin-nitrite reductase activity; GO:0020037,heme binding; GO:0046872,metal ion binding; GO:0050421,nitrite reductase (NO-forming) activity; GO:0042128,nitrate assimilation; GO:0010167,response to nitrate; GO:0003674,molecular_function;…
BraA07g002740.3.5C	K01363 cathepsin B [EC:3.4.22.1] | (RefSeq) cathepsin B-like protease 2 isoform X1 (A)	At1g02300	GO:0005576,extracellular region; GO:0005615,extracellular space; GO:0005764,lysosome; GO:0005773,vacuole; GO:0004197,cysteine-type endopeptidase activity; GO:0006952,defense response; GO:0051603,proteolysis involved in cellular protein catabolic process; GO:0050790,regulation of catalytic activity; GO:0003674,molecular_function; GO:0003824,catalytic activity; GO:0004175,endopeptidase activity; GO…
BraA09g057620.3.5C	--	At2g20950	--
novel.522	--	--	--
BraA02g005710.3.5C	K00122 formate dehydrogenase [EC:1.17.1.9] | (RefSeq) formate dehydrogenase, chloroplastic/mitochondrial (A)	At5g14780	GO:0009507,chloroplast; GO:0005829,cytosol; GO:0009326,formate dehydrogenase complex; GO:0005739,mitochondrion; GO:0009536,plastid; GO:0009579,thylakoid; GO:0008863,formate dehydrogenase (NAD+) activity; GO:0051287,NAD binding; GO:0016616,oxidoreductase activity, acting on the CH-OH group of donors, NAD or NADP as acceptor; GO:0042183,formate catabolic process; GO:0046686,response to cadmium ion;…
BraA02g013770.3.5C	K19891 glucan endo-1,3-beta-glucosidase 1/2/3 [EC:3.2.1.39] | (RefSeq) glucan endo-1,3-beta-glucosidase 3 (A)	At5g55180	GO:0031225,anchored component of membrane; GO:0046658,anchored component of plasma membrane; GO:0005618,cell wall; GO:0005576,extracellular region; GO:0005886,plasma membrane; GO:0009536,plastid; GO:0042973,glucan endo-1,3-beta-D-glucosidase activity; GO:0005975,carbohydrate metabolic process; GO:0071555,cell wall organization; GO:0006952,defense response; GO:0003674,molecular_function; GO:000382…
novel.251	--	At1g25430	GO:0046872,metal ion binding; GO:0003676,nucleic acid binding; GO:0004523,RNA-DNA hybrid ribonuclease activity; GO:0003674,molecular_function; GO:0005488,binding; GO:0043167,ion binding; GO:0043169,cation binding; GO:0097159,organic cyclic compound binding; GO:1901363,heterocyclic compound binding; GO:0003824,catalytic activity; GO:0004518,nuclease activity; GO:0004519,endonuclease activity; GO:0…
BraA04g032920.3.5C	--	At2g45820	GO:0005829,cytosol; GO:0005886,plasma membrane; GO:0009506,plasmodesma; GO:0051607,defense response to virus; GO:0051665,membrane raft localization; GO:0009751,response to salicylic acid; GO:0002252,immune effector process; GO:0002376,immune system process; GO:0006950,response to stress; GO:0006952,defense response; GO:0008150,biological_process; GO:0009605,response to external stimulus; GO:00096…
BraA03g006040.3.5C	K10569 endonuclease VIII-like 3 | (RefSeq) uncharacterized protein LOC103856039 (A)	At5g13920	GO:0003676,nucleic acid binding; GO:0008270,zinc ion binding; GO:0003674,molecular_function; GO:0005488,binding; GO:0097159,organic cyclic compound binding; GO:1901363,heterocyclic compound binding; GO:0043167,ion binding; GO:0043169,cation binding; GO:0046872,metal ion binding; GO:0046914,transition metal ion binding
BraA06g032410.3.5C	K07375 tubulin beta | (RefSeq) tubulin beta-8 chain (A)	At5g62690	GO:0005737,cytoplasm; GO:0005829,cytosol; GO:0005794,Golgi apparatus; GO:0005874,microtubule; GO:0045298,tubulin complex; GO:0005525,GTP binding; GO:0003924,GTPase activity; GO:0003729,mRNA binding; GO:0005200,structural constituent of cytoskeleton; GO:0000226,microtubule cytoskeleton organization; GO:0007017,microtubule-based process; GO:0000278,mitotic cell cycle; GO:0000166,nucleotide binding;…
BraA09g055300.3.5C	K12896 serine/arginine-rich splicing factor 7 | (RefSeq) serine/arginine-rich splicing factor RSZ22A (A)	At2g24650	GO:0005634,nucleus; GO:0003677,DNA binding; GO:0003674,molecular_function; GO:0003676,nucleic acid binding; GO:0005488,binding; GO:0097159,organic cyclic compound binding; GO:1901363,heterocyclic compound binding; GO:0005575,cellular_component; GO:0005622,intracellular anatomical structure; GO:0043226,organelle; GO:0043227,membrane-bounded organelle; GO:0043229,intracellular organelle; GO:0043231…
BraA04g032130.3.5C	--	At2g44670	GO:0005737,cytoplasm; GO:0005829,cytosol; GO:0005634,nucleus; GO:0019900,kinase binding; GO:0046872,metal ion binding; GO:0042594,response to starvation; GO:0003674,molecular_function; GO:0005488,binding; GO:0005515,protein binding; GO:0019899,enzyme binding; GO:0043167,ion binding; GO:0043169,cation binding; GO:0006950,response to stress; GO:0008150,biological_process; GO:0009605,response to ext…
BraA10g001340.3.5C	--	At5g38700	--
BraA10g033580.3.5C	K23280 rhamnogalacturonan I rhamnosyltransferase [EC:2.4.1.351] | (RefSeq) rhamnogalacturonan I rhamnosyltransferase 1 (A)	At5g01100	GO:0005737,cytoplasm; GO:0005794,Golgi apparatus; GO:0000139,Golgi membrane; GO:0016021,integral component of membrane; GO:0016757,transferase activity, transferring glycosyl groups; GO:0007155,cell adhesion; GO:0071555,cell wall organization; GO:0006004,fucose metabolic process; GO:0080157,regulation of plant-type cell wall organization or biogenesis; GO:0003674,molecular_function; GO:0003824,ca…
BraA06g035200.3.5C	K01897 long-chain acyl-CoA synthetase [EC:6.2.1.3] | (RefSeq) long chain acyl-CoA synthetase 7, peroxisomal (A)	At5g27600	GO:0005783,endoplasmic reticulum; GO:0016020,membrane; GO:0005777,peroxisome; GO:0009536,plastid; GO:0005524,ATP binding; GO:0102391,decanoate-CoA ligase activity; GO:0004467,long-chain fatty acid-CoA ligase activity; GO:0006631,fatty acid metabolic process; GO:0010193,response to ozone; GO:0009651,response to salt stress; GO:0000166,nucleotide binding; GO:0003674,molecular_function; GO:0005488,b…
BraA09g063950.3.5C	K15378 solute carrier family 45, member 1/2/4 | (RefSeq) sucrose transport protein SUC4 (A)	At1g09960	GO:0005801,cis-Golgi network; GO:0005887,integral component of plasma membrane; GO:0016020,membrane; GO:0009705,plant-type vacuole membrane; GO:0005886,plasma membrane; GO:0005773,vacuole; GO:0008515,sucrose transmembrane transporter activity; GO:0008506,sucrose:proton symporter activity; GO:0005985,sucrose metabolic process; GO:0003674,molecular_function; GO:0005215,transporter activity; GO:0008…
BraA01g024760.3.5C	--	At1g08735	--
novel.1445	K00924 kinase [EC:2.7.1.-] | (RefSeq) probable serine/threonine-protein kinase PBL20 (A)	At2g39360	GO:0005794,Golgi apparatus; GO:0016021,integral component of membrane; GO:0005886,plasma membrane; GO:0009506,plasmodesma; GO:0099503,secretory vesicle; GO:0005524,ATP binding; GO:0004672,protein kinase activity; GO:0004674,protein serine/threonine kinase activity; GO:0046777,protein autophosphorylation; GO:0000166,nucleotide binding; GO:0003674,molecular_function; GO:0005488,binding; GO:0017076,…
BraA04g029050.3.5C	--	At1g36590_1	GO:0003676,nucleic acid binding; GO:0015074,DNA integration; GO:0003674,molecular_function; GO:0005488,binding; GO:0097159,organic cyclic compound binding; GO:1901363,heterocyclic compound binding; GO:0006139,nucleobase-containing compound metabolic process; GO:0006259,DNA metabolic process; GO:0006725,cellular aromatic compound metabolic process; GO:0006807,nitrogen compound metabolic process; G…
BraA08g013710.3.5C	K09419 heat shock transcription factor, other eukaryote | (RefSeq) heat stress transcription factor A-4a isoform X1 (A)	At4g18880	GO:0005737,cytoplasm; GO:0005634,nucleus; GO:0003700,DNA-binding transcription factor activity; GO:0042803,protein homodimerization activity; GO:0000978,RNA polymerase II cis-regulatory region sequence-specific DNA binding; GO:0000976,transcription regulatory region sequence-specific DNA binding; GO:0034605,cellular response to heat; GO:0045893,positive regulation of transcription, DNA-templated;…
BraA01g001410.3.5C	--	At1g01350_2	--
BraA08g029390.3.5C	K01054 acylglycerol lipase [EC:3.1.1.23] | (RefSeq) monoacylglycerol lipase (A)	At1g18360	GO:0005783,endoplasmic reticulum; GO:0005794,Golgi apparatus; GO:0016020,membrane; GO:0005634,nucleus; GO:0005886,plasma membrane; GO:0009506,plasmodesma; GO:0003846,2-acylglycerol O-acyltransferase activity; GO:0090430,caffeoyl-CoA: alcohol caffeoyl transferase activity; GO:0016787,hydrolase activity; GO:0016298,lipase activity; GO:0004622,lysophospholipase activity; GO:0009809,lignin biosynthet…
BraAnng003720.3.5C	--	At1g36035	GO:0004190,aspartic-type endopeptidase activity; GO:0004519,endonuclease activity; GO:0003676,nucleic acid binding; GO:0003964,RNA-directed DNA polymerase activity; GO:0008270,zinc ion binding; GO:0015074,DNA integration; GO:0003674,molecular_function; GO:0003824,catalytic activity; GO:0004175,endopeptidase activity; GO:0008233,peptidase activity; GO:0016787,hydrolase activity; GO:0070001,asparti…
BraA08g014250.3.5C	K03549 KUP system potassium uptake protein | (RefSeq) potassium transporter 9 (A)	At4g19960	GO:0016021,integral component of membrane; GO:0016020,membrane; GO:0005886,plasma membrane; GO:0015079,potassium ion transmembrane transporter activity; GO:0006813,potassium ion transport; GO:0003674,molecular_function; GO:0005215,transporter activity; GO:0008324,cation transmembrane transporter activity; GO:0015075,ion transmembrane transporter activity; GO:0015318,inorganic molecular entity tra…
BraA05g029200.3.5C	K24028 salicylic acid 3-hydroxylase [EC:1.14.11.-] | (RefSeq) protein DMR6-LIKE OXYGENASE 1 (A)	At3g19000	GO:0051213,dioxygenase activity; GO:0046872,metal ion binding; GO:0002229,defense response to oomycetes; GO:0010150,leaf senescence; GO:0009617,response to bacterium; GO:0009620,response to fungus; GO:0002239,response to oomycetes; GO:0009751,response to salicylic acid; GO:0046244,salicylic acid catabolic process; GO:0003674,molecular_function; GO:0003824,catalytic activity; GO:0016491,oxidoreduc…
BraA03g001190.3.5C	--	At5g03430_2	GO:0003824,catalytic activity; GO:0003674,molecular_function
BraA03g045630.3.5C	K13448 calcium-binding protein CML | (RefSeq) probable calcium-binding protein CML41 isoform X1 (A)	At3g50770	GO:0005509,calcium ion binding; GO:0030234,enzyme regulator activity; GO:0003674,molecular_function; GO:0005488,binding; GO:0043167,ion binding; GO:0043169,cation binding; GO:0046872,metal ion binding; GO:0098772,molecular function regulator
BraA02g023510.3.5C	K08999 uncharacterized protein | (RefSeq) bifunctional nuclease 2 isoform X2 (A)	At1g75380	GO:0005634,nucleus; GO:0030891,VCB complex; GO:0004518,nuclease activity; GO:0050832,defense response to fungus; GO:0016567,protein ubiquitination; GO:0003674,molecular_function; GO:0003824,catalytic activity; GO:0016787,hydrolase activity; GO:0016788,hydrolase activity, acting on ester bonds; GO:0006950,response to stress; GO:0006952,defense response; GO:0008150,biological_process; GO:0009605,re…
BraAnng003410.3.5C	K07937 ADP-ribosylation factor 1/2 | (RefSeq) ADP-ribosylation factor 1 (A)	At3g62290	GO:0005829,cytosol; GO:0005769,early endosome; GO:0005794,Golgi apparatus; GO:0005802,trans-Golgi network; GO:0005525,GTP binding; GO:0003729,mRNA binding; GO:0016004,phospholipase activator activity; GO:0009734,auxin-activated signaling pathway; GO:0006886,intracellular protein transport; GO:0090354,regulation of auxin metabolic process; GO:0031001,response to brefeldin A; GO:0016192,vesicle-med…
BraA09g059410.3.5C	K13464 jasmonate ZIM domain-containing protein | (RefSeq) protein TIFY 11A (A)	At1g17380	GO:0005634,nucleus; GO:0006952,defense response; GO:0031347,regulation of defense response; GO:2000022,regulation of jasmonic acid mediated signaling pathway; GO:0009753,response to jasmonic acid; GO:0009611,response to wounding; GO:0006950,response to stress; GO:0008150,biological_process; GO:0050896,response to stimulus; GO:0048583,regulation of response to stimulus; GO:0050789,regulation of bi…
BraA02g023600.3.5C	--	--	--
BraA03g049890.3.5C	--	At4g20150	--
BraA09g032930.3.5C	K13420 LRR receptor-like serine/threonine-protein kinase FLS2 [EC:2.7.11.1] | (RefSeq) LRR receptor-like serine/threonine-protein kinase FLS2 (A)	At1g33590	GO:0016021,integral component of membrane; GO:0005886,plasma membrane; GO:0005575,cellular_component; GO:0016020,membrane; GO:0031224,intrinsic component of membrane; GO:0110165,cellular anatomical entity; GO:0071944,cell periphery
BraA07g013720.3.5C	K01166 ribonuclease T2 [EC:4.6.1.19] | (RefSeq) ribonuclease 3 (A)	At1g26820	GO:0005576,extracellular region; GO:0004521,endoribonuclease activity; GO:0016829,lyase activity; GO:0033897,ribonuclease T2 activity; GO:0003723,RNA binding; GO:0006401,RNA catabolic process; GO:0003674,molecular_function; GO:0003824,catalytic activity; GO:0004518,nuclease activity; GO:0004519,endonuclease activity; GO:0004540,ribonuclease activity; GO:0016787,hydrolase activity; GO:0016788,hydr…
BraA09g067710.3.5C	K07198 5'-AMP-activated protein kinase, catalytic alpha subunit [EC:2.7.11.11] | (RefSeq) CBL-interacting serine/threonine-protein kinase 20 (A)	At1g01140	GO:0005737,cytoplasm; GO:0005634,nucleus; GO:0005524,ATP binding; GO:0106310,protein serine kinase activity; GO:0106311,protein threonine kinase activity; GO:0051365,cellular response to potassium ion starvation; GO:0055075,potassium ion homeostasis; GO:0043266,regulation of potassium ion transport; GO:0009409,response to cold; GO:0010555,response to mannitol; GO:0009651,response to salt stress; …
novel.885	--	--	GO:0016021,integral component of membrane; GO:0005575,cellular_component; GO:0016020,membrane; GO:0031224,intrinsic component of membrane; GO:0110165,cellular anatomical entity
novel.258	--	At2g23330	GO:0004190,aspartic-type endopeptidase activity; GO:0004519,endonuclease activity; GO:0046872,metal ion binding; GO:0003676,nucleic acid binding; GO:0003964,RNA-directed DNA polymerase activity; GO:0015074,DNA integration; GO:0006310,DNA recombination; GO:0003674,molecular_function; GO:0003824,catalytic activity; GO:0004175,endopeptidase activity; GO:0008233,peptidase activity; GO:0016787,hydrola…
BraA01g034360.3.5C	--	--	GO:0016021,integral component of membrane; GO:0005575,cellular_component; GO:0016020,membrane; GO:0031224,intrinsic component of membrane; GO:0110165,cellular anatomical entity
novel.1415	K20867 galacturonosyltransferase 12/13/14/15 [EC:2.4.1.-] | (RefSeq) probable galacturonosyltransferase 12 (A)	At5g54690	GO:0005794,Golgi apparatus; GO:0000139,Golgi membrane; GO:0016021,integral component of membrane; GO:0047262,polygalacturonate 4-alpha-galacturonosyltransferase activity; GO:0071555,cell wall organization; GO:0010417,glucuronoxylan biosynthetic process; GO:0010413,glucuronoxylan metabolic process; GO:0045489,pectin biosynthetic process; GO:0045492,xylan biosynthetic process; GO:0003674,molecular_…
BraA01g003020.3.5C	K18442 brefeldin A-inhibited guanine nucleotide-exchange protein | (RefSeq) brefeldin A-inhibited guanine nucleotide-exchange protein 4 isoform X1 (A)	At4g35380	GO:0005829,cytosol; GO:0005802,trans-Golgi network; GO:0032588,trans-Golgi network membrane; GO:0005085,guanyl-nucleotide exchange factor activity; GO:0015031,protein transport; GO:0032012,regulation of ARF protein signal transduction; GO:0003674,molecular_function; GO:0030234,enzyme regulator activity; GO:0030695,GTPase regulator activity; GO:0060589,nucleoside-triphosphatase regulator activity;…
BraA09g064460.3.5C	K16280 E3 ubiquitin-protein ligase RGLG [EC:2.3.2.27] | (RefSeq) E3 ubiquitin-protein ligase RGLG1 isoform X1 (A)	At1g08860	GO:0005886,plasma membrane; GO:0005544,calcium-dependent phospholipid binding; GO:0046872,metal ion binding; GO:0071277,cellular response to calcium ion; GO:0006952,defense response; GO:0060548,negative regulation of cell death; GO:0090332,stomatal closure; GO:0003674,molecular_function; GO:0005488,binding; GO:0005543,phospholipid binding; GO:0008289,lipid binding; GO:0043167,ion binding; GO:0043…
BraA09g066710.3.5C	K14510 serine/threonine-protein kinase CTR1 [EC:2.7.11.1] | (RefSeq) serine/threonine-protein kinase CTR1 (A)	At1g04210	GO:0005737,cytoplasm; GO:0005886,plasma membrane; GO:0005524,ATP binding; GO:0004672,protein kinase activity; GO:0106310,protein serine kinase activity; GO:0004674,protein serine/threonine kinase activity; GO:0004712,protein serine/threonine/tyrosine kinase activity; GO:0106311,protein threonine kinase activity; GO:0004713,protein tyrosine kinase activity; GO:0006468,protein phosphorylation; GO:0…
BraA02g028190.3.5C	K24205 protein lifeguard | (RefSeq) protein LIFEGUARD 3 (A)	At4g02690	GO:0016021,integral component of membrane; GO:0034620,cellular response to unfolded protein; GO:0006950,response to stress; GO:0006986,response to unfolded protein; GO:0008150,biological_process; GO:0009987,cellular process; GO:0010033,response to organic substance; GO:0033554,cellular response to stress; GO:0035966,response to topologically incorrect protein; GO:0035967,cellular response to topo…
novel.656	--	--	--
BraA05g031440.3.5C	K14558 periodic tryptophan protein 2 | (RefSeq) topless-related protein 4 isoform X1 (A)	At3g16830	GO:0005634,nucleus; GO:0010072,primary shoot apical meristem specification; GO:0006355,regulation of transcription, DNA-templated; GO:0000003,reproduction; GO:0003006,developmental process involved in reproduction; GO:0007275,multicellular organism development; GO:0008150,biological_process; GO:0009653,anatomical structure morphogenesis; GO:0009790,embryo development; GO:0009791,post-embryonic de…
BraA06g011370.3.5C	--	At1g15330	GO:0005737,cytoplasm; GO:0031588,nucleotide-activated protein kinase complex; GO:0005634,nucleus; GO:0016208,AMP binding; GO:0019901,protein kinase binding; GO:0019887,protein kinase regulator activity; GO:0042149,cellular response to glucose starvation; GO:0003006,developmental process involved in reproduction; GO:0009553,embryo sac development; GO:0009555,pollen development; GO:0010183,pollen t…
BraA05g013670.3.5C	K14516 ethylene-responsive transcription factor 1 | (RefSeq) ethylene-responsive transcription factor 15 (A)	At2g31230	GO:0005634,nucleus; GO:0003700,DNA-binding transcription factor activity; GO:0000976,transcription regulatory region sequence-specific DNA binding; GO:0006952,defense response; GO:0009873,ethylene-activated signaling pathway; GO:0010200,response to chitin; GO:0003674,molecular_function; GO:0140110,transcription regulator activity; GO:0001067,regulatory region nucleic acid binding; GO:0003676,nucl…
BraA03g028860.3.5C	K03671 thioredoxin 1 | (RefSeq) thioredoxin M2, chloroplastic isoform X1 (A)	At4g03520	GO:0009507,chloroplast; GO:0015035,protein disulfide oxidoreductase activity; GO:0006662,glycerol ether metabolic process; GO:0003674,molecular_function; GO:0003824,catalytic activity; GO:0015036,disulfide oxidoreductase activity; GO:0016491,oxidoreductase activity; GO:0016667,oxidoreductase activity, acting on a sulfur group of donors; GO:0008150,biological_process; GO:0008152,metabolic process;…
BraA04g003070.3.5C	K10357 myosin V | (RefSeq) myosin-16 isoform X2 (A)	At3g58160	GO:0015629,actin cytoskeleton; GO:0005737,cytoplasm; GO:0016459,myosin complex; GO:0005773,vacuole; GO:0031982,vesicle; GO:0051015,actin filament binding; GO:0030898,actin-dependent ATPase activity; GO:0005524,ATP binding; GO:0005516,calmodulin binding; GO:0000146,microfilament motor activity; GO:0003774,motor activity; GO:0007015,actin filament organization; GO:0030048,actin filament-based movem…
BraA08g013650.3.5C	K04532 NEDD8-activating enzyme E1 regulatory subunit | (RefSeq) NEDD8-activating enzyme E1 regulatory subunit AXR1 isoform X1 (A)	At1g05180	GO:0005737,cytoplasm; GO:0005829,cytosol; GO:0005634,nucleus; GO:0019781,NEDD8 activating enzyme activity; GO:0000166,nucleotide binding; GO:0010252,auxin homeostasis; GO:0009734,auxin-activated signaling pathway; GO:0006281,DNA repair; GO:0009965,leaf morphogenesis; GO:0032446,protein modification by small protein conjugation; GO:0045116,protein neddylation; GO:0007131,reciprocal meiotic recombi…
BraA01g015230.3.5C	K17710 pentatricopeptide repeat domain-containing protein 1 | (RefSeq) pentatricopeptide repeat-containing protein At5g21222 isoform X3 (A)	At4g24400	GO:0005737,cytoplasm; GO:0005634,nucleus; GO:0005886,plasma membrane; GO:0005524,ATP binding; GO:0004672,protein kinase activity; GO:0106310,protein serine kinase activity; GO:0004674,protein serine/threonine kinase activity; GO:0106311,protein threonine kinase activity; GO:0035556,intracellular signal transduction; GO:0046777,protein autophosphorylation; GO:0006468,protein phosphorylation; GO:00…
BraA03g000200.3.5C	K00522 ferritin heavy chain [EC:1.16.3.2] | (RefSeq) ferritin-1, chloroplastic (A)	At5g01600	GO:0009507,chloroplast; GO:0008199,ferric iron binding; GO:0004322,ferroxidase activity; GO:0006879,cellular iron ion homeostasis; GO:0006826,iron ion transport; GO:0003674,molecular_function; GO:0005488,binding; GO:0005506,iron ion binding; GO:0043167,ion binding; GO:0043169,cation binding; GO:0046872,metal ion binding; GO:0046914,transition metal ion binding; GO:0003824,catalytic activity; GO:0…
BraA02g038340.3.5C	K12153 phenylalanine N-monooxygenase [EC:1.14.14.40] | (RefSeq) phenylalanine N-monooxygenase isoform X2 (A)	At1g58260	GO:0005783,endoplasmic reticulum; GO:0005789,endoplasmic reticulum membrane; GO:0016021,integral component of membrane; GO:0016020,membrane; GO:0005634,nucleus; GO:0103096,CYP79F1 dihomomethionine monooxygenase activity; GO:0103097,CYP79F1 trihomomethionine monooxygenase activity; GO:0020037,heme binding; GO:0005506,iron ion binding; GO:0016709,oxidoreductase activity, acting on paired donors, wi…
BraA08g032530.3.5C	K01648 ATP citrate (pro-S)-lyase [EC:2.3.3.8] | (RefSeq) ATP-citrate synthase alpha chain protein 1 (A)	At1g10670	GO:0005829,cytosol; GO:0005524,ATP binding; GO:0003878,ATP citrate synthase activity; GO:0006629,lipid metabolic process; GO:0000166,nucleotide binding; GO:0003674,molecular_function; GO:0005488,binding; GO:0017076,purine nucleotide binding; GO:0030554,adenyl nucleotide binding; GO:0032553,ribonucleotide binding; GO:0032555,purine ribonucleotide binding; GO:0032559,adenyl ribonucleotide binding; …
novel.1664	--	--	--
BraA07g012780.3.5C	--	At1g24330	GO:0009507,chloroplast; GO:0005737,cytoplasm; GO:0005634,nucleus; GO:0004842,ubiquitin-protein transferase activity; GO:0003674,molecular_function; GO:0003824,catalytic activity; GO:0016740,transferase activity; GO:0019787,ubiquitin-like protein transferase activity; GO:0140096,catalytic activity, acting on a protein; GO:0005575,cellular_component; GO:0005622,intracellular anatomical structure; G…
BraA02g020620.3.5C	--	--	--
BraA02g024050.3.5C	K01322 prolyl oligopeptidase [EC:3.4.21.26] | (RefSeq) prolyl endopeptidase (A)	At1g76140	GO:0009507,chloroplast; GO:0005737,cytoplasm; GO:0005829,cytosol; GO:0005634,nucleus; GO:0005773,vacuole; GO:0070009,serine-type aminopeptidase activity; GO:0004252,serine-type endopeptidase activity; GO:0051289,protein homotetramerization; GO:0006508,proteolysis; GO:0003674,molecular_function; GO:0003824,catalytic activity; GO:0004177,aminopeptidase activity; GO:0008233,peptidase activity; GO:00…
BraA02g019820.3.5C	K20628 expansin | (RefSeq) EXPB3; expansin-B3-like precursor (A)	At1g69530	GO:0005618,cell wall; GO:0005576,extracellular region; GO:0016020,membrane; GO:0009664,plant-type cell wall organization; GO:0008150,biological_process; GO:0009987,cellular process; GO:0016043,cellular component organization; GO:0045229,external encapsulating structure organization; GO:0071554,cell wall organization or biogenesis; GO:0071555,cell wall organization; GO:0071669,plant-type cell wall…
BraA09g064550.3.5C	K01620 threonine aldolase [EC:4.1.2.48] | (RefSeq) probable low-specificity L-threonine aldolase 1 (A)	At1g08630	GO:0005829,cytosol; GO:0008732,L-allo-threonine aldolase activity; GO:0004793,threonine aldolase activity; GO:0006545,glycine biosynthetic process; GO:0006567,threonine catabolic process; GO:0003674,molecular_function; GO:0003824,catalytic activity; GO:0016829,lyase activity; GO:0016830,carbon-carbon lyase activity; GO:0016832,aldehyde-lyase activity; GO:0006082,organic acid metabolic process; GO…
BraA01g003290.3.5C	K03781 catalase [EC:1.11.1.6] | (RefSeq) catalase-2 isoform X1 (A)	At4g35090	GO:0005737,cytoplasm; GO:0005829,cytosol; GO:0022626,cytosolic ribosome; GO:0009514,glyoxysome; GO:0005739,mitochondrion; GO:0005777,peroxisome; GO:0005886,plasma membrane; GO:0010319,stromule; GO:0004096,catalase activity; GO:0050897,cobalt ion binding; GO:0020037,heme binding; GO:0008219,cell death; GO:0045454,cell redox homeostasis; GO:0006995,cellular response to nitrogen starvation; GO:00160…
BraA02g023870.3.5C	--	At1g75800	GO:0016021,integral component of membrane; GO:0009506,plasmodesma; GO:0005524,ATP binding; GO:0004672,protein kinase activity; GO:0106310,protein serine kinase activity; GO:0106311,protein threonine kinase activity; GO:0004675,transmembrane receptor protein serine/threonine kinase activity; GO:0009620,response to fungus; GO:0000166,nucleotide binding; GO:0003674,molecular_function; GO:0005488,bin…
BraA01g043910.3.5C	--	--	GO:0016021,integral component of membrane; GO:0005575,cellular_component; GO:0016020,membrane; GO:0031224,intrinsic component of membrane; GO:0110165,cellular anatomical entity
BraA01g044500.3.5C	K17262 tubulin-specific chaperone B | (RefSeq) tubulin-folding cofactor B (A)	At3g03990	GO:0005737,cytoplasm; GO:0005634,nucleus; GO:0016787,hydrolase activity; GO:1902348,cellular response to strigolactone; GO:0010223,secondary shoot formation; GO:1901601,strigolactone biosynthetic process; GO:0003674,molecular_function; GO:0003824,catalytic activity; GO:0008150,biological_process; GO:0009987,cellular process; GO:0010033,response to organic substance; GO:0014070,response to organic…
BraA09g041790.3.5C	K05909 laccase [EC:1.10.3.2] | (RefSeq) laccase-11 (A)	At1g23010	GO:0005783,endoplasmic reticulum; GO:0005789,endoplasmic reticulum membrane; GO:0005507,copper ion binding; GO:0016491,oxidoreductase activity; GO:0016682,oxidoreductase activity, acting on diphenols and related substances as donors, oxygen as acceptor; GO:0016036,cellular response to phosphate starvation; GO:0010073,meristem maintenance; GO:0080167,response to karrikin; GO:0003674,molecular_func…
BraA02g021850.3.5C	K00454 lipoxygenase [EC:1.13.11.12] | (RefSeq) lipoxygenase 4, chloroplastic (A)	At1g72520	GO:0009507,chloroplast; GO:0016165,linoleate 13S-lipoxygenase activity; GO:0046872,metal ion binding; GO:0016702,oxidoreductase activity, acting on single donors with incorporation of molecular oxygen, incorporation of two atoms of oxygen; GO:0009901,anther dehiscence; GO:0048653,anther development; GO:0006633,fatty acid biosynthetic process; GO:0034440,lipid oxidation; GO:0031408,oxylipin biosyn…
BraA09g011160.3.5C	K00924 kinase [EC:2.7.1.-] | (RefSeq) probable serine/threonine-protein kinase CST (A)	At2g17220	GO:0005634,nucleus; GO:0005886,plasma membrane; GO:0005524,ATP binding; GO:0106310,protein serine kinase activity; GO:0106311,protein threonine kinase activity; GO:0006952,defense response; GO:0000166,nucleotide binding; GO:0003674,molecular_function; GO:0005488,binding; GO:0017076,purine nucleotide binding; GO:0030554,adenyl nucleotide binding; GO:0032553,ribonucleotide binding; GO:0032555,purin…
BraA07g028600.3.5C	--	At1g76180	GO:0009507,chloroplast; GO:0005829,cytosol; GO:0019898,extrinsic component of membrane; GO:0016020,membrane; GO:0005739,mitochondrion; GO:0005886,plasma membrane; GO:0005509,calcium ion binding; GO:0003729,mRNA binding; GO:0031210,phosphatidylcholine binding; GO:0001786,phosphatidylserine binding; GO:0009631,cold acclimation; GO:0050821,protein stabilization; GO:0090559,regulation of membrane per…
BraA06g044410.3.5C	K02358 elongation factor Tu | (RefSeq) elongation factor Tu, chloroplastic (A)	At4g20360	GO:0048046,apoplast; GO:0009507,chloroplast; GO:0009941,chloroplast envelope; GO:0042644,chloroplast nucleoid; GO:0009570,chloroplast stroma; GO:0009534,chloroplast thylakoid; GO:0009535,chloroplast thylakoid membrane; GO:0005739,mitochondrion; GO:0005730,nucleolus; GO:0005634,nucleus; GO:0009536,plastid; GO:0005525,GTP binding; GO:0003924,GTPase activity; GO:0003729,mRNA binding; GO:0003746,tran…
BraA03g004120.3.5C	K10999 cellulose synthase A [EC:2.4.1.12] | (RefSeq) cellulose synthase A catalytic subunit 5 [UDP-forming] isoform X1 (A)	At5g09870	GO:0016021,integral component of membrane; GO:0005886,plasma membrane; GO:0005802,trans-Golgi network; GO:0016760,cellulose synthase (UDP-forming) activity; GO:0016759,cellulose synthase activity; GO:0046872,metal ion binding; GO:0071555,cell wall organization; GO:0030244,cellulose biosynthetic process; GO:0010192,mucilage biosynthetic process; GO:0009833,plant-type primary cell wall biogenesis; …
BraA06g038740.3.5C	K08913 light-harvesting complex II chlorophyll a/b binding protein 2 | (RefSeq) chlorophyll a-b binding protein 2.4, chloroplastic (A)	At3g27690	GO:0009941,chloroplast envelope; GO:0009535,chloroplast thylakoid membrane; GO:0005829,cytosol; GO:0016021,integral component of membrane; GO:0009522,photosystem I; GO:0009523,photosystem II; GO:0010287,plastoglobule; GO:0009517,PSII associated light-harvesting complex II; GO:0009579,thylakoid; GO:0016168,chlorophyll binding; GO:0046872,metal ion binding; GO:0003729,mRNA binding; GO:0071215,cellu…
BraA01g034370.3.5C	K17943 pumilio RNA-binding family | (RefSeq) pumilio homolog 6, chloroplastic (A)	At4g25880	GO:0009507,chloroplast; GO:0005737,cytoplasm; GO:0003729,mRNA binding; GO:0010608,posttranscriptional regulation of gene expression; GO:0006417,regulation of translation; GO:0003674,molecular_function; GO:0003676,nucleic acid binding; GO:0003723,RNA binding; GO:0005488,binding; GO:0097159,organic cyclic compound binding; GO:1901363,heterocyclic compound binding; GO:0008150,biological_process; GO:…
BraA09g014150.3.5C	K00033 6-phosphogluconate dehydrogenase [EC:1.1.1.44 1.1.1.343] | (RefSeq) 6-phosphogluconate dehydrogenase, decarboxylating 1, chloroplastic (A)	At1g64190	GO:0009507,chloroplast; GO:0009570,chloroplast stroma; GO:0005829,cytosol; GO:0009536,plastid; GO:0099503,secretory vesicle; GO:0050661,NADP binding; GO:0008114,phosphogluconate 2-dehydrogenase activity; GO:0004616,phosphogluconate dehydrogenase (decarboxylating) activity; GO:0046177,D-gluconate catabolic process; GO:0009051,pentose-phosphate shunt, oxidative branch; GO:0000166,nucleotide binding…
BraA01g002400.3.5C	K09755 ferulate-5-hydroxylase [EC:1.14.-.-] | (RefSeq) cytochrome P450 84A1 (A)	At4g36220	GO:0005783,endoplasmic reticulum; GO:0016021,integral component of membrane; GO:0005886,plasma membrane; GO:0020037,heme binding; GO:0005506,iron ion binding; GO:0004497,monooxygenase activity; GO:0016705,oxidoreductase activity, acting on paired donors, with incorporation or reduction of molecular oxygen; GO:0009809,lignin biosynthetic process; GO:0009699,phenylpropanoid biosynthetic process; GO…
BraA05g014430.3.5C	--	At2g30090	GO:0008080,N-acetyltransferase activity; GO:0016747,transferase activity, transferring acyl groups other than amino-acyl groups; GO:0009734,auxin-activated signaling pathway; GO:0009640,photomorphogenesis; GO:0040008,regulation of growth; GO:0009723,response to ethylene; GO:0009826,unidimensional cell growth; GO:0003674,molecular_function; GO:0003824,catalytic activity; GO:0016407,acetyltransfera…
BraA06g003310.3.5C	K00844 hexokinase [EC:2.7.1.1] | (RefSeq) hexokinase-3 (A)	At1g50460	GO:0005829,cytosol; GO:0031307,integral component of mitochondrial outer membrane; GO:0005739,mitochondrion; GO:0009536,plastid; GO:0005524,ATP binding; GO:0005536,glucose binding; GO:0019158,mannokinase activity; GO:0001678,cellular glucose homeostasis; GO:0051156,glucose 6-phosphate metabolic process; GO:0006096,glycolytic process; GO:0019318,hexose metabolic process; GO:0009409,response to col…
BraA04g017390.3.5C	K09338 homeobox-leucine zipper protein | (RefSeq) homeobox-leucine zipper protein ATHB-6 (A)	At2g22430	GO:0005634,nucleus; GO:0003677,DNA binding; GO:0003700,DNA-binding transcription factor activity; GO:0000981,DNA-binding transcription factor activity, RNA polymerase II-specific; GO:0043565,sequence-specific DNA binding; GO:0000976,transcription regulatory region sequence-specific DNA binding; GO:0009738,abscisic acid-activated signaling pathway; GO:0009788,negative regulation of abscisic acid-a…
BraA09g005120.3.5C	K03327 multidrug resistance protein, MATE family | (RefSeq) protein DETOXIFICATION 9 (A)	At1g29650	GO:0005739,mitochondrion; GO:0005575,cellular_component; GO:0005622,intracellular anatomical structure; GO:0005737,cytoplasm; GO:0043226,organelle; GO:0043227,membrane-bounded organelle; GO:0043229,intracellular organelle; GO:0043231,intracellular membrane-bounded organelle; GO:0110165,cellular anatomical entity
BraA04g028310.3.5C	K14496 abscisic acid receptor PYR/PYL family | (RefSeq) abscisic acid receptor PYL4 (A)	At2g38310	GO:0005737,cytoplasm; GO:0005634,nucleus; GO:0005886,plasma membrane; GO:0010427,abscisic acid binding; GO:0042803,protein homodimerization activity; GO:0004864,protein phosphatase inhibitor activity; GO:0038023,signaling receptor activity; GO:0009738,abscisic acid-activated signaling pathway; GO:0080163,regulation of protein serine/threonine phosphatase activity; GO:0003674,molecular_function; G…
BraA04g003750.3.5C	--	At2g31530	GO:0033097,amyloplast membrane; GO:0031969,chloroplast membrane; GO:0009535,chloroplast thylakoid membrane; GO:0016021,integral component of membrane; GO:0009526,plastid envelope; GO:0008320,protein transmembrane transporter activity; GO:0005048,signal sequence binding; GO:0009658,chloroplast organization; GO:0072598,protein localization to chloroplast; GO:0006616,SRP-dependent cotranslational pr…
BraA07g034200.3.5C	K01206 alpha-L-fucosidase [EC:3.2.1.51] | (RefSeq) alpha-L-fucosidase 3 (A)	At1g67830	GO:0048046,apoplast; GO:0004560,alpha-L-fucosidase activity; GO:0016788,hydrolase activity, acting on ester bonds; GO:0008152,metabolic process; GO:0003674,molecular_function; GO:0003824,catalytic activity; GO:0004553,hydrolase activity, hydrolyzing O-glycosyl compounds; GO:0015928,fucosidase activity; GO:0016787,hydrolase activity; GO:0016798,hydrolase activity, acting on glycosyl bonds; GO:0008…
BraA02g017810.3.5C	--	At1g67050	--
BraA01g042870.3.5C	K22762 desumoylating isopeptidase 1 [EC:3.4.-.-] | (RefSeq) desumoylating isopeptidase 1 (A)	At3g07090	GO:0101005,ubiquitinyl hydrolase activity; GO:0016579,protein deubiquitination; GO:0070646,protein modification by small protein removal; GO:0003674,molecular_function; GO:0003824,catalytic activity; GO:0016787,hydrolase activity; GO:0140096,catalytic activity, acting on a protein; GO:0006464,cellular protein modification process; GO:0006508,proteolysis; GO:0006807,nitrogen compound metabolic pro…
BraA02g044530.3.5C	--	At5g08130	GO:0005634,nucleus; GO:0003677,DNA binding; GO:0003700,DNA-binding transcription factor activity; GO:0042802,identical protein binding; GO:0046983,protein dimerization activity; GO:0006351,transcription, DNA-templated; GO:0003674,molecular_function; GO:0003676,nucleic acid binding; GO:0005488,binding; GO:0097159,organic cyclic compound binding; GO:1901363,heterocyclic compound binding; GO:0140110…
BraA01g024640.3.5C	--	At3g48530	GO:0005524,ATP binding; GO:0019887,protein kinase regulator activity; GO:0005975,carbohydrate metabolic process; GO:0006633,fatty acid biosynthetic process; GO:0042128,nitrate assimilation; GO:0000166,nucleotide binding; GO:0003674,molecular_function; GO:0005488,binding; GO:0017076,purine nucleotide binding; GO:0030554,adenyl nucleotide binding; GO:0032553,ribonucleotide binding; GO:0032555,purin…
BraA09g062540.3.5C	K16280 E3 ubiquitin-protein ligase RGLG [EC:2.3.2.27] | (RefSeq) E3 ubiquitin-protein ligase RGLG5 isoform X2 (A)	At5g14420	GO:0005886,plasma membrane; GO:0046872,metal ion binding; GO:0016740,transferase activity; GO:0009738,abscisic acid-activated signaling pathway; GO:0009789,positive regulation of abscisic acid-activated signaling pathway; GO:0003674,molecular_function; GO:0005488,binding; GO:0043167,ion binding; GO:0043169,cation binding; GO:0003824,catalytic activity; GO:0007154,cell communication; GO:0007165,si…
BraA03g021440.3.5C	K14496 abscisic acid receptor PYR/PYL family | (RefSeq) abscisic acid receptor PYL6 (A)	At2g40330	GO:0005737,cytoplasm; GO:0005634,nucleus; GO:0005886,plasma membrane; GO:0010427,abscisic acid binding; GO:0042803,protein homodimerization activity; GO:0004864,protein phosphatase inhibitor activity; GO:0038023,signaling receptor activity; GO:0009738,abscisic acid-activated signaling pathway; GO:0009867,jasmonic acid mediated signaling pathway; GO:0080163,regulation of protein serine/threonine p…
BraA01g031240.3.5C	K10400 kinesin family member 15 | (RefSeq) kinesin-like protein KIN-12B isoform X1 (A)	At3g23670_1	GO:0005871,kinesin complex; GO:0005874,microtubule; GO:0009524,phragmoplast; GO:0005524,ATP binding; GO:0008574,ATP-dependent microtubule motor activity, plus-end-directed; GO:0016887,ATPase activity; GO:0008017,microtubule binding; GO:0003777,microtubule motor activity; GO:0007112,male meiosis cytokinesis; GO:0055046,microgametogenesis; GO:0007018,microtubule-based movement; GO:0080175,phragmopl…
BraA06g042500.3.5C	K14445 solute carrier family 13 (sodium-dependent dicarboxylate transporter), member 2/3/5 | (RefSeq) tonoplast dicarboxylate transporter (A)	At5g47560	GO:0016021,integral component of membrane; GO:0005774,vacuolar membrane; GO:0005773,vacuole; GO:0015140,malate transmembrane transporter activity; GO:0098656,anion transmembrane transport; GO:0015743,malate transport; GO:0051453,regulation of intracellular pH; GO:0003674,molecular_function; GO:0005215,transporter activity; GO:0005310,dicarboxylic acid transmembrane transporter activity; GO:000534…
BraA09g062260.3.5C	--	At1g13780	--
BraA07g011320.3.5C	K13416 brassinosteroid insensitive 1-associated receptor kinase 1 [EC:2.7.10.1 2.7.11.1] | (RefSeq) LRRII5; BRASSINOSTEROID INSENSITIVE 1-associated receptor kinase 1 (A)	At1g29720	GO:0016021,integral component of membrane; GO:0005886,plasma membrane; GO:0005524,ATP binding; GO:0106310,protein serine kinase activity; GO:0004674,protein serine/threonine kinase activity; GO:0106311,protein threonine kinase activity; GO:0046777,protein autophosphorylation; GO:0000166,nucleotide binding; GO:0003674,molecular_function; GO:0005488,binding; GO:0017076,purine nucleotide binding; GO…
BraA01g000040.3.5C	K14677 aminoacylase [EC:3.5.1.14] | (RefSeq) aminoacylase-1B isoform X1 (A)	At4g38220	GO:0005737,cytoplasm; GO:0004046,aminoacylase activity; GO:0006520,cellular amino acid metabolic process; GO:0003674,molecular_function; GO:0003824,catalytic activity; GO:0016787,hydrolase activity; GO:0016810,hydrolase activity, acting on carbon-nitrogen (but not peptide) bonds; GO:0016811,hydrolase activity, acting on carbon-nitrogen (but not peptide) bonds, in linear amides; GO:0006082,organic…
BraA06g044470.3.5C	K01090 protein phosphatase [EC:3.1.3.16] | (RefSeq) serine/threonine-protein phosphatase BSL1 (A)	At1g54040	GO:0005829,cytosol; GO:0005634,nucleus; GO:0030234,enzyme regulator activity; GO:0042742,defense response to bacterium; GO:0019762,glucosinolate catabolic process; GO:0010150,leaf senescence; GO:0080028,nitrile biosynthetic process; GO:0009753,response to jasmonic acid; GO:0003674,molecular_function; GO:0098772,molecular function regulator; GO:0006950,response to stress; GO:0006952,defense respon…
BraA08g027890.3.5C	--	At1g21520	GO:0003676,nucleic acid binding; GO:0004523,RNA-DNA hybrid ribonuclease activity; GO:0003674,molecular_function; GO:0005488,binding; GO:0097159,organic cyclic compound binding; GO:1901363,heterocyclic compound binding; GO:0003824,catalytic activity; GO:0004518,nuclease activity; GO:0004519,endonuclease activity; GO:0004521,endoribonuclease activity; GO:0004540,ribonuclease activity; GO:0016787,hy…
BraA01g041570.3.5C	K01551 arsenite/tail-anchored protein-transporting ATPase [EC:7.3.2.7 7.3.-.-] | (RefSeq) ATPase ARSA1 (A)	At3g10350	GO:0009570,chloroplast stroma; GO:0005524,ATP binding; GO:0016887,ATPase activity; GO:0016787,hydrolase activity; GO:0000166,nucleotide binding; GO:0003674,molecular_function; GO:0005488,binding; GO:0017076,purine nucleotide binding; GO:0030554,adenyl nucleotide binding; GO:0032553,ribonucleotide binding; GO:0032555,purine ribonucleotide binding; GO:0032559,adenyl ribonucleotide binding; GO:00356…
BraA03g028110.3.5C	K16226 disease resistance protein RPS4 | (RefSeq) disease resistance protein RPS4 (A)	At4g12020_5	GO:0009941,chloroplast envelope; GO:0005634,nucleus; GO:0043531,ADP binding; GO:0005524,ATP binding; GO:0003700,DNA-binding transcription factor activity; GO:0004674,protein serine/threonine kinase activity; GO:0000976,transcription regulatory region sequence-specific DNA binding; GO:0006952,defense response; GO:0000166,nucleotide binding; GO:0003674,molecular_function; GO:0005488,binding; GO:001…
novel.1385	--	--	--
BraA07g034360.3.5C	--	At1g68060	GO:0010005,cortical microtubule, transverse to long axis; GO:0009524,phragmoplast; GO:0005819,spindle; GO:0008017,microtubule binding; GO:0071555,cell wall organization; GO:0007010,cytoskeleton organization; GO:0009832,plant-type cell wall biogenesis; GO:0010051,xylem and phloem pattern formation; GO:0003674,molecular_function; GO:0005488,binding; GO:0005515,protein binding; GO:0008092,cytoskelet…
BraA06g007470.3.5C	--	At1g10560	GO:0005737,cytoplasm; GO:0012505,endomembrane system; GO:0016020,membrane; GO:0005634,nucleus; GO:0061630,ubiquitin protein ligase activity; GO:0004842,ubiquitin-protein transferase activity; GO:0009738,abscisic acid-activated signaling pathway; GO:0016567,protein ubiquitination; GO:0009787,regulation of abscisic acid-activated signaling pathway; GO:0010029,regulation of seed germination; GO:0010…
BraA07g002100.3.5C	--	At2g18630	GO:0016021,integral component of membrane; GO:0005777,peroxisome; GO:0005575,cellular_component; GO:0016020,membrane; GO:0031224,intrinsic component of membrane; GO:0110165,cellular anatomical entity; GO:0005622,intracellular anatomical structure; GO:0005737,cytoplasm; GO:0042579,microbody; GO:0043226,organelle; GO:0043227,membrane-bounded organelle; GO:0043229,intracellular organelle; GO:0043231…
BraA04g002620.3.5C	K15272 solute carrier family 35 (UDP-sugar transporter), member A1/2/3 | (RefSeq) CMP-sialic acid transporter 1 (A)	At3g59360	GO:0005794,Golgi apparatus; GO:0030173,integral component of Golgi membrane; GO:0015165,pyrimidine nucleotide-sugar transmembrane transporter activity; GO:0015136,sialic acid transmembrane transporter activity; GO:0008643,carbohydrate transport; GO:0015739,sialic acid transport; GO:0003674,molecular_function; GO:0005215,transporter activity; GO:0005338,nucleotide-sugar transmembrane transporter a…
BraA03g036890.3.5C	--	--	--
BraA06g011530.3.5C	K05681 ATP-binding cassette, subfamily G (WHITE), member 2 | (RefSeq) ABC transporter G family member 22 (A)	At1g15520	GO:0016021,integral component of membrane; GO:0005886,plasma membrane; GO:0005524,ATP binding; GO:0042626,ATPase-coupled transmembrane transporter activity; GO:0015562,efflux transmembrane transporter activity; GO:0080168,abscisic acid transport; GO:0009738,abscisic acid-activated signaling pathway; GO:0042631,cellular response to water deprivation; GO:0002229,defense response to oomycetes; GO:00…
BraAnng004670.3.5C	K01184 polygalacturonase [EC:3.2.1.15] | (RefSeq) polygalacturonase (A)	At4g09710	GO:0005739,mitochondrion; GO:0005575,cellular_component; GO:0005622,intracellular anatomical structure; GO:0005737,cytoplasm; GO:0043226,organelle; GO:0043227,membrane-bounded organelle; GO:0043229,intracellular organelle; GO:0043231,intracellular membrane-bounded organelle; GO:0110165,cellular anatomical entity
BraA05g002260.3.5C	K00006 glycerol-3-phosphate dehydrogenase (NAD+) [EC:1.1.1.8] | (RefSeq) glycerol-3-phosphate dehydrogenase [NAD(+)] GPDHC1, cytosolic (A)	At2g41540	GO:0005829,cytosol; GO:0009331,glycerol-3-phosphate dehydrogenase complex; GO:0004367,glycerol-3-phosphate dehydrogenase [NAD+] activity; GO:0051287,NAD binding; GO:0005975,carbohydrate metabolic process; GO:0046168,glycerol-3-phosphate catabolic process; GO:0006072,glycerol-3-phosphate metabolic process; GO:0006116,NADH oxidation; GO:0003674,molecular_function; GO:0003824,catalytic activity; GO:…
BraA06g036390.3.5C	K15108 solute carrier family 25 (mitochondrial thiamine pyrophosphate transporter), member 19 | (RefSeq) mitochondrial thiamine diphosphate carrier 2 isoform X2 (A)	At5g48970	GO:0031305,integral component of mitochondrial inner membrane; GO:0005739,mitochondrion; GO:0090422,thiamine pyrophosphate transmembrane transporter activity; GO:0015234,thiamine transmembrane transporter activity; GO:0030974,thiamine pyrophosphate transmembrane transport; GO:0003674,molecular_function; GO:0005215,transporter activity; GO:0008324,cation transmembrane transporter activity; GO:0008…
BraA09g009790.3.5C	K13449 pathogenesis-related protein 1 | (RefSeq) pathogenesis-related protein 1 (A)	At5g66590	GO:0005615,extracellular space; GO:0005575,cellular_component; GO:0005576,extracellular region; GO:0110165,cellular anatomical entity
BraA09g016270.3.5C	K22324 aliphatic glucosinolate S-oxygenase [EC:1.14.13.237] | (RefSeq) FMOGS-OX1; flavin-containing monooxygenase FMO GS-OX2 (A)	At1g62540	GO:0080102,3-methylthiopropyl glucosinolate S-oxygenase activity; GO:0080103,4-methylthiopropyl glucosinolate S-oxygenase activity; GO:0080104,5-methylthiopropyl glucosinolate S-oxygenase activity; GO:0080106,7-methylthiopropyl glucosinolate S-oxygenase activity; GO:0080107,8-methylthiopropyl glucosinolate S-oxygenase activity; GO:0050660,flavin adenine dinucleotide binding; GO:0004499,N,N-dimeth…
BraA06g040440.3.5C	K09716 D-aminoacyl-tRNA deacylase [EC:3.1.1.96] | (RefSeq) D-aminoacyl-tRNA deacylase (A)	At2g03800	GO:0005829,cytosol; GO:0005634,nucleus; GO:0051499,D-aminoacyl-tRNA deacylase activity; GO:0046872,metal ion binding; GO:0019478,D-amino acid catabolic process; GO:0002161,aminoacyl-tRNA editing activity; GO:0003674,molecular_function; GO:0003824,catalytic activity; GO:0016787,hydrolase activity; GO:0016788,hydrolase activity, acting on ester bonds; GO:0052689,carboxylic ester hydrolase activity;…
BraA02g046500.3.5C	--	At5g64530	GO:0005634,nucleus; GO:0003677,DNA binding; GO:0003700,DNA-binding transcription factor activity; GO:0043067,regulation of programmed cell death; GO:0048367,shoot system development; GO:0048731,system development; GO:0010089,xylem development; GO:0003674,molecular_function; GO:0003676,nucleic acid binding; GO:0005488,binding; GO:0097159,organic cyclic compound binding; GO:1901363,heterocyclic com…
BraA03g008150.3.5C	--	--	--
BraA06g022250.3.5C	--	--	GO:0016021,integral component of membrane; GO:0005575,cellular_component; GO:0016020,membrane; GO:0031224,intrinsic component of membrane; GO:0110165,cellular anatomical entity
BraA07g002520.3.5C	K20537 mitogen-activated protein kinase 7/14 [EC:2.7.11.24] | (RefSeq) mitogen-activated protein kinase 7 (A)	At2g18170	GO:0005737,cytoplasm; GO:0005634,nucleus; GO:0005524,ATP binding; GO:0004707,MAP kinase activity; GO:0106310,protein serine kinase activity; GO:0004674,protein serine/threonine kinase activity; GO:0106311,protein threonine kinase activity; GO:0006952,defense response; GO:0035556,intracellular signal transduction; GO:0042542,response to hydrogen peroxide; GO:0000166,nucleotide binding; GO:0003674,…
BraA09g059280.3.5C	--	At1g17600	GO:0005634,nucleus; GO:0043531,ADP binding; GO:0005524,ATP binding; GO:0003700,DNA-binding transcription factor activity; GO:0050135,NAD(P)+ nucleosidase activity; GO:0061809,NAD+ nucleotidase, cyclic ADP-ribose generating; GO:0000976,transcription regulatory region sequence-specific DNA binding; GO:0071456,cellular response to hypoxia; GO:0006952,defense response; GO:0007165,signal transduction;…
BraA10g010870.3.5C	K16833 protein phosphatase inhibitor 2 | (RefSeq) protein phosphatase inhibitor 2 isoform X1 (A)	At5g52200	GO:0005737,cytoplasm; GO:0005634,nucleus; GO:0004864,protein phosphatase inhibitor activity; GO:0043666,regulation of phosphoprotein phosphatase activity; GO:0009966,regulation of signal transduction; GO:0003674,molecular_function; GO:0004857,enzyme inhibitor activity; GO:0019208,phosphatase regulator activity; GO:0019212,phosphatase inhibitor activity; GO:0019888,protein phosphatase regulator ac…
BraA03g060370.3.5C	K03781 catalase [EC:1.11.1.6] | (RefSeq) catalase-2 (A)	At4g35090	GO:0005737,cytoplasm; GO:0005829,cytosol; GO:0022626,cytosolic ribosome; GO:0009514,glyoxysome; GO:0005739,mitochondrion; GO:0005777,peroxisome; GO:0005886,plasma membrane; GO:0010319,stromule; GO:0004096,catalase activity; GO:0050897,cobalt ion binding; GO:0020037,heme binding; GO:0008219,cell death; GO:0045454,cell redox homeostasis; GO:0006995,cellular response to nitrogen starvation; GO:00160…
BraA09g045370.3.5C	K00627 pyruvate dehydrogenase E2 component (dihydrolipoamide acetyltransferase) [EC:2.3.1.12] | (RefSeq) dihydrolipoyllysine-residue acetyltransferase component 1 of pyruvate dehydrogenase complex, mitochondrial isoform X1 (A)	At3g52200	GO:0005759,mitochondrial matrix; GO:0005739,mitochondrion; GO:0045254,pyruvate dehydrogenase complex; GO:0004742,dihydrolipoyllysine-residue acetyltransferase activity; GO:0006086,acetyl-CoA biosynthetic process from pyruvate; GO:0006096,glycolytic process; GO:0003674,molecular_function; GO:0003824,catalytic activity; GO:0016407,acetyltransferase activity; GO:0016417,S-acyltransferase activity; G…
BraA03g000680.3.5C	K12608 CCR4-NOT complex subunit CAF16 | (RefSeq) ABC transporter I family member 20 (A)	At5g02270	GO:0005737,cytoplasm; GO:0005524,ATP binding; GO:0000166,nucleotide binding; GO:0003674,molecular_function; GO:0005488,binding; GO:0017076,purine nucleotide binding; GO:0030554,adenyl nucleotide binding; GO:0032553,ribonucleotide binding; GO:0032555,purine ribonucleotide binding; GO:0032559,adenyl ribonucleotide binding; GO:0035639,purine ribonucleoside triphosphate binding; GO:0036094,small mole…
BraA07g029180.3.5C	K02552 menaquinone-specific isochorismate synthase [EC:5.4.4.2] | (RefSeq) isochorismate synthase 1, chloroplastic (A)	At1g74710	GO:0009507,chloroplast; GO:0009536,plastid; GO:0008909,isochorismate synthase activity; GO:0042742,defense response to bacterium; GO:0050832,defense response to fungus; GO:0050829,defense response to Gram-negative bacterium; GO:0060866,leaf abscission; GO:0031348,negative regulation of defense response; GO:0042372,phylloquinone biosynthetic process; GO:0009617,response to bacterium; GO:0009409,re…
BraA03g019980.3.5C	K14496 abscisic acid receptor PYR/PYL family | (RefSeq) abscisic acid receptor PYL4 (A)	At2g38310	GO:0005737,cytoplasm; GO:0005634,nucleus; GO:0005886,plasma membrane; GO:0010427,abscisic acid binding; GO:0042803,protein homodimerization activity; GO:0004864,protein phosphatase inhibitor activity; GO:0038023,signaling receptor activity; GO:0009738,abscisic acid-activated signaling pathway; GO:0080163,regulation of protein serine/threonine phosphatase activity; GO:0003674,molecular_function; G…
BraA03g013490.3.5C	--	At2g07760	--
BraA09g037670.3.5C	K01206 alpha-L-fucosidase [EC:3.2.1.51] | (RefSeq) alpha-L-fucosidase 3 (A)	At2g27360	GO:0005576,extracellular region; GO:0016788,hydrolase activity, acting on ester bonds; GO:0016042,lipid catabolic process; GO:0003674,molecular_function; GO:0003824,catalytic activity; GO:0016787,hydrolase activity; GO:0006629,lipid metabolic process; GO:0008150,biological_process; GO:0008152,metabolic process; GO:0009056,catabolic process; GO:0044238,primary metabolic process; GO:0071704,organic…
BraA08g021470.3.5C	K00128 aldehyde dehydrogenase (NAD+) [EC:1.2.1.3] | (RefSeq) aldehyde dehydrogenase family 3 member F1 (A)	At4g36250	GO:0005783,endoplasmic reticulum; GO:0005886,plasma membrane; GO:0004028,3-chloroallyl aldehyde dehydrogenase activity; GO:0004029,aldehyde dehydrogenase (NAD+) activity; GO:0043878,glyceraldehyde-3-phosphate dehydrogenase (NAD+) (non-phosphorylating) activity; GO:0006081,cellular aldehyde metabolic process; GO:0003674,molecular_function; GO:0003824,catalytic activity; GO:0016491,oxidoreductase a…
BraA03g039740.3.5C	--	At3g20300	GO:0016021,integral component of membrane; GO:0005575,cellular_component; GO:0016020,membrane; GO:0031224,intrinsic component of membrane; GO:0110165,cellular anatomical entity
BraA09g006900.3.5C	K09264 MADS-box transcription factor, plant | (RefSeq) agamous-like MADS-box protein AGL8 (A)	At5g60910	GO:0005634,nucleus; GO:0003700,DNA-binding transcription factor activity; GO:0000981,DNA-binding transcription factor activity, RNA polymerase II-specific; GO:0046983,protein dimerization activity; GO:0000978,RNA polymerase II cis-regulatory region sequence-specific DNA binding; GO:0043565,sequence-specific DNA binding; GO:0000976,transcription regulatory region sequence-specific DNA binding; GO:…
novel.208	K01867 tryptophanyl-tRNA synthetase [EC:6.1.1.2] | (RefSeq) tryptophan--tRNA ligase, cytoplasmic-like isoform X2 (A)	--	--
BraA06g042820.3.5C	K19042 E3 ubiquitin-protein ligase BOI and related proteins [EC:2.3.2.27] | (RefSeq) BOI-related E3 ubiquitin-protein ligase 1 isoform X1 (A)	At5g47050	GO:0046872,metal ion binding; GO:0004842,ubiquitin-protein transferase activity; GO:0006952,defense response; GO:0043161,proteasome-mediated ubiquitin-dependent protein catabolic process; GO:0043067,regulation of programmed cell death; GO:0003674,molecular_function; GO:0005488,binding; GO:0043167,ion binding; GO:0043169,cation binding; GO:0003824,catalytic activity; GO:0016740,transferase activit…
BraA08g002690.3.5C	--	At1g51090	GO:0046872,metal ion binding; GO:1900150,regulation of defense response to fungus; GO:0003674,molecular_function; GO:0005488,binding; GO:0043167,ion binding; GO:0043169,cation binding; GO:0002831,regulation of response to biotic stimulus; GO:0006950,response to stress; GO:0006952,defense response; GO:0008150,biological_process; GO:0009605,response to external stimulus; GO:0009607,response to biot…
BraA08g005820.3.5C	K03671 thioredoxin 1 | (RefSeq) thioredoxin H5 (A)	At1g45145	GO:0005829,cytosol; GO:0005634,nucleus; GO:0005886,plasma membrane; GO:0009506,plasmodesma; GO:0016671,oxidoreductase activity, acting on a sulfur group of donors, disulfide as acceptor; GO:0050832,defense response to fungus; GO:0046686,response to cadmium ion; GO:0010188,response to microbial phytotoxin; GO:0006979,response to oxidative stress; GO:0003674,molecular_function; GO:0003824,catalytic…
novel.1452	--	At5g48160	GO:0005634,nucleus; GO:0042802,identical protein binding; GO:0046872,metal ion binding; GO:0009793,embryo development ending in seed dormancy; GO:0010078,maintenance of root meristem identity; GO:0010492,maintenance of shoot apical meristem identity; GO:0080022,primary root development; GO:0010468,regulation of gene expression; GO:0010071,root meristem specification; GO:0046740,transport of virus…
BraA06g028360.3.5C	--	At5g63790	GO:0009507,chloroplast; GO:0005634,nucleus; GO:0003700,DNA-binding transcription factor activity; GO:0000976,transcription regulatory region sequence-specific DNA binding; GO:0071456,cellular response to hypoxia; GO:0019760,glucosinolate metabolic process; GO:0001666,response to hypoxia; GO:0003674,molecular_function; GO:0140110,transcription regulator activity; GO:0001067,regulatory region nucle…
BraA08g035210.3.5C	--	At1g04770	GO:0005634,nucleus; GO:0010438,cellular response to sulfur starvation; GO:0009658,chloroplast organization; GO:0010439,regulation of glucosinolate biosynthetic process; GO:0006950,response to stress; GO:0007154,cell communication; GO:0008150,biological_process; GO:0009267,cellular response to starvation; GO:0009605,response to external stimulus; GO:0009987,cellular process; GO:0009991,response to…
BraA10g000810.3.5C	K12133 MYB-related transcription factor LHY | (RefSeq) protein LHY isoform X1 (A)	At1g01060	GO:0005634,nucleus; GO:0003700,DNA-binding transcription factor activity; GO:0000976,transcription regulatory region sequence-specific DNA binding; GO:0007623,circadian rhythm; GO:0048574,long-day photoperiodism, flowering; GO:0042754,negative regulation of circadian rhythm; GO:0043433,negative regulation of DNA-binding transcription factor activity; GO:0042752,regulation of circadian rhythm; GO:…
BraA07g001240.3.5C	K01489 cytidine deaminase [EC:3.5.4.5] | (RefSeq) cytidine deaminase 1 (A)	At2g19570	GO:0005829,cytosol; GO:0005739,mitochondrion; GO:0004126,cytidine deaminase activity; GO:0047844,deoxycytidine deaminase activity; GO:0042803,protein homodimerization activity; GO:0008270,zinc ion binding; GO:0006216,cytidine catabolic process; GO:0009972,cytidine deamination; GO:0003674,molecular_function; GO:0003824,catalytic activity; GO:0016787,hydrolase activity; GO:0016810,hydrolase activit…
BraA05g008300.3.5C	K23452 UDP-glucosyltransferase 85A [EC:2.4.1.-] | (RefSeq) UDP-glycosyltransferase 85A3 (A)	At2g36970	GO:0008194,UDP-glycosyltransferase activity; GO:0003674,molecular_function; GO:0003824,catalytic activity; GO:0016740,transferase activity; GO:0016757,transferase activity, transferring glycosyl groups
BraA08g035240.3.5C	K07513 acetyl-CoA acyltransferase 1 [EC:2.3.1.16] | (RefSeq) 3-ketoacyl-CoA thiolase 1, peroxisomal (A)	At2g33150	GO:0005783,endoplasmic reticulum; GO:0009514,glyoxysome; GO:0005739,mitochondrion; GO:0005730,nucleolus; GO:0005777,peroxisome; GO:0005774,vacuolar membrane; GO:0003988,acetyl-CoA C-acyltransferase activity; GO:0006635,fatty acid beta-oxidation; GO:0006633,fatty acid biosynthetic process; GO:0010111,glyoxysome organization; GO:0009695,jasmonic acid biosynthetic process; GO:0031408,oxylipin biosyn…
BraA03g032800.3.5C	K19882 O-palmitoleoyl-L-serine hydrolase [EC:3.1.1.98] | (RefSeq) pectin acetylesterase 12 (A)	At3g05910	GO:0005576,extracellular region; GO:0009505,plant-type cell wall; GO:0052793,pectin acetylesterase activity; GO:0071555,cell wall organization; GO:0003674,molecular_function; GO:0003824,catalytic activity; GO:0016787,hydrolase activity; GO:0016788,hydrolase activity, acting on ester bonds; GO:0052689,carboxylic ester hydrolase activity; GO:0008150,biological_process; GO:0009987,cellular process; …
BraA03g029050.3.5C	K08235 xyloglucan:xyloglucosyl transferase [EC:2.4.1.207] | (RefSeq) xyloglucan endotransglucosylase/hydrolase protein 9 (A)	At4g03210	GO:0048046,apoplast; GO:0005618,cell wall; GO:0004553,hydrolase activity, hydrolyzing O-glycosyl compounds; GO:0016762,xyloglucan:xyloglucosyl transferase activity; GO:0071555,cell wall organization; GO:0009834,plant-type secondary cell wall biogenesis; GO:0010411,xyloglucan metabolic process; GO:0003674,molecular_function; GO:0003824,catalytic activity; GO:0016787,hydrolase activity; GO:0016798,…
novel.1555	--	--	--
BraA01g026350.3.5C	--	At2g15550	--
BraA02g006480.3.5C	--	At5g16360	GO:0005737,cytoplasm; GO:0071284,cellular response to lead ion; GO:0015692,lead ion transport; GO:0046938,phytochelatin biosynthetic process; GO:0010288,response to lead ion; GO:0008150,biological_process; GO:0009987,cellular process; GO:0010035,response to inorganic substance; GO:0010038,response to metal ion; GO:0042221,response to chemical; GO:0050896,response to stimulus; GO:0051716,cellular …
BraA03g026100.3.5C	K10736 minichromosome maintenance protein 10 | (RefSeq) protein MCM10 homolog (A)	At2g20980	GO:0031298,replication fork protection complex; GO:0003688,DNA replication origin binding; GO:0046872,metal ion binding; GO:0003697,single-stranded DNA binding; GO:0006270,DNA replication initiation; GO:0003674,molecular_function; GO:0003676,nucleic acid binding; GO:0003677,DNA binding; GO:0003690,double-stranded DNA binding; GO:0005488,binding; GO:0043565,sequence-specific DNA binding; GO:009715…
BraA08g035510.3.5C	K14484 auxin-responsive protein IAA | (RefSeq) auxin-responsive protein IAA17 (A)	At1g04250	GO:0005634,nucleus; GO:0003700,DNA-binding transcription factor activity; GO:0042802,identical protein binding; GO:0009734,auxin-activated signaling pathway; GO:1900057,positive regulation of leaf senescence; GO:0009733,response to auxin; GO:0003674,molecular_function; GO:0140110,transcription regulator activity; GO:0005488,binding; GO:0005515,protein binding; GO:0007154,cell communication; GO:00…
BraA10g002210.3.5C	--	At1g03710	--
BraA03g035110.3.5C	--	At3g56180	--
BraA03g053660.3.5C	K15746 beta-carotene 3-hydroxylase [EC:1.14.15.24] | (RefSeq) BCH; beta-carotene 3-hydroxylase 1, chloroplastic (A)	At4g25700	GO:0031969,chloroplast membrane; GO:0016021,integral component of membrane; GO:0016787,hydrolase activity; GO:0005506,iron ion binding; GO:0016491,oxidoreductase activity; GO:0016123,xanthophyll biosynthetic process; GO:0003674,molecular_function; GO:0003824,catalytic activity; GO:0005488,binding; GO:0043167,ion binding; GO:0043169,cation binding; GO:0046872,metal ion binding; GO:0046914,transiti…
BraA03g041520.3.5C	K01177 beta-amylase [EC:3.2.1.2] | (RefSeq) beta-amylase 1, chloroplastic (A)	At3g23920	GO:0009507,chloroplast; GO:0005829,cytosol; GO:0005634,nucleus; GO:0102229,amylopectin maltohydrolase activity; GO:0016161,beta-amylase activity; GO:0009414,response to water deprivation; GO:0005983,starch catabolic process; GO:0003674,molecular_function; GO:0003824,catalytic activity; GO:0004553,hydrolase activity, hydrolyzing O-glycosyl compounds; GO:0016787,hydrolase activity; GO:0016798,hydro…
novel.1865	--	--	--
BraA03g021480.3.5C	K14638 solute carrier family 15 (peptide/histidine transporter), member 3/4 | (RefSeq) protein NRT1/ PTR FAMILY 8.3 (A)	At2g40460	GO:0016021,integral component of membrane; GO:0022857,transmembrane transporter activity; GO:0009624,response to nematode; GO:0003674,molecular_function; GO:0005215,transporter activity; GO:0008150,biological_process; GO:0009605,response to external stimulus; GO:0009607,response to biotic stimulus; GO:0043207,response to external biotic stimulus; GO:0044419,biological process involved in interspe…
BraA04g022230.3.5C	--	--	--
BraA08g021410.3.5C	--	--	--
BraA05g014350.3.5C	K23452 UDP-glucosyltransferase 85A [EC:2.4.1.-] | (RefSeq) UDP-glycosyltransferase 85A4 (A)	At2g30150	GO:0008194,UDP-glycosyltransferase activity; GO:0003674,molecular_function; GO:0003824,catalytic activity; GO:0016740,transferase activity; GO:0016757,transferase activity, transferring glycosyl groups
BraA06g041550.3.5C	K00924 kinase [EC:2.7.1.-] | (RefSeq) receptor protein kinase TMK1 (A)	At2g01820	GO:0016021,integral component of membrane; GO:0009505,plant-type cell wall; GO:0005886,plasma membrane; GO:0009506,plasmodesma; GO:0005524,ATP binding; GO:0106310,protein serine kinase activity; GO:0106311,protein threonine kinase activity; GO:0009555,pollen development; GO:0000166,nucleotide binding; GO:0003674,molecular_function; GO:0005488,binding; GO:0017076,purine nucleotide binding; GO:0030…
novel.1542	--	At5g22430	--
BraA01g001420.3.5C	--	At1g01350_2	GO:0016021,integral component of membrane; GO:0005777,peroxisome; GO:0010468,regulation of gene expression; GO:0008150,biological_process; GO:0008152,metabolic process; GO:0010467,gene expression; GO:0019222,regulation of metabolic process; GO:0043170,macromolecule metabolic process; GO:0050789,regulation of biological process; GO:0060255,regulation of macromolecule metabolic process; GO:0065007,…
BraA01g019410.3.5C	K02701 photosystem I subunit PsaN | (RefSeq) photosystem I reaction center subunit N, chloroplastic (A)	At5g64040	GO:0030093,chloroplast photosystem I; GO:0019904,protein domain specific binding; GO:0015979,photosynthesis; GO:0003674,molecular_function; GO:0005488,binding; GO:0005515,protein binding; GO:0008150,biological_process; GO:0008152,metabolic process; GO:0009987,cellular process; GO:0044237,cellular metabolic process; GO:0005575,cellular_component; GO:0005622,intracellular anatomical structure; GO:0…
BraA10g012430.3.5C	--	At5g53900	GO:0005737,cytoplasm; GO:0005634,nucleus; GO:0005575,cellular_component; GO:0005622,intracellular anatomical structure; GO:0110165,cellular anatomical entity; GO:0043226,organelle; GO:0043227,membrane-bounded organelle; GO:0043229,intracellular organelle; GO:0043231,intracellular membrane-bounded organelle
BraA05g016040.3.5C	K17278 membrane-associated progesterone receptor component | (RefSeq) probable steroid-binding protein 3 (A)	At4g14950_2	GO:0012505,endomembrane system; GO:0016021,integral component of membrane; GO:0016020,membrane; GO:0005496,steroid binding; GO:0003674,molecular_function; GO:0005488,binding; GO:0008289,lipid binding; GO:0097159,organic cyclic compound binding; GO:0005575,cellular_component; GO:0110165,cellular anatomical entity; GO:0031224,intrinsic component of membrane
BraA10g002760.3.5C	K06892 feruloyl-CoA 6-hydroxylase [EC:1.14.11.61] | (RefSeq) feruloyl CoA ortho-hydroxylase 1 (A)	At1g04350	GO:0005576,extracellular region; GO:0046872,metal ion binding; GO:0016491,oxidoreductase activity; GO:0003674,molecular_function; GO:0005488,binding; GO:0043167,ion binding; GO:0043169,cation binding; GO:0003824,catalytic activity; GO:0005575,cellular_component; GO:0110165,cellular anatomical entity
BraA05g041880.3.5C	--	At3g01290	GO:0005829,cytosol; GO:0005739,mitochondrion; GO:0005886,plasma membrane; GO:0009506,plasmodesma; GO:0005774,vacuolar membrane; GO:0005773,vacuole; GO:0002239,response to oomycetes; GO:0008150,biological_process; GO:0009605,response to external stimulus; GO:0009607,response to biotic stimulus; GO:0043207,response to external biotic stimulus; GO:0044419,biological process involved in interspecies …
BraA08g015300.3.5C	K11147 dehydrogenase/reductase SDR family member 4 [EC:1.1.-.-] | (RefSeq) short-chain dehydrogenase/reductase SDRA (A)	At4g05530	GO:0005829,cytosol; GO:0005777,peroxisome; GO:0016491,oxidoreductase activity; GO:0006631,fatty acid metabolic process; GO:0080024,indolebutyric acid metabolic process; GO:0080026,response to indolebutyric acid; GO:0048767,root hair elongation; GO:0003674,molecular_function; GO:0003824,catalytic activity; GO:0006082,organic acid metabolic process; GO:0006629,lipid metabolic process; GO:0008150,bi…
BraA07g020280.3.5C	--	At5g38510	GO:0031969,chloroplast membrane; GO:0016021,integral component of membrane; GO:0005743,mitochondrial inner membrane; GO:0004252,serine-type endopeptidase activity; GO:0010821,regulation of mitochondrion organization; GO:0003674,molecular_function; GO:0003824,catalytic activity; GO:0004175,endopeptidase activity; GO:0008233,peptidase activity; GO:0008236,serine-type peptidase activity; GO:0016787,…
BraA05g036620.3.5C	K15285 solute carrier family 35, member E3 | (RefSeq) UDP-galactose transporter 1 (A)	At5g05820	GO:0005783,endoplasmic reticulum; GO:0005794,Golgi apparatus; GO:0016021,integral component of membrane; GO:0015297,antiporter activity; GO:0008643,carbohydrate transport; GO:0003674,molecular_function; GO:0005215,transporter activity; GO:0015291,secondary active transmembrane transporter activity; GO:0022804,active transmembrane transporter activity; GO:0022857,transmembrane transporter activity…
BraA08g031740.3.5C	K14638 solute carrier family 15 (peptide/histidine transporter), member 3/4 | (RefSeq) protein NRT1/ PTR FAMILY 8.1 isoform X2 (A)	At1g12110	GO:0016021,integral component of membrane; GO:0005886,plasma membrane; GO:0015112,nitrate transmembrane transporter activity; GO:0015293,symporter activity; GO:0009734,auxin-activated signaling pathway; GO:0010540,basipetal auxin transport; GO:0048527,lateral root development; GO:0042128,nitrate assimilation; GO:0015706,nitrate transport; GO:0006857,oligopeptide transport; GO:0048573,photoperiodi…
BraA02g041570.3.5C	--	At5g48850	GO:0005634,nucleus; GO:0017053,transcription repressor complex; GO:0010438,cellular response to sulfur starvation; GO:0010439,regulation of glucosinolate biosynthetic process; GO:0006792,regulation of sulfur utilization; GO:0006950,response to stress; GO:0007154,cell communication; GO:0008150,biological_process; GO:0009267,cellular response to starvation; GO:0009605,response to external stimulus;…
BraA08g013300.3.5C	--	At5g47110	GO:0009507,chloroplast; GO:0009535,chloroplast thylakoid membrane; GO:0016021,integral component of membrane; GO:0009523,photosystem II; GO:0009536,plastid; GO:0042651,thylakoid membrane; GO:0016168,chlorophyll binding; GO:0019899,enzyme binding; GO:0042802,identical protein binding; GO:0043495,protein-membrane adaptor activity; GO:0015979,photosynthesis; GO:1902326,positive regulation of chlorop…
BraA02g043940.3.5C	K13460 disease resistance protein RPS5 | (RefSeq) disease resistance protein RPS5 (A)	At1g59218	GO:0043531,ADP binding; GO:0005524,ATP binding; GO:0006952,defense response; GO:0000166,nucleotide binding; GO:0003674,molecular_function; GO:0005488,binding; GO:0017076,purine nucleotide binding; GO:0030554,adenyl nucleotide binding; GO:0032553,ribonucleotide binding; GO:0032555,purine ribonucleotide binding; GO:0032559,adenyl ribonucleotide binding; GO:0036094,small molecule binding; GO:0043167…
BraA03g041340.3.5C	K01897 long-chain acyl-CoA synthetase [EC:6.2.1.3] | (RefSeq) probable acyl-activating enzyme 16, chloroplastic isoform X1 (A)	At4g14070	GO:0009941,chloroplast envelope; GO:0016874,ligase activity; GO:0006631,fatty acid metabolic process; GO:0003674,molecular_function; GO:0003824,catalytic activity; GO:0006082,organic acid metabolic process; GO:0006629,lipid metabolic process; GO:0008150,biological_process; GO:0008152,metabolic process; GO:0009987,cellular process; GO:0019752,carboxylic acid metabolic process; GO:0032787,monocarbo…
BraA03g010660.3.5C	K07252 dolichyldiphosphatase [EC:3.6.1.43] | (RefSeq) lipid phosphate phosphatase epsilon 1, chloroplastic (A)	At3g50920	GO:0009507,chloroplast; GO:0009706,chloroplast inner membrane; GO:0030176,integral component of endoplasmic reticulum membrane; GO:0043231,intracellular membrane-bounded organelle; GO:0047874,dolichyldiphosphatase activity; GO:0008195,phosphatidate phosphatase activity; GO:0006651,diacylglycerol biosynthetic process; GO:0008610,lipid biosynthetic process; GO:0006487,protein N-linked glycosylation…
BraA07g017070.3.5C	--	At5g67340	GO:0005737,cytoplasm; GO:0005634,nucleus; GO:0004842,ubiquitin-protein transferase activity; GO:0003674,molecular_function; GO:0003824,catalytic activity; GO:0016740,transferase activity; GO:0019787,ubiquitin-like protein transferase activity; GO:0140096,catalytic activity, acting on a protein; GO:0005575,cellular_component; GO:0005622,intracellular anatomical structure; GO:0110165,cellular anato…
BraA08g015090.3.5C	K03010 DNA-directed RNA polymerase II subunit RPB2 [EC:2.7.7.6] | (RefSeq) DNA-directed RNA polymerase II subunit 2 (A)	At4g21710	GO:0005829,cytosol; GO:0009506,plasmodesma; GO:0005665,RNA polymerase II, core complex; GO:0003677,DNA binding; GO:0003899,DNA-directed 5'-3' RNA polymerase activity; GO:0046872,metal ion binding; GO:0032549,ribonucleoside binding; GO:0035196,production of miRNAs involved in gene silencing by miRNA; GO:0006351,transcription, DNA-templated; GO:0003674,molecular_function; GO:0003676,nucleic acid bi…
BraA10g020650.3.5C	--	At5g19850_2	--
BraA09g056720.3.5C	K01858 myo-inositol-1-phosphate synthase [EC:5.5.1.4] | (RefSeq) inositol-3-phosphate synthase (A)	At2g22240	GO:0005737,cytoplasm; GO:0004512,inositol-3-phosphate synthase activity; GO:0006021,inositol biosynthetic process; GO:0008654,phospholipid biosynthetic process; GO:0003674,molecular_function; GO:0003824,catalytic activity; GO:0016853,isomerase activity; GO:0016872,intramolecular lyase activity; GO:0005975,carbohydrate metabolic process; GO:0006020,inositol metabolic process; GO:0006066,alcohol me…
BraA02g020540.3.5C	--	--	--
BraA03g023930.3.5C	K09264 MADS-box transcription factor, plant | (RefSeq) agamous-like MADS-box protein AGL1 (A)	At2g45660	GO:0005737,cytoplasm; GO:0005634,nucleus; GO:0003700,DNA-binding transcription factor activity; GO:0000981,DNA-binding transcription factor activity, RNA polymerase II-specific; GO:0046983,protein dimerization activity; GO:0000978,RNA polymerase II cis-regulatory region sequence-specific DNA binding; GO:0008134,transcription factor binding; GO:0030154,cell differentiation; GO:0009908,flower devel…
BraA09g001610.3.5C	--	At4g02710	GO:0005886,plasma membrane; GO:0051015,actin filament binding; GO:0003674,molecular_function; GO:0003779,actin binding; GO:0005488,binding; GO:0005515,protein binding; GO:0008092,cytoskeletal protein binding; GO:0044877,protein-containing complex binding; GO:0005575,cellular_component; GO:0016020,membrane; GO:0071944,cell periphery; GO:0110165,cellular anatomical entity
BraA05g025550.3.5C	K08867 WNK lysine deficient protein kinase [EC:2.7.11.1] | (RefSeq) serine/threonine-protein kinase WNK2 (A)	At3g22420	GO:0005737,cytoplasm; GO:0005524,ATP binding; GO:0004672,protein kinase activity; GO:0106310,protein serine kinase activity; GO:0004674,protein serine/threonine kinase activity; GO:0106311,protein threonine kinase activity; GO:0035556,intracellular signal transduction; GO:0048573,photoperiodism, flowering; GO:0006468,protein phosphorylation; GO:0000166,nucleotide binding; GO:0003674,molecular_fun…
BraA07g027490.3.5C	K10580 ubiquitin-conjugating enzyme E2 N [EC:2.3.2.23] | (RefSeq) ubiquitin-conjugating enzyme E2 36 (A)	At1g78870	GO:0005739,mitochondrion; GO:0005634,nucleus; GO:0031372,UBC13-MMS2 complex; GO:0005524,ATP binding; GO:0061631,ubiquitin conjugating enzyme activity; GO:0004842,ubiquitin-protein transferase activity; GO:0006301,postreplication repair; GO:0070534,protein K63-linked ubiquitination; GO:0000209,protein polyubiquitination; GO:0046686,response to cadmium ion; GO:0010039,response to iron ion; GO:00100…
BraA02g003640.3.5C	--	At5g10730	GO:0009507,chloroplast; GO:0005739,mitochondrion; GO:0005634,nucleus; GO:0010287,plastoglobule; GO:0009579,thylakoid; GO:0044877,protein-containing complex binding; GO:0006979,response to oxidative stress; GO:1901006,ubiquinone-6 biosynthetic process; GO:0003674,molecular_function; GO:0005488,binding; GO:0006950,response to stress; GO:0008150,biological_process; GO:0050896,response to stimulus; G…
BraA01g041100.3.5C	K19355 mannan endo-1,4-beta-mannosidase [EC:3.2.1.78] | (RefSeq) mannan endo-1,4-beta-mannosidase 3 (A)	At3g10890	GO:0048046,apoplast; GO:0016985,mannan endo-1,4-beta-mannosidase activity; GO:0071585,detoxification of cadmium ion; GO:0071704,organic substance metabolic process; GO:0046686,response to cadmium ion; GO:0003674,molecular_function; GO:0003824,catalytic activity; GO:0004553,hydrolase activity, hydrolyzing O-glycosyl compounds; GO:0004567,beta-mannosidase activity; GO:0015923,mannosidase activity; …
BraA05g001020.3.5C	K12133 MYB-related transcription factor LHY | (RefSeq) protein LHY isoform X1 (A)	At2g46830	GO:0005634,nucleus; GO:0003677,DNA binding; GO:0003700,DNA-binding transcription factor activity; GO:0043565,sequence-specific DNA binding; GO:0007623,circadian rhythm; GO:0048574,long-day photoperiodism, flowering; GO:0042754,negative regulation of circadian rhythm; GO:0045892,negative regulation of transcription, DNA-templated; GO:0045893,positive regulation of transcription, DNA-templated; GO:…
BraA06g037580.3.5C	--	At3g29810	GO:0031225,anchored component of membrane; GO:0046658,anchored component of plasma membrane; GO:0005794,Golgi apparatus; GO:0005797,Golgi medial cisterna; GO:0010215,cellulose microfibril organization; GO:0048354,mucilage biosynthetic process involved in seed coat development; GO:0009832,plant-type cell wall biogenesis; GO:0052324,plant-type cell wall cellulose biosynthetic process; GO:0009664,pl…
BraA09g053720.3.5C	--	At3g62630	--
BraA10g016720.3.5C	K05857 phosphatidylinositol phospholipase C, delta [EC:3.1.4.11] | (RefSeq) phosphoinositide phospholipase C 1 (A)	At5g58670	GO:0005886,plasma membrane; GO:0046872,metal ion binding; GO:0004435,phosphatidylinositol phospholipase C activity; GO:0004629,phospholipase C activity; GO:0009738,abscisic acid-activated signaling pathway; GO:0016042,lipid catabolic process; GO:0048015,phosphatidylinositol-mediated signaling; GO:0009737,response to abscisic acid; GO:0009409,response to cold; GO:0009651,response to salt stress; G…
BraA06g023950.3.5C	K23953 plant cysteine oxidase [EC:1.13.11.-] | (RefSeq) uncharacterized protein LOC103832656 (A)	--	--
BraA08g016170.3.5C	--	--	--
novel.331	--	--	GO:0009706,chloroplast inner membrane; GO:0016021,integral component of membrane; GO:0042721,TIM22 mitochondrial import inner membrane insertion complex; GO:0008320,protein transmembrane transporter activity; GO:0045039,protein insertion into mitochondrial inner membrane; GO:0045036,protein targeting to chloroplast; GO:0003674,molecular_function; GO:0005215,transporter activity; GO:0008509,anion …
BraA08g010600.3.5C	K12260 sulfiredoxin [EC:1.8.98.2] | (RefSeq) sulfiredoxin, chloroplastic/mitochondrial isoform X1 (A)	At1g31130	GO:0009507,chloroplast; GO:0005737,cytoplasm; GO:0005739,mitochondrion; GO:0005524,ATP binding; GO:0032542,sulfiredoxin activity; GO:0034599,cellular response to oxidative stress; GO:0000166,nucleotide binding; GO:0003674,molecular_function; GO:0005488,binding; GO:0017076,purine nucleotide binding; GO:0030554,adenyl nucleotide binding; GO:0032553,ribonucleotide binding; GO:0032555,purine ribonucl…
BraA01g019120.3.5C	--	At4g32480	--
BraA05g030750.3.5C	K00207 dihydropyrimidine dehydrogenase (NADP+) [EC:1.3.1.2] | (RefSeq) dihydropyrimidine dehydrogenase (NADP(+)), chloroplastic (A)	At3g17810	GO:0009507,chloroplast; GO:0009570,chloroplast stroma; GO:0009536,plastid; GO:0017113,dihydropyrimidine dehydrogenase (NADP+) activity; GO:0051536,iron-sulfur cluster binding; GO:0050661,NADP binding; GO:0002058,uracil binding; GO:0019483,beta-alanine biosynthetic process; GO:0043562,cellular response to nitrogen levels; GO:0006210,thymine catabolic process; GO:0006212,uracil catabolic process; G…
BraA05g023570.3.5C	--	At1g32690	--
BraA09g046800.3.5C	--	At3g54000	--
BraA03g031800.3.5C	K00962 polyribonucleotide nucleotidyltransferase [EC:2.7.7.8] | (RefSeq) polyribonucleotide nucleotidyltransferase 1, chloroplastic isoform X1 (A)	At3g03710	GO:0009507,chloroplast; GO:0009570,chloroplast stroma; GO:0005829,cytosol; GO:0005739,mitochondrion; GO:0000175,3'-5'-exoribonuclease activity; GO:0003729,mRNA binding; GO:0004654,polyribonucleotide nucleotidyltransferase activity; GO:0016120,carotene biosynthetic process; GO:0016036,cellular response to phosphate starvation; GO:0015995,chlorophyll biosynthetic process; GO:0031425,chloroplast RNA…
BraA05g016990.3.5C	K01206 alpha-L-fucosidase [EC:3.2.1.51] | (RefSeq) alpha-L-fucosidase 3 (A)	At1g53990	GO:0005576,extracellular region; GO:0016298,lipase activity; GO:0042742,defense response to bacterium; GO:0016042,lipid catabolic process; GO:0003674,molecular_function; GO:0003824,catalytic activity; GO:0016787,hydrolase activity; GO:0016788,hydrolase activity, acting on ester bonds; GO:0006950,response to stress; GO:0006952,defense response; GO:0008150,biological_process; GO:0009605,response to…
BraA08g019010.3.5C	--	At4g29520	GO:0016021,integral component of membrane; GO:0005575,cellular_component; GO:0016020,membrane; GO:0031224,intrinsic component of membrane; GO:0110165,cellular anatomical entity
BraA06g025270.3.5C	K14498 serine/threonine-protein kinase SRK2 [EC:2.7.11.1] | (RefSeq) serine/threonine-protein kinase SRK2A (A)	At2g31400	GO:0009507,chloroplast; GO:0003677,DNA binding; GO:0010019,chloroplast-nucleus signaling pathway; GO:0031930,mitochondria-nucleus signaling pathway; GO:0003674,molecular_function; GO:0003676,nucleic acid binding; GO:0005488,binding; GO:0097159,organic cyclic compound binding; GO:1901363,heterocyclic compound binding; GO:0007154,cell communication; GO:0007165,signal transduction; GO:0008150,biolog…
novel.781	--	--	--
BraA05g001460.3.5C	--	At2g46330	GO:0031225,anchored component of membrane; GO:0005886,plasma membrane; GO:0005575,cellular_component; GO:0016020,membrane; GO:0031224,intrinsic component of membrane; GO:0110165,cellular anatomical entity; GO:0071944,cell periphery
BraA01g029450.3.5C	K02639 ferredoxin | (RefSeq) ferredoxin, leaf L-A (A)	At1g60950	GO:0009507,chloroplast; GO:0051537,2 iron, 2 sulfur cluster binding; GO:0009055,electron transfer activity; GO:0046872,metal ion binding; GO:0009643,photosynthetic acclimation; GO:0009767,photosynthetic electron transport chain; GO:0003674,molecular_function; GO:0005488,binding; GO:0051536,iron-sulfur cluster binding; GO:0051540,metal cluster binding; GO:0003824,catalytic activity; GO:0016491,oxi…
BraA02g027800.3.5C	--	At4g02210	--
BraA09g028900.3.5C	--	At4g10770	GO:0005887,integral component of plasma membrane; GO:0016020,membrane; GO:0035673,oligopeptide transmembrane transporter activity; GO:0015031,protein transport; GO:0003674,molecular_function; GO:0005215,transporter activity; GO:0008509,anion transmembrane transporter activity; GO:0015075,ion transmembrane transporter activity; GO:0022857,transmembrane transporter activity; GO:0042887,amide transm…
BraA02g024860.3.5C	K03028 26S proteasome regulatory subunit N1 | (RefSeq) 26S proteasome non-ATPase regulatory subunit 2 homolog A (A)	At5g45500	GO:0005634,nucleus; GO:0005886,plasma membrane; GO:0000502,proteasome complex; GO:0008540,proteasome regulatory particle, base subcomplex; GO:0034515,proteasome storage granule; GO:0030234,enzyme regulator activity; GO:0043161,proteasome-mediated ubiquitin-dependent protein catabolic process; GO:0030163,protein catabolic process; GO:0042176,regulation of protein catabolic process; GO:0003674,mole…
BraA06g010930.3.5C	--	At1g14780	GO:0005886,plasma membrane; GO:0009626,plant-type hypersensitive response; GO:2000031,regulation of salicylic acid mediated signaling pathway; GO:0002376,immune system process; GO:0006950,response to stress; GO:0006952,defense response; GO:0006955,immune response; GO:0008150,biological_process; GO:0008219,cell death; GO:0009605,response to external stimulus; GO:0009607,response to biotic stimulus…
BraA10g023880.3.5C	K09264 MADS-box transcription factor, plant | (RefSeq) developmental protein SEPALLATA 1 (A)	At5g15800	GO:0005634,nucleus; GO:0000981,DNA-binding transcription factor activity, RNA polymerase II-specific; GO:0046983,protein dimerization activity; GO:0000978,RNA polymerase II cis-regulatory region sequence-specific DNA binding; GO:0030154,cell differentiation; GO:0048481,plant ovule development; GO:0045944,positive regulation of transcription by RNA polymerase II; GO:0006357,regulation of transcrip…
BraA02g047420.3.5C	--	At5g67420	GO:0000976,transcription regulatory region sequence-specific DNA binding; GO:0006807,nitrogen compound metabolic process; GO:0010468,regulation of gene expression; GO:0060776,simple leaf morphogenesis; GO:0001067,regulatory region nucleic acid binding; GO:0003674,molecular_function; GO:0003676,nucleic acid binding; GO:0003677,DNA binding; GO:0003690,double-stranded DNA binding; GO:0005488,binding…
BraA10g022980.3.5C	K20924 cellulose synthase-like protein [EC:2.4.1.-] | (RefSeq) cellulose synthase-like protein D2 (A)	At5g16910	GO:0005768,endosome; GO:0005794,Golgi apparatus; GO:0030173,integral component of Golgi membrane; GO:0005886,plasma membrane; GO:0005802,trans-Golgi network; GO:0016760,cellulose synthase (UDP-forming) activity; GO:0051753,mannan synthase activity; GO:0071555,cell wall organization; GO:0030244,cellulose biosynthetic process; GO:0009833,plant-type primary cell wall biogenesis; GO:0009409,response …
BraA05g019480.3.5C	K01938 formate--tetrahydrofolate ligase [EC:6.3.4.3] | (RefSeq) formate--tetrahydrofolate ligase (A)	At1g50480	GO:0048046,apoplast; GO:0009507,chloroplast; GO:0005829,cytosol; GO:0005634,nucleus; GO:0005886,plasma membrane; GO:0005524,ATP binding; GO:0005507,copper ion binding; GO:0004329,formate-tetrahydrofolate ligase activity; GO:0046686,response to cadmium ion; GO:0035999,tetrahydrofolate interconversion; GO:0000166,nucleotide binding; GO:0003674,molecular_function; GO:0005488,binding; GO:0017076,puri…
BraA06g032110.3.5C	--	At4g10540	GO:0005618,cell wall; GO:0005829,cytosol; GO:0005615,extracellular space; GO:0004252,serine-type endopeptidase activity; GO:0006508,proteolysis; GO:0003674,molecular_function; GO:0003824,catalytic activity; GO:0004175,endopeptidase activity; GO:0008233,peptidase activity; GO:0008236,serine-type peptidase activity; GO:0016787,hydrolase activity; GO:0017171,serine hydrolase activity; GO:0140096,cat…
BraA05g025000.3.5C	K01537 P-type Ca2+ transporter type 2C [EC:7.2.2.10] | (RefSeq) putative calcium-transporting ATPase 13, plasma membrane-type (A)	At3g22910	GO:0005887,integral component of plasma membrane; GO:0043231,intracellular membrane-bounded organelle; GO:0005524,ATP binding; GO:0019829,ATPase-coupled cation transmembrane transporter activity; GO:0005516,calmodulin binding; GO:0046872,metal ion binding; GO:0005388,calcium transmembrane transporter activity, phosphorylative mechanism; GO:0000166,nucleotide binding; GO:0003674,molecular_function…
BraA03g011900.3.5C	K07195 exocyst complex component 7 | (RefSeq) exocyst complex component EXO70B2 (A)	At5g58430	GO:0005829,cytosol; GO:0012505,endomembrane system; GO:0000145,exocyst; GO:0070062,extracellular exosome; GO:0045335,phagocytic vesicle; GO:0005886,plasma membrane; GO:0006952,defense response; GO:0052542,defense response by callose deposition; GO:0042742,defense response to bacterium; GO:0050832,defense response to fungus; GO:0006887,exocytosis; GO:0006955,immune response; GO:0009789,positive re…
BraA10g003200.3.5C	--	At3g13280	GO:0005777,peroxisome; GO:0010468,regulation of gene expression; GO:0008150,biological_process; GO:0008152,metabolic process; GO:0010467,gene expression; GO:0019222,regulation of metabolic process; GO:0043170,macromolecule metabolic process; GO:0050789,regulation of biological process; GO:0060255,regulation of macromolecule metabolic process; GO:0065007,biological regulation; GO:0071704,organic s…
BraA02g041160.3.5C	K12135 zinc finger protein CONSTANS | (RefSeq) zinc finger protein CONSTANS (A)	At5g48250	GO:0005634,nucleus; GO:0005886,plasma membrane; GO:0003700,DNA-binding transcription factor activity; GO:0008270,zinc ion binding; GO:0003674,molecular_function; GO:0140110,transcription regulator activity; GO:0005488,binding; GO:0043167,ion binding; GO:0043169,cation binding; GO:0046872,metal ion binding; GO:0046914,transition metal ion binding; GO:0005575,cellular_component; GO:0005622,intracel…
BraA06g036540.3.5C	K13459 disease resistance protein RPS2 | (RefSeq) LOW QUALITY PROTEIN: probable disease resistance protein At1g15890 (A)	At1g53350	GO:0043531,ADP binding; GO:0005524,ATP binding; GO:0006952,defense response; GO:0000166,nucleotide binding; GO:0003674,molecular_function; GO:0005488,binding; GO:0017076,purine nucleotide binding; GO:0030554,adenyl nucleotide binding; GO:0032553,ribonucleotide binding; GO:0032555,purine ribonucleotide binding; GO:0032559,adenyl ribonucleotide binding; GO:0036094,small molecule binding; GO:0043167…
BraA03g042860.3.5C	K00830 alanine-glyoxylate transaminase / serine-glyoxylate transaminase / serine-pyruvate transaminase [EC:2.6.1.44 2.6.1.45 2.6.1.51] | (RefSeq) serine--glyoxylate aminotransferase (A)	At2g13360	GO:0048046,apoplast; GO:0009507,chloroplast; GO:0009570,chloroplast stroma; GO:0005829,cytosol; GO:0005739,mitochondrion; GO:0005777,peroxisome; GO:0005886,plasma membrane; GO:0008453,alanine-glyoxylate transaminase activity; GO:0003729,mRNA binding; GO:0050281,serine-glyoxylate transaminase activity; GO:0004760,serine-pyruvate transaminase activity; GO:0019265,glycine biosynthetic process, by tr…
novel.48	K01881 prolyl-tRNA synthetase [EC:6.1.1.15] | (RefSeq) proline--tRNA ligase, cytoplasmic isoform X2 (A)	At2g13940	GO:0004190,aspartic-type endopeptidase activity; GO:0004519,endonuclease activity; GO:0046872,metal ion binding; GO:0003676,nucleic acid binding; GO:0003964,RNA-directed DNA polymerase activity; GO:0015074,DNA integration; GO:0006310,DNA recombination; GO:0003674,molecular_function; GO:0003824,catalytic activity; GO:0004175,endopeptidase activity; GO:0008233,peptidase activity; GO:0016787,hydrola…
BraA03g022400.3.5C	--	At2g42540	GO:0009507,chloroplast; GO:0009941,chloroplast envelope; GO:0009570,chloroplast stroma; GO:0005829,cytosol; GO:0005534,galactose binding; GO:0008289,lipid binding; GO:0007623,circadian rhythm; GO:0009631,cold acclimation; GO:0009819,drought recovery; GO:0010286,heat acclimation; GO:0010150,leaf senescence; GO:0009667,plastid inner membrane organization; GO:0051259,protein complex oligomerization;…
BraA06g033490.3.5C	K01669 deoxyribodipyrimidine photo-lyase [EC:4.1.99.3] | (RefSeq) cryptochrome DASH, chloroplastic/mitochondrial (A)	At5g24850	GO:0009507,chloroplast; GO:0005739,mitochondrion; GO:0005524,ATP binding; GO:0003677,DNA binding; GO:0003913,DNA photolyase activity; GO:0071949,FAD binding; GO:0009881,photoreceptor activity; GO:0000719,photoreactive repair; GO:0018298,protein-chromophore linkage; GO:0000166,nucleotide binding; GO:0003674,molecular_function; GO:0005488,binding; GO:0017076,purine nucleotide binding; GO:0030554,ad…
BraA09g065610.3.5C	K24028 salicylic acid 3-hydroxylase [EC:1.14.11.-] | (RefSeq) protein DMR6-LIKE OXYGENASE 2 isoform X1 (A)	At1g06650	GO:0005576,extracellular region; GO:0046872,metal ion binding; GO:0016491,oxidoreductase activity; GO:0003674,molecular_function; GO:0005488,binding; GO:0043167,ion binding; GO:0043169,cation binding; GO:0003824,catalytic activity; GO:0005575,cellular_component; GO:0110165,cellular anatomical entity
BraA06g024620.3.5C	K06892 feruloyl-CoA 6-hydroxylase [EC:1.14.11.61] | (RefSeq) feruloyl CoA ortho-hydroxylase 1 (A)	At3g46480	GO:0016706,2-oxoglutarate-dependent dioxygenase activity; GO:0102312,4-coumaroyl 2'-hydroxylase activity; GO:0046872,metal ion binding; GO:0009805,coumarin biosynthetic process; GO:0009699,phenylpropanoid biosynthetic process; GO:0009620,response to fungus; GO:0002238,response to molecule of fungal origin; GO:0003674,molecular_function; GO:0003824,catalytic activity; GO:0016491,oxidoreductase act…
BraA03g023950.3.5C	K16221 transcription factor TCP21 (protein CCA1 HIKING EXPEDITION) | (RefSeq) transcription factor TCP7 (A)	At2g45680	GO:0005634,nucleus; GO:0003700,DNA-binding transcription factor activity; GO:0043565,sequence-specific DNA binding; GO:0000976,transcription regulatory region sequence-specific DNA binding; GO:1900056,negative regulation of leaf senescence; GO:0008361,regulation of cell size; GO:0006355,regulation of transcription, DNA-templated; GO:0048364,root development; GO:0003674,molecular_function; GO:0140…
BraA08g025860.3.5C	--	--	--
BraA10g002190.3.5C	--	At1g03710	GO:0016021,integral component of membrane; GO:0005886,plasma membrane; GO:0051539,4 iron, 4 sulfur cluster binding; GO:0003674,molecular_function; GO:0005488,binding; GO:0051536,iron-sulfur cluster binding; GO:0051540,metal cluster binding; GO:0005575,cellular_component; GO:0016020,membrane; GO:0031224,intrinsic component of membrane; GO:0110165,cellular anatomical entity; GO:0071944,cell periphe…
BraA01g000020.3.5C	K14574 ribosome maturation protein SDO1 | (RefSeq) ribosome maturation protein SBDS (A)	At4g38360	GO:0005829,cytosol; GO:0012505,endomembrane system; GO:0016021,integral component of membrane; GO:0009705,plant-type vacuole membrane; GO:0005886,plasma membrane; GO:1900458,negative regulation of brassinosteroid mediated signaling pathway; GO:0009626,plant-type hypersensitive response; GO:0012501,programmed cell death; GO:0007033,vacuole organization; GO:0098876,vesicle-mediated transport to the…
novel.76	--	--	--
BraA06g002340.3.5C	--	At1g52030	GO:0010169,thioglucosidase complex; GO:0030246,carbohydrate binding; GO:0010180,thioglucosidase binding; GO:0007155,cell adhesion; GO:0006952,defense response; GO:0009908,flower development; GO:0009611,response to wounding; GO:0003674,molecular_function; GO:0005488,binding; GO:0005515,protein binding; GO:0019899,enzyme binding; GO:0008150,biological_process; GO:0009987,cellular process; GO:002261…
BraA06g009620.3.5C	K05759 profilin | (RefSeq) uncharacterized protein LOC103842625 isoform X1 (A)	At1g62440	GO:0005618,cell wall; GO:0005576,extracellular region; GO:0071555,cell wall organization; GO:0007275,multicellular organism development; GO:0008150,biological_process; GO:0009987,cellular process; GO:0016043,cellular component organization; GO:0045229,external encapsulating structure organization; GO:0071554,cell wall organization or biogenesis; GO:0071840,cellular component organization or bioge…
BraA03g036250.3.5C	K12863 protein CWC15 | (RefSeq) protein CWC15 homolog (A)	At3g13200	GO:0071013,catalytic step 2 spliceosome; GO:0003723,RNA binding; GO:0045292,mRNA cis splicing, via spliceosome; GO:0003674,molecular_function; GO:0003676,nucleic acid binding; GO:0005488,binding; GO:0097159,organic cyclic compound binding; GO:1901363,heterocyclic compound binding; GO:0000375,RNA splicing, via transesterification reactions; GO:0000377,RNA splicing, via transesterification reaction…
BraA05g010640.3.5C	K08912 light-harvesting complex II chlorophyll a/b binding protein 1 | (RefSeq) chlorophyll a-b binding protein 1, chloroplastic (A)	At2g34430	GO:0009535,chloroplast thylakoid membrane; GO:0016021,integral component of membrane; GO:0009522,photosystem I; GO:0009523,photosystem II; GO:0016168,chlorophyll binding; GO:0046872,metal ion binding; GO:0009765,photosynthesis, light harvesting; GO:0018298,protein-chromophore linkage; GO:0003674,molecular_function; GO:0005488,binding; GO:0046906,tetrapyrrole binding; GO:0097159,organic cyclic com…
BraA05g007460.3.5C	K14852 regulator of ribosome biosynthesis | (RefSeq) ribosome biogenesis regulatory protein homolog (A)	At2g37990	GO:0005730,nucleolus; GO:0030687,preribosome, large subunit precursor; GO:0000447,endonucleolytic cleavage in ITS1 to separate SSU-rRNA from 5.8S rRNA and LSU-rRNA from tricistronic rRNA transcript (SSU-rRNA, 5.8S rRNA, LSU-rRNA); GO:0042273,ribosomal large subunit biogenesis; GO:0000055,ribosomal large subunit export from nucleus; GO:0000460,maturation of 5.8S rRNA; GO:0000462,maturation of SSU-…
BraA09g021260.3.5C	K08819 cyclin-dependent kinase 12/13 [EC:2.7.11.22 2.7.11.23] | (RefSeq) probable serine/threonine-protein kinase At1g09600 (A)	At5g44290	GO:0000307,cyclin-dependent protein kinase holoenzyme complex; GO:0005634,nucleus; GO:0005886,plasma membrane; GO:0005524,ATP binding; GO:0004693,cyclin-dependent protein serine/threonine kinase activity; GO:0106310,protein serine kinase activity; GO:0106311,protein threonine kinase activity; GO:0008353,RNA polymerase II CTD heptapeptide repeat kinase activity; GO:0070816,phosphorylation of RNA p…
BraA01g041600.3.5C	K03283 heat shock 70kDa protein 1/2/6/8 | (RefSeq) probable mediator of RNA polymerase II transcription subunit 37e (A)	At5g02490	GO:0005618,cell wall; GO:0005737,cytoplasm; GO:0005829,cytosol; GO:0005794,Golgi apparatus; GO:0005634,nucleus; GO:0005886,plasma membrane; GO:0005524,ATP binding; GO:0016887,ATPase activity; GO:0031072,heat shock protein binding; GO:0051787,misfolded protein binding; GO:0044183,protein folding chaperone; GO:0051082,unfolded protein binding; GO:0034620,cellular response to unfolded protein; GO:00…
BraA03g008290.3.5C	--	--	--
BraA05g004270.3.5C	--	At2g44300	GO:0031225,anchored component of membrane; GO:0005829,cytosol; GO:0005886,plasma membrane; GO:0008289,lipid binding; GO:0010150,leaf senescence; GO:0006869,lipid transport; GO:0080027,response to herbivore; GO:0009625,response to insect; GO:0003674,molecular_function; GO:0005488,binding; GO:0007275,multicellular organism development; GO:0007568,aging; GO:0008150,biological_process; GO:0032501,mul…
BraA06g034170.3.5C	--	At5g25610	GO:0005768,endosome; GO:0005794,Golgi apparatus; GO:0005802,trans-Golgi network; GO:0003729,mRNA binding; GO:0009651,response to salt stress; GO:0003674,molecular_function; GO:0003676,nucleic acid binding; GO:0003723,RNA binding; GO:0005488,binding; GO:0097159,organic cyclic compound binding; GO:1901363,heterocyclic compound binding; GO:0006950,response to stress; GO:0006970,response to osmotic s…
BraA04g029620.3.5C	K14496 abscisic acid receptor PYR/PYL family | (RefSeq) abscisic acid receptor PYL6 (A)	At2g40330	GO:0005737,cytoplasm; GO:0005634,nucleus; GO:0005886,plasma membrane; GO:0010427,abscisic acid binding; GO:0042803,protein homodimerization activity; GO:0004864,protein phosphatase inhibitor activity; GO:0038023,signaling receptor activity; GO:0009738,abscisic acid-activated signaling pathway; GO:0009867,jasmonic acid mediated signaling pathway; GO:0080163,regulation of protein serine/threonine p…
BraA03g018470.3.5C	K13680 beta-mannan synthase [EC:2.4.1.32] | (RefSeq) glucomannan 4-beta-mannosyltransferase 7 (A)	At2g35650	GO:0005794,Golgi apparatus; GO:0000139,Golgi membrane; GO:0016021,integral component of membrane; GO:0047259,glucomannan 4-beta-mannosyltransferase activity; GO:0051753,mannan synthase activity; GO:0016757,transferase activity, transferring glycosyl groups; GO:0071555,cell wall organization; GO:0000030,mannosyltransferase activity; GO:0003674,molecular_function; GO:0003824,catalytic activity; GO:…
BraA03g054920.3.5C	--	At4g27890	GO:0005737,cytoplasm; GO:0051082,unfolded protein binding; GO:0007275,multicellular organism development; GO:0006457,protein folding; GO:0003674,molecular_function; GO:0005488,binding; GO:0005515,protein binding; GO:0008150,biological_process; GO:0032501,multicellular organismal process; GO:0032502,developmental process; GO:0048856,anatomical structure development; GO:0009987,cellular process; GO…
BraA03g004660.3.5C	K00696 sucrose-phosphate synthase [EC:2.4.1.14] | (RefSeq) probable sucrose-phosphate synthase 2 (A)	At5g11110	GO:0005886,plasma membrane; GO:0016157,sucrose synthase activity; GO:0046524,sucrose-phosphate synthase activity; GO:0071836,nectar secretion; GO:0010208,pollen wall assembly; GO:0005986,sucrose biosynthetic process; GO:0003674,molecular_function; GO:0003824,catalytic activity; GO:0008194,UDP-glycosyltransferase activity; GO:0016740,transferase activity; GO:0016757,transferase activity, transferr…
BraA07g035870.3.5C	--	At1g69900	--
BraA04g024120.3.5C	K16226 disease resistance protein RPS4 | (RefSeq) disease resistance protein RPS4 (A)	At1g63730	GO:0043531,ADP binding; GO:0005524,ATP binding; GO:0050135,NAD(P)+ nucleosidase activity; GO:0061809,NAD+ nucleotidase, cyclic ADP-ribose generating; GO:0050832,defense response to fungus; GO:0007165,signal transduction; GO:0000166,nucleotide binding; GO:0003674,molecular_function; GO:0005488,binding; GO:0017076,purine nucleotide binding; GO:0030554,adenyl nucleotide binding; GO:0032553,ribonucle…
BraA06g028890.3.5C	K22684 metacaspase-1 [EC:3.4.22.-] | (RefSeq) metacaspase-3 isoform X1 (A)	At5g64240	GO:0004197,cysteine-type endopeptidase activity; GO:0003674,molecular_function; GO:0003824,catalytic activity; GO:0004175,endopeptidase activity; GO:0008233,peptidase activity; GO:0008234,cysteine-type peptidase activity; GO:0016787,hydrolase activity; GO:0140096,catalytic activity, acting on a protein
BraA08g034370.3.5C	--	At1g06980	--
BraA04g000260.3.5C	--	At3g63180	GO:0005634,nucleus; GO:0042752,regulation of circadian rhythm; GO:0048511,rhythmic process; GO:0007623,circadian rhythm; GO:0008150,biological_process; GO:0050789,regulation of biological process; GO:0065007,biological regulation; GO:0005575,cellular_component; GO:0005622,intracellular anatomical structure; GO:0043226,organelle; GO:0043227,membrane-bounded organelle; GO:0043229,intracellular orga…
BraA03g022000.3.5C	--	--	--
novel.381	--	--	--
BraA01g035440.3.5C	K08867 WNK lysine deficient protein kinase [EC:2.7.11.1] | (RefSeq) probable serine/threonine-protein kinase WNK6 (A)	At3g18750	GO:0005737,cytoplasm; GO:0005524,ATP binding; GO:0004672,protein kinase activity; GO:0106310,protein serine kinase activity; GO:0004674,protein serine/threonine kinase activity; GO:0106311,protein threonine kinase activity; GO:0035556,intracellular signal transduction; GO:0006468,protein phosphorylation; GO:0000166,nucleotide binding; GO:0003674,molecular_function; GO:0005488,binding; GO:0017076,…
BraA05g012910.3.5C	K23490 cytochrome b5 | (RefSeq) cytochrome b5 (A)	At2g32720	GO:0005783,endoplasmic reticulum; GO:0005789,endoplasmic reticulum membrane; GO:0016021,integral component of membrane; GO:0043231,intracellular membrane-bounded organelle; GO:0016020,membrane; GO:0009055,electron transfer activity; GO:0020037,heme binding; GO:0046872,metal ion binding; GO:0043447,alkane biosynthetic process; GO:0042761,very long-chain fatty acid biosynthetic process; GO:0003674,…
BraA07g029610.3.5C	K19041 E3 ubiquitin-protein ligase RNF38/44 [EC:2.3.2.27] | (RefSeq) probable E3 ubiquitin-protein ligase ZFP1 (A)	At1g73760	GO:0046872,metal ion binding; GO:0061630,ubiquitin protein ligase activity; GO:0003674,molecular_function; GO:0005488,binding; GO:0043167,ion binding; GO:0043169,cation binding; GO:0003824,catalytic activity; GO:0004842,ubiquitin-protein transferase activity; GO:0016740,transferase activity; GO:0019787,ubiquitin-like protein transferase activity; GO:0061659,ubiquitin-like protein ligase activity;…
BraA02g009130.3.5C	--	At5g20630	GO:0048046,apoplast; GO:0005618,cell wall; GO:0030145,manganese ion binding; GO:0003674,molecular_function; GO:0005488,binding; GO:0043167,ion binding; GO:0043169,cation binding; GO:0046872,metal ion binding; GO:0046914,transition metal ion binding; GO:0005575,cellular_component; GO:0005576,extracellular region; GO:0110165,cellular anatomical entity; GO:0030312,external encapsulating structure; G…
novel.1489	--	--	--
BraA08g022060.3.5C	K10573 ubiquitin-conjugating enzyme E2 A [EC:2.3.2.23] | (RefSeq) ubiquitin-conjugating enzyme E2 2 (A)	At1g14400	GO:0005737,cytoplasm; GO:0005829,cytosol; GO:0005524,ATP binding; GO:0061631,ubiquitin conjugating enzyme activity; GO:0004842,ubiquitin-protein transferase activity; GO:0006281,DNA repair; GO:0033523,histone H2B ubiquitination; GO:0016574,histone ubiquitination; GO:0043161,proteasome-mediated ubiquitin-dependent protein catabolic process; GO:0000209,protein polyubiquitination; GO:0006511,ubiquit…
BraA03g003200.3.5C	K14440 SWI/SNF-related matrix-associated actin-dependent regulator of chromatin subfamily A-like protein 1 [EC:3.6.4.12] | (RefSeq) SWI/SNF-related matrix-associated actin-dependent regulator of chromatin subfamily A-like protein 1 isoform X1 (A)	At5g07810	GO:0005634,nucleus; GO:0005524,ATP binding; GO:0008094,DNA-dependent ATPase activity; GO:0003677,DNA binding; GO:0004386,helicase activity; GO:0070615,nucleosome-dependent ATPase activity; GO:1902185,positive regulation of shoot apical meristem development; GO:0000166,nucleotide binding; GO:0003674,molecular_function; GO:0005488,binding; GO:0017076,purine nucleotide binding; GO:0030554,adenyl nuc…
BraA07g012520.3.5C	--	At3g53330	GO:0016021,integral component of membrane; GO:0009055,electron transfer activity; GO:0046872,metal ion binding; GO:0009610,response to symbiotic fungus; GO:0003674,molecular_function; GO:0003824,catalytic activity; GO:0016491,oxidoreductase activity; GO:0005488,binding; GO:0043167,ion binding; GO:0043169,cation binding; GO:0008150,biological_process; GO:0009605,response to external stimulus; GO:0…
BraA05g017580.3.5C	--	At1g53210	GO:0016021,integral component of membrane; GO:0016020,membrane; GO:0000325,plant-type vacuole; GO:0005886,plasma membrane; GO:0009506,plasmodesma; GO:0005774,vacuolar membrane; GO:0005773,vacuole; GO:0005509,calcium ion binding; GO:0015369,calcium:proton antiporter activity; GO:0005432,calcium:sodium antiporter activity; GO:0003729,mRNA binding; GO:0055074,calcium ion homeostasis; GO:0070588,calc…
BraA04g022800.3.5C	K07198 5'-AMP-activated protein kinase, catalytic alpha subunit [EC:2.7.11.11] | (RefSeq) CBL-interacting serine/threonine-protein kinase 11 (A)	At2g30360	GO:0005524,ATP binding; GO:0004672,protein kinase activity; GO:0106310,protein serine kinase activity; GO:0106311,protein threonine kinase activity; GO:0006468,protein phosphorylation; GO:0009268,response to pH; GO:0007165,signal transduction; GO:0000166,nucleotide binding; GO:0003674,molecular_function; GO:0005488,binding; GO:0017076,purine nucleotide binding; GO:0030554,adenyl nucleotide bindin…
BraA07g013280.3.5C	K23541 Ca2+/H+ antiporter, TMEM165/GDT1 family | (RefSeq) GDT1-like protein 4 (A)	At1g68650	GO:0005783,endoplasmic reticulum; GO:0005794,Golgi apparatus; GO:0016021,integral component of membrane; GO:0015085,calcium ion transmembrane transporter activity; GO:0005384,manganese ion transmembrane transporter activity; GO:0046873,metal ion transmembrane transporter activity; GO:0070588,calcium ion transmembrane transport; GO:0032468,Golgi calcium ion homeostasis; GO:0032472,Golgi calcium io…
BraA05g007600.3.5C	K00002 alcohol dehydrogenase (NADP+) [EC:1.1.1.2] | (RefSeq) aldo-keto reductase family 4 member C10 (A)	At2g37790	GO:0005829,cytosol; GO:0005634,nucleus; GO:0004032,alditol:NADP+ 1-oxidoreductase activity; GO:0047834,D-threo-aldose 1-dehydrogenase activity; GO:0003674,molecular_function; GO:0003824,catalytic activity; GO:0004033,aldo-keto reductase (NADP) activity; GO:0008106,alcohol dehydrogenase (NADP+) activity; GO:0016491,oxidoreductase activity; GO:0016614,oxidoreductase activity, acting on CH-OH group …
novel.807	--	--	GO:0003677,DNA binding; GO:0046872,metal ion binding; GO:0003674,molecular_function; GO:0003676,nucleic acid binding; GO:0005488,binding; GO:0097159,organic cyclic compound binding; GO:1901363,heterocyclic compound binding; GO:0043167,ion binding; GO:0043169,cation binding
BraA05g040670.3.5C	--	At3g05830	GO:0016021,integral component of membrane; GO:0005637,nuclear inner membrane; GO:0005654,nucleoplasm; GO:0005575,cellular_component; GO:0016020,membrane; GO:0031224,intrinsic component of membrane; GO:0110165,cellular anatomical entity; GO:0005622,intracellular anatomical structure; GO:0005634,nucleus; GO:0005635,nuclear envelope; GO:0012505,endomembrane system; GO:0019866,organelle inner membran…
novel.651	--	--	--
BraA08g019710.3.5C	K15119 solute carrier family 25, member 39/40 | (RefSeq) mitochondrial carrier protein MTM1 (A)	At4g27940	GO:0016021,integral component of membrane; GO:0005743,mitochondrial inner membrane; GO:0005739,mitochondrion; GO:0016530,metallochaperone activity; GO:0006828,manganese ion transport; GO:1901562,response to paraquat; GO:0003674,molecular_function; GO:0140104,molecular carrier activity; GO:0000041,transition metal ion transport; GO:0006810,transport; GO:0006811,ion transport; GO:0006812,cation tra…
novel.687	K12811 ATP-dependent RNA helicase DDX46/PRP5 [EC:3.6.4.13] | (RefSeq) uncharacterized protein LOC117125980 (A)	At3g25450	GO:0004190,aspartic-type endopeptidase activity; GO:0004519,endonuclease activity; GO:0003676,nucleic acid binding; GO:0003964,RNA-directed DNA polymerase activity; GO:0008270,zinc ion binding; GO:0015074,DNA integration; GO:0003674,molecular_function; GO:0003824,catalytic activity; GO:0004175,endopeptidase activity; GO:0008233,peptidase activity; GO:0016787,hydrolase activity; GO:0070001,asparti…
BraA03g003260.3.5C	K00901 diacylglycerol kinase (ATP) [EC:2.7.1.107] | (RefSeq) diacylglycerol kinase 1 (A)	At5g07920	GO:0016021,integral component of membrane; GO:0005524,ATP binding; GO:0005509,calcium ion binding; GO:0003951,NAD+ kinase activity; GO:0006952,defense response; GO:0035556,intracellular signal transduction; GO:0007205,protein kinase C-activating G protein-coupled receptor signaling pathway; GO:0000166,nucleotide binding; GO:0003674,molecular_function; GO:0005488,binding; GO:0017076,purine nucleot…
BraA05g014240.3.5C	--	At2g30300	GO:0016021,integral component of membrane; GO:0016020,membrane; GO:0005739,mitochondrion; GO:0000741,karyogamy; GO:0010197,polar nucleus fusion; GO:0009651,response to salt stress; GO:0006996,organelle organization; GO:0006997,nucleus organization; GO:0008150,biological_process; GO:0009987,cellular process; GO:0016043,cellular component organization; GO:0048284,organelle fusion; GO:0071840,cellul…
BraA05g041380.3.5C	K01738 cysteine synthase [EC:2.5.1.47] | (RefSeq) bifunctional L-3-cyanoalanine synthase/cysteine synthase D1 isoform X1 (A)	At4g09710	GO:0005737,cytoplasm; GO:0005829,cytosol; GO:0004124,cysteine synthase activity; GO:0050017,L-3-cyanoalanine synthase activity; GO:0030170,pyridoxal phosphate binding; GO:0019344,cysteine biosynthetic process; GO:0006535,cysteine biosynthetic process from serine; GO:0003674,molecular_function; GO:0003824,catalytic activity; GO:0016740,transferase activity; GO:0016765,transferase activity, transfe…
BraA03g044940.3.5C	K24193 MFS transporter, SP family, sugar:H+ symporter | (RefSeq) sugar transport protein 3 (A)	At5g61520	GO:0016021,integral component of membrane; GO:0015293,symporter activity; GO:0008643,carbohydrate transport; GO:0003674,molecular_function; GO:0005215,transporter activity; GO:0015291,secondary active transmembrane transporter activity; GO:0022804,active transmembrane transporter activity; GO:0022857,transmembrane transporter activity; GO:0006810,transport; GO:0006811,ion transport; GO:0006820,an…
BraA01g025090.3.5C	--	--	GO:0016021,integral component of membrane; GO:0005575,cellular_component; GO:0016020,membrane; GO:0031224,intrinsic component of membrane; GO:0110165,cellular anatomical entity
BraA03g038610.3.5C	--	At4g33550	--
novel.1311	--	At4g25580	GO:0016021,integral component of membrane; GO:0009737,response to abscisic acid; GO:0008150,biological_process; GO:0009719,response to endogenous stimulus; GO:0009725,response to hormone; GO:0010033,response to organic substance; GO:0033993,response to lipid; GO:0042221,response to chemical; GO:0050896,response to stimulus; GO:0097305,response to alcohol; GO:1901700,response to oxygen-containing …
BraA02g024570.3.5C	K19600 tubby and related proteins | (RefSeq) tubby-like F-box protein 1 (A)	At1g76900	GO:0005886,plasma membrane; GO:0000976,transcription regulatory region sequence-specific DNA binding; GO:0006355,regulation of transcription, DNA-templated; GO:0001067,regulatory region nucleic acid binding; GO:0003674,molecular_function; GO:0003676,nucleic acid binding; GO:0003677,DNA binding; GO:0003690,double-stranded DNA binding; GO:0005488,binding; GO:0043565,sequence-specific DNA binding; G…
BraA08g025800.3.5C	K02535 UDP-3-O-[3-hydroxymyristoyl] N-acetylglucosamine deacetylase [EC:3.5.1.108] | (RefSeq) probable UDP-3-O-acyl-N-acetylglucosamine deacetylase 1, mitochondrial (A)	At1g25190	GO:0005739,mitochondrion; GO:0046872,metal ion binding; GO:0008759,UDP-3-O-[3-hydroxymyristoyl] N-acetylglucosamine deacetylase activity; GO:0103117,UDP-3-O-acyl-N-acetylglucosamine deacetylase activity; GO:0009245,lipid A biosynthetic process; GO:2001289,lipid X metabolic process; GO:0003674,molecular_function; GO:0005488,binding; GO:0043167,ion binding; GO:0043169,cation binding; GO:0003824,cat…
BraA09g007190.3.5C	K09286 EREBP-like factor | (RefSeq) ethylene-responsive transcription factor 5 (A)	At5g61590	GO:0005634,nucleus; GO:0003700,DNA-binding transcription factor activity; GO:0000976,transcription regulatory region sequence-specific DNA binding; GO:0009873,ethylene-activated signaling pathway; GO:0019760,glucosinolate metabolic process; GO:1904277,negative regulation of wax biosynthetic process; GO:0045893,positive regulation of transcription, DNA-templated; GO:0009414,response to water depri…
BraA07g004520.3.5C	K00430 peroxidase [EC:1.11.1.7] | (RefSeq) peroxidase 64 (A)	At5g42180	GO:0005576,extracellular region; GO:0009505,plant-type cell wall; GO:0009506,plasmodesma; GO:0020037,heme binding; GO:0046872,metal ion binding; GO:0004601,peroxidase activity; GO:0042744,hydrogen peroxide catabolic process; GO:0006979,response to oxidative stress; GO:0003674,molecular_function; GO:0005488,binding; GO:0046906,tetrapyrrole binding; GO:0097159,organic cyclic compound binding; GO:19…
novel.751	--	--	--
BraA03g038010.3.5C	--	--	--
BraA01g008680.3.5C	--	At5g47580	--
BraA05g005100.3.5C	--	At2g42080	GO:0005794,Golgi apparatus; GO:0016757,transferase activity, transferring glycosyl groups; GO:0003674,molecular_function; GO:0003824,catalytic activity; GO:0016740,transferase activity; GO:0005575,cellular_component; GO:0005622,intracellular anatomical structure; GO:0005737,cytoplasm; GO:0012505,endomembrane system; GO:0043226,organelle; GO:0043227,membrane-bounded organelle; GO:0043229,intracell…
novel.1187	K12811 ATP-dependent RNA helicase DDX46/PRP5 [EC:3.6.4.13] | (RefSeq) uncharacterized protein LOC117125980 (A)	At3g25450	GO:0004190,aspartic-type endopeptidase activity; GO:0004519,endonuclease activity; GO:0003676,nucleic acid binding; GO:0003964,RNA-directed DNA polymerase activity; GO:0008270,zinc ion binding; GO:0015074,DNA integration; GO:0003674,molecular_function; GO:0003824,catalytic activity; GO:0004175,endopeptidase activity; GO:0008233,peptidase activity; GO:0016787,hydrolase activity; GO:0070001,asparti…
BraA03g037150.3.5C	--	At3g14870	GO:0009959,negative gravitropism; GO:0009639,response to red or far red light; GO:0008150,biological_process; GO:0009605,response to external stimulus; GO:0009606,tropism; GO:0009628,response to abiotic stimulus; GO:0009629,response to gravity; GO:0009630,gravitropism; GO:0050896,response to stimulus; GO:0009314,response to radiation; GO:0009416,response to light stimulus
BraA04g023210.3.5C	K06892 feruloyl-CoA 6-hydroxylase [EC:1.14.11.61] | (RefSeq) feruloyl CoA ortho-hydroxylase 1 (A)	At2g30830	GO:0005829,cytosol; GO:0009506,plasmodesma; GO:0005773,vacuole; GO:0009815,1-aminocyclopropane-1-carboxylate oxidase activity; GO:0062131,3-butenylglucosinolate 2-hydroxylase activity; GO:0046872,metal ion binding; GO:0019761,glucosinolate biosynthetic process; GO:0010439,regulation of glucosinolate biosynthetic process; GO:0003674,molecular_function; GO:0003824,catalytic activity; GO:0016491,oxi…
BraA08g020930.3.5C	--	At4g36010	GO:0005576,extracellular region; GO:0006952,defense response; GO:0009617,response to bacterium; GO:0009723,response to ethylene; GO:0006950,response to stress; GO:0008150,biological_process; GO:0050896,response to stimulus; GO:0009605,response to external stimulus; GO:0009607,response to biotic stimulus; GO:0043207,response to external biotic stimulus; GO:0044419,biological process involved in in…
BraA01g024190.3.5C	K21777 G2/mitotic-specific cyclin-B, other | (RefSeq) cyclin-B1-3 isoform X2 (A)	At3g49140	GO:0043231,intracellular membrane-bounded organelle; GO:0003723,RNA binding; GO:0008270,zinc ion binding; GO:0009451,RNA modification; GO:0003674,molecular_function; GO:0003676,nucleic acid binding; GO:0005488,binding; GO:0097159,organic cyclic compound binding; GO:1901363,heterocyclic compound binding; GO:0043167,ion binding; GO:0043169,cation binding; GO:0046872,metal ion binding; GO:0046914,tr…
BraA06g016070.3.5C	K02147 V-type H+-transporting ATPase subunit B | (RefSeq) V-type proton ATPase subunit B3 (A)	At1g76030	GO:0005829,cytosol; GO:0005794,Golgi apparatus; GO:0005634,nucleus; GO:0033180,proton-transporting V-type ATPase, V1 domain; GO:0005774,vacuolar membrane; GO:0005773,vacuole; GO:0051015,actin filament binding; GO:0005524,ATP binding; GO:0016787,hydrolase activity; GO:0051017,actin filament bundle assembly; GO:0051693,actin filament capping; GO:0046034,ATP metabolic process; GO:0030835,negative re…
novel.1193	--	--	--
BraA03g017590.3.5C	K04077 chaperonin GroEL | (RefSeq) chaperonin CPN60, mitochondrial (A)	At3g23990	GO:0005739,mitochondrion; GO:0005524,ATP binding; GO:0016887,ATPase activity; GO:0042026,protein refolding; GO:0000166,nucleotide binding; GO:0003674,molecular_function; GO:0005488,binding; GO:0017076,purine nucleotide binding; GO:0030554,adenyl nucleotide binding; GO:0032553,ribonucleotide binding; GO:0032555,purine ribonucleotide binding; GO:0032559,adenyl ribonucleotide binding; GO:0035639,pur…
BraA09g048680.3.5C	K00522 ferritin heavy chain [EC:1.16.3.2] | (RefSeq) ferritin-3, chloroplastic (A)	At3g56090	GO:0009507,chloroplast; GO:0009941,chloroplast envelope; GO:0009570,chloroplast stroma; GO:0005737,cytoplasm; GO:0005829,cytosol; GO:0008199,ferric iron binding; GO:0008198,ferrous iron binding; GO:0004322,ferroxidase activity; GO:0009908,flower development; GO:0006880,intracellular sequestering of iron ion; GO:0055072,iron ion homeostasis; GO:0006826,iron ion transport; GO:0048366,leaf developme…
BraA01g010460.3.5C	K14510 serine/threonine-protein kinase CTR1 [EC:2.7.11.1] | (RefSeq) serine/threonine-protein kinase CTR1 (A)	At4g18950	GO:0009898,cytoplasmic side of plasma membrane; GO:0005783,endoplasmic reticulum; GO:0005789,endoplasmic reticulum membrane; GO:0005524,ATP binding; GO:0004672,protein kinase activity; GO:0106310,protein serine kinase activity; GO:0004674,protein serine/threonine kinase activity; GO:0004712,protein serine/threonine/tyrosine kinase activity; GO:0106311,protein threonine kinase activity; GO:0045087…
novel.1042	K11838 ubiquitin carboxyl-terminal hydrolase 7 [EC:3.4.19.12] | (RefSeq) ubiquitin carboxyl-terminal hydrolase 13 isoform X1 (A)	At3g58270	--
BraA02g045800.3.5C	K04392 Ras-related C3 botulinum toxin substrate 1 | (RefSeq) rac-like GTP-binding protein ARAC10 isoform X1 (A)	At5g62880	GO:0005938,cell cortex; GO:0042995,cell projection; GO:0031410,cytoplasmic vesicle; GO:0005856,cytoskeleton; GO:0043231,intracellular membrane-bounded organelle; GO:0005634,nucleus; GO:0005886,plasma membrane; GO:0009531,secondary cell wall; GO:0005525,GTP binding; GO:0003924,GTPase activity; GO:0019901,protein kinase binding; GO:0019903,protein phosphatase binding; GO:0007015,actin filament orga…
BraA09g000260.3.5C	K11975 E3 ubiquitin-protein ligase RNF144 [EC:2.3.2.31] | (RefSeq) potential E3 ubiquitin-protein ligase ariadne-1-like (A)	At2g19610	GO:0005737,cytoplasm; GO:0000151,ubiquitin ligase complex; GO:0046872,metal ion binding; GO:0031624,ubiquitin conjugating enzyme binding; GO:0061630,ubiquitin protein ligase activity; GO:0032436,positive regulation of proteasomal ubiquitin-dependent protein catabolic process; GO:0000209,protein polyubiquitination; GO:0006511,ubiquitin-dependent protein catabolic process; GO:0003674,molecular_func…
BraA04g008500.3.5C	K02293 15-cis-phytoene desaturase [EC:1.3.5.5] | (RefSeq) PDS; 15-cis-phytoene desaturase, chloroplastic/chromoplastic (A)	At4g14210	GO:0009507,chloroplast; GO:0009941,chloroplast envelope; GO:0009534,chloroplast thylakoid; GO:0009509,chromoplast; GO:0005829,cytosol; GO:0016020,membrane; GO:0016491,oxidoreductase activity; GO:0016166,phytoene dehydrogenase activity; GO:0016117,carotenoid biosynthetic process; GO:0003674,molecular_function; GO:0003824,catalytic activity; GO:0016627,oxidoreductase activity, acting on the CH-CH g…
BraA07g022430.3.5C	--	At3g54360	GO:0005829,cytosol; GO:0005634,nucleus; GO:0046872,metal ion binding; GO:0061630,ubiquitin protein ligase activity; GO:1902553,positive regulation of catalase activity; GO:0016567,protein ubiquitination; GO:0003674,molecular_function; GO:0005488,binding; GO:0043167,ion binding; GO:0043169,cation binding; GO:0003824,catalytic activity; GO:0004842,ubiquitin-protein transferase activity; GO:0016740,…
BraA09g049340.3.5C	--	At3g56870	--
BraA09g044700.3.5C	--	At3g51540	GO:0055028,cortical microtubule; GO:0043622,cortical microtubule organization; GO:0000226,microtubule cytoskeleton organization; GO:0006996,organelle organization; GO:0007010,cytoskeleton organization; GO:0007017,microtubule-based process; GO:0008150,biological_process; GO:0009987,cellular process; GO:0016043,cellular component organization; GO:0030865,cortical cytoskeleton organization; GO:00311…
BraA07g001350.3.5C	--	At5g58220	GO:0005829,cytosol; GO:0031234,extrinsic component of cytoplasmic side of plasma membrane; GO:0005777,peroxisome; GO:0051997,2-oxo-4-hydroxy-4-carboxy-5-ureidoimidazoline decarboxylase activity; GO:0033971,hydroxyisourate hydrolase activity; GO:0042802,identical protein binding; GO:0019428,allantoin biosynthetic process; GO:0009742,brassinosteroid mediated signaling pathway; GO:0006144,purine nuc…
BraA03g045610.3.5C	K14503 brassinosteroid resistant 1/2 | (RefSeq) BES1/BZR1 homolog protein 1 (A)	At3g50750	GO:0005773,vacuole; GO:0003677,DNA binding; GO:0003700,DNA-binding transcription factor activity; GO:0009742,brassinosteroid mediated signaling pathway; GO:0006355,regulation of transcription, DNA-templated; GO:0006351,transcription, DNA-templated; GO:0003674,molecular_function; GO:0003676,nucleic acid binding; GO:0005488,binding; GO:0097159,organic cyclic compound binding; GO:1901363,heterocycli…
BraA04g026060.3.5C	--	At2g34860	GO:0009507,chloroplast; GO:0009534,chloroplast thylakoid; GO:0009543,chloroplast thylakoid lumen; GO:0009535,chloroplast thylakoid membrane; GO:0005783,endoplasmic reticulum; GO:0005634,nucleus; GO:0046872,metal ion binding; GO:0009561,megagametogenesis; GO:0048564,photosystem I assembly; GO:0010027,thylakoid membrane organization; GO:0003674,molecular_function; GO:0005488,binding; GO:0043167,ion…
BraA09g007660.3.5C	K23717 solute carrier family 23 (nucleobase transporter), member 2 | (RefSeq) nucleobase-ascorbate transporter 5 (A)	At5g62890	GO:0005618,cell wall; GO:0005783,endoplasmic reticulum; GO:0016021,integral component of membrane; GO:0009506,plasmodesma; GO:0005773,vacuole; GO:0022857,transmembrane transporter activity; GO:0003674,molecular_function; GO:0005215,transporter activity; GO:0005575,cellular_component; GO:0030312,external encapsulating structure; GO:0071944,cell periphery; GO:0110165,cellular anatomical entity; GO:…
BraA05g001060.3.5C	K12128 pseudo-response regulator 9 | (RefSeq) two-component response regulator-like APRR9 (A)	At2g46790	GO:0005634,nucleus; GO:0003677,DNA binding; GO:0007623,circadian rhythm; GO:0045892,negative regulation of transcription, DNA-templated; GO:0000160,phosphorelay signal transduction system; GO:0010017,red or far-red light signaling pathway; GO:0006355,regulation of transcription, DNA-templated; GO:0003674,molecular_function; GO:0003676,nucleic acid binding; GO:0005488,binding; GO:0097159,organic c…
BraA09g026390.3.5C	K09338 homeobox-leucine zipper protein | (RefSeq) homeobox-leucine zipper protein PROTODERMAL FACTOR 2 (A)	At4g04890	GO:0005634,nucleus; GO:0003677,DNA binding; GO:0003700,DNA-binding transcription factor activity; GO:0000981,DNA-binding transcription factor activity, RNA polymerase II-specific; GO:0008289,lipid binding; GO:0000976,transcription regulatory region sequence-specific DNA binding; GO:0048825,cotyledon development; GO:0009913,epidermal cell differentiation; GO:0048497,maintenance of floral organ ide…
BraA01g045210.3.5C	K10739 replication factor A2 | (RefSeq) replication protein A 32 kDa subunit B (A)	At3g02920	GO:0000781,chromosome, telomeric region; GO:0005662,DNA replication factor A complex; GO:0005634,nucleus; GO:0035861,site of double-strand break; GO:0003697,single-stranded DNA binding; GO:0006260,DNA replication; GO:0000724,double-strand break repair via homologous recombination; GO:0006289,nucleotide-excision repair; GO:0003674,molecular_function; GO:0003676,nucleic acid binding; GO:0003677,DNA…
BraA05g033060.3.5C	--	At3g15110	--
BraA03g017100.3.5C	K05387 glutamate receptor, ionotropic, plant | (RefSeq) glutamate receptor 3.7 (A)	At2g32390	GO:0016021,integral component of membrane; GO:0005886,plasma membrane; GO:0009506,plasmodesma; GO:0005262,calcium channel activity; GO:0008066,glutamate receptor activity; GO:0015276,ligand-gated ion channel activity; GO:0038023,signaling receptor activity; GO:0006816,calcium ion transport; GO:0019722,calcium-mediated signaling; GO:0071230,cellular response to amino acid stimulus; GO:0003674,mole…
BraA01g006360.3.5C	K13425 WRKY transcription factor 22 | (RefSeq) WRKY22; WRKY transcription factor 22 (A)	At4g31550	GO:0005634,nucleus; GO:0005516,calmodulin binding; GO:0003700,DNA-binding transcription factor activity; GO:0000976,transcription regulatory region sequence-specific DNA binding; GO:0042742,defense response to bacterium; GO:0009682,induced systemic resistance; GO:2000022,regulation of jasmonic acid mediated signaling pathway; GO:0009617,response to bacterium; GO:0010200,response to chitin; GO:000…
novel.692	--	--	GO:0046872,metal ion binding; GO:0016491,oxidoreductase activity; GO:0003674,molecular_function; GO:0005488,binding; GO:0043167,ion binding; GO:0043169,cation binding; GO:0003824,catalytic activity
BraA05g042530.3.5C	--	At3g02790	GO:0005737,cytoplasm; GO:0010494,cytoplasmic stress granule; GO:0005634,nucleus; GO:0003700,DNA-binding transcription factor activity; GO:0000976,transcription regulatory region sequence-specific DNA binding; GO:0071452,cellular response to singlet oxygen; GO:0009631,cold acclimation; GO:1900055,regulation of leaf senescence; GO:0006355,regulation of transcription, DNA-templated; GO:0009644,respo…
BraA03g009480.3.5C	K10418 dynein light chain LC8-type | (RefSeq) uncharacterized protein LOC103856424 (A)	At5g20110	GO:0005930,axoneme; GO:0097014,ciliary plasm; GO:0030286,dynein complex; GO:0005874,microtubule; GO:0031514,motile cilium; GO:0007017,microtubule-based process; GO:0044458,motile cilium assembly; GO:0008150,biological_process; GO:0009987,cellular process; GO:0006996,organelle organization; GO:0016043,cellular component organization; GO:0022607,cellular component assembly; GO:0030030,cell projecti…
novel.376	--	At3g29510	GO:0004190,aspartic-type endopeptidase activity; GO:0004519,endonuclease activity; GO:0003676,nucleic acid binding; GO:0003964,RNA-directed DNA polymerase activity; GO:0008270,zinc ion binding; GO:0015074,DNA integration; GO:0003674,molecular_function; GO:0003824,catalytic activity; GO:0004175,endopeptidase activity; GO:0008233,peptidase activity; GO:0016787,hydrolase activity; GO:0070001,asparti…
BraA02g043220.3.5C	--	At5g25770	--
BraA09g057950.3.5C	K03243 translation initiation factor 5B | (RefSeq) eukaryotic translation initiation factor 5B (A)	At1g76810	GO:0005829,cytosol; GO:0005739,mitochondrion; GO:0003677,DNA binding; GO:0046872,metal ion binding; GO:0002181,cytoplasmic translation; GO:0003674,molecular_function; GO:0003676,nucleic acid binding; GO:0005488,binding; GO:0097159,organic cyclic compound binding; GO:1901363,heterocyclic compound binding; GO:0043167,ion binding; GO:0043169,cation binding; GO:0006412,translation; GO:0006518,peptide…
BraA06g028730.3.5C	--	At5g64060	GO:0005634,nucleus; GO:0003700,DNA-binding transcription factor activity; GO:0000976,transcription regulatory region sequence-specific DNA binding; GO:0003674,molecular_function; GO:0140110,transcription regulator activity; GO:0001067,regulatory region nucleic acid binding; GO:0003676,nucleic acid binding; GO:0003677,DNA binding; GO:0003690,double-stranded DNA binding; GO:0005488,binding; GO:0043…
BraA07g003200.3.5C	--	At1g47890	GO:0016021,integral component of membrane; GO:0005886,plasma membrane; GO:0005575,cellular_component; GO:0016020,membrane; GO:0031224,intrinsic component of membrane; GO:0110165,cellular anatomical entity; GO:0071944,cell periphery
BraA05g035000.3.5C	K01188 beta-glucosidase [EC:3.2.1.21] | (RefSeq) beta-glucosidase 9 (A)	At4g27830	GO:0005777,peroxisome; GO:0008422,beta-glucosidase activity; GO:0102483,scopolin beta-glucosidase activity; GO:0005975,carbohydrate metabolic process; GO:0003674,molecular_function; GO:0003824,catalytic activity; GO:0004553,hydrolase activity, hydrolyzing O-glycosyl compounds; GO:0015926,glucosidase activity; GO:0016787,hydrolase activity; GO:0016798,hydrolase activity, acting on glycosyl bonds; …
BraA03g012640.3.5C	K06444 lycopene epsilon-cyclase [EC:5.5.1.18] | (RefSeq) lycopene epsilon cyclase, chloroplastic (A)	At5g57030	GO:0031969,chloroplast membrane; GO:0016021,integral component of membrane; GO:0045435,lycopene epsilon cyclase activity; GO:0016491,oxidoreductase activity; GO:0016705,oxidoreductase activity, acting on paired donors, with incorporation or reduction of molecular oxygen; GO:0016120,carotene biosynthetic process; GO:0016117,carotenoid biosynthetic process; GO:0006744,ubiquinone biosynthetic proces…
BraA07g036030.3.5C	K00161 pyruvate dehydrogenase E1 component alpha subunit [EC:1.2.4.1] | (RefSeq) pyruvate dehydrogenase E1 component subunit alpha-2, mitochondrial (A)	At1g24180	GO:0005829,cytosol; GO:0005967,mitochondrial pyruvate dehydrogenase complex; GO:0005739,mitochondrion; GO:0005634,nucleus; GO:0050897,cobalt ion binding; GO:0004739,pyruvate dehydrogenase (acetyl-transferring) activity; GO:0008270,zinc ion binding; GO:0006086,acetyl-CoA biosynthetic process from pyruvate; GO:0006096,glycolytic process; GO:0003674,molecular_function; GO:0005488,binding; GO:0043167…
BraA05g039430.3.5C	--	At3g07310	GO:0009507,chloroplast; GO:0010193,response to ozone; GO:0010224,response to UV-B; GO:0009611,response to wounding; GO:0000302,response to reactive oxygen species; GO:0006950,response to stress; GO:0006979,response to oxidative stress; GO:0008150,biological_process; GO:0010035,response to inorganic substance; GO:0042221,response to chemical; GO:0050896,response to stimulus; GO:1901700,response to…
BraA05g024730.3.5C	K11838 ubiquitin carboxyl-terminal hydrolase 7 [EC:3.4.19.12] | (RefSeq) ubiquitin carboxyl-terminal hydrolase 13 isoform X1 (A)	At3g11910	GO:0005737,cytoplasm; GO:0005829,cytosol; GO:0005634,nucleus; GO:0009506,plasmodesma; GO:0004197,cysteine-type endopeptidase activity; GO:0004843,thiol-dependent ubiquitin-specific protease activity; GO:0009867,jasmonic acid mediated signaling pathway; GO:0010078,maintenance of root meristem identity; GO:0016579,protein deubiquitination; GO:0070646,protein modification by small protein removal; G…
novel.398	K23814 cytochrome P450 family 705 subfamily A [EC:1.14.-.-] | (RefSeq) cytochrome P450 705A22 (A)	At3g20100	GO:0016021,integral component of membrane; GO:0016020,membrane; GO:0020037,heme binding; GO:0005506,iron ion binding; GO:0016705,oxidoreductase activity, acting on paired donors, with incorporation or reduction of molecular oxygen; GO:0016709,oxidoreductase activity, acting on paired donors, with incorporation or reduction of molecular oxygen, NAD(P)H as one donor, and incorporation of one atom o…
BraA03g020000.3.5C	--	--	GO:0016021,integral component of membrane; GO:0005575,cellular_component; GO:0016020,membrane; GO:0031224,intrinsic component of membrane; GO:0110165,cellular anatomical entity
novel.1137	--	--	--
BraA05g020130.3.5C	--	At1g49750	GO:0005576,extracellular region; GO:0005575,cellular_component; GO:0110165,cellular anatomical entity
BraA08g036100.3.5C	--	At1g02660	GO:0009507,chloroplast; GO:0031969,chloroplast membrane; GO:0009570,chloroplast stroma; GO:0102549,1-18:1-2-16:0-monogalactosyldiacylglycerol lipase activity; GO:0052740,1-acyl-2-lysophosphatidylserine acylhydrolase activity; GO:0047714,galactolipase activity; GO:0052739,phosphatidylserine 1-acylhydrolase activity; GO:0008970,phospholipase A1 activity; GO:0002213,defense response to insect; GO:00…
BraA06g019700.3.5C	K01785 aldose 1-epimerase [EC:5.1.3.3] | (RefSeq) aldose 1-epimerase (A)	At3g47800	GO:0016021,integral component of membrane; GO:0004034,aldose 1-epimerase activity; GO:0030246,carbohydrate binding; GO:0033499,galactose catabolic process via UDP-galactose; GO:0006006,glucose metabolic process; GO:0003674,molecular_function; GO:0003824,catalytic activity; GO:0016853,isomerase activity; GO:0016854,racemase and epimerase activity; GO:0016857,racemase and epimerase activity, acting…
BraA06g009690.3.5C	K21989 calcium permeable stress-gated cation channel | (RefSeq) CSC1-like protein At1g11960 (A)	At1g11960	GO:0016021,integral component of membrane; GO:0005886,plasma membrane; GO:0005227,calcium activated cation channel activity; GO:0005262,calcium channel activity; GO:0010118,stomatal movement; GO:0003674,molecular_function; GO:0005215,transporter activity; GO:0005216,ion channel activity; GO:0005261,cation channel activity; GO:0008324,cation transmembrane transporter activity; GO:0015075,ion trans…
BraA06g045530.3.5C	K06287 septum formation protein | (RefSeq) 7-methyl-GTP pyrophosphatase isoform X1 (A)	At5g42770	GO:0047429,nucleoside-triphosphate diphosphatase activity; GO:0003674,molecular_function; GO:0003824,catalytic activity; GO:0016462,pyrophosphatase activity; GO:0016787,hydrolase activity; GO:0016817,hydrolase activity, acting on acid anhydrides; GO:0016818,hydrolase activity, acting on acid anhydrides, in phosphorus-containing anhydrides
BraA07g000400.3.5C	--	At2g20390	--
BraA08g034910.3.5C	K01240 uridine nucleosidase [EC:3.2.2.3] | (RefSeq) uridine nucleosidase 1 isoform X1 (A)	At1g05620	GO:0005829,cytosol; GO:0047724,inosine nucleosidase activity; GO:0008477,purine nucleosidase activity; GO:0035251,UDP-glucosyltransferase activity; GO:0045437,uridine nucleosidase activity; GO:0006148,inosine catabolic process; GO:0010150,leaf senescence; GO:0006152,purine nucleoside catabolic process; GO:0003674,molecular_function; GO:0003824,catalytic activity; GO:0016787,hydrolase activity; GO…
BraA04g030530.3.5C	K01537 P-type Ca2+ transporter type 2C [EC:7.2.2.10] | (RefSeq) calcium-transporting ATPase 4, plasma membrane-type (A)	At2g41560	GO:0009507,chloroplast; GO:0005829,cytosol; GO:0005887,integral component of plasma membrane; GO:0043231,intracellular membrane-bounded organelle; GO:0000325,plant-type vacuole; GO:0009705,plant-type vacuole membrane; GO:0005774,vacuolar membrane; GO:0005773,vacuole; GO:0005524,ATP binding; GO:0019829,ATPase-coupled cation transmembrane transporter activity; GO:0005516,calmodulin binding; GO:0046…
BraA03g034100.3.5C	K11498 centromeric protein E | (RefSeq) kinesin-like protein KIN-7O isoform X1 (A)	At3g10180	GO:0005874,microtubule; GO:0005524,ATP binding; GO:1990939,ATP-dependent microtubule motor activity; GO:0008017,microtubule binding; GO:0007018,microtubule-based movement; GO:0000166,nucleotide binding; GO:0003674,molecular_function; GO:0005488,binding; GO:0017076,purine nucleotide binding; GO:0030554,adenyl nucleotide binding; GO:0032553,ribonucleotide binding; GO:0032555,purine ribonucleotide b…
BraA02g020050.3.5C	--	At1g69840	GO:0005739,mitochondrion; GO:0009705,plant-type vacuole membrane; GO:0005886,plasma membrane; GO:0009506,plasmodesma; GO:0005774,vacuolar membrane; GO:0005773,vacuole; GO:0043424,protein histidine kinase binding; GO:0003674,molecular_function; GO:0005488,binding; GO:0005515,protein binding; GO:0019899,enzyme binding; GO:0019900,kinase binding; GO:0019901,protein kinase binding; GO:0005575,cellula…
BraA07g032290.3.5C	K02880 large subunit ribosomal protein L17e | (RefSeq) 60S ribosomal protein L17-2 (A)	At1g67430	GO:0022625,cytosolic large ribosomal subunit; GO:0022626,cytosolic ribosome; GO:0005739,mitochondrion; GO:0005730,nucleolus; GO:0009506,plasmodesma; GO:0042788,polysomal ribosome; GO:0005773,vacuole; GO:0003729,mRNA binding; GO:0003735,structural constituent of ribosome; GO:0002181,cytoplasmic translation; GO:0003674,molecular_function; GO:0003676,nucleic acid binding; GO:0003723,RNA binding; GO:…
BraA02g016250.3.5C	--	At5g51550	GO:0048046,apoplast; GO:0005615,extracellular space; GO:0009505,plant-type cell wall; GO:0009506,plasmodesma; GO:0080167,response to karrikin; GO:0008150,biological_process; GO:0009628,response to abiotic stimulus; GO:0050896,response to stimulus; GO:0005575,cellular_component; GO:0005576,extracellular region; GO:0110165,cellular anatomical entity; GO:0005618,cell wall; GO:0030312,external encaps…
BraA07g042680.3.5C	K22048 mechanosensitive ion channel protein 4/5/6/7/8/9/10 | (RefSeq) mechanosensitive ion channel protein 6 (A)	At1g78610	GO:0016021,integral component of membrane; GO:0005886,plasma membrane; GO:0009506,plasmodesma; GO:0005774,vacuolar membrane; GO:0008381,mechanosensitive ion channel activity; GO:0006820,anion transport; GO:0003674,molecular_function; GO:0005215,transporter activity; GO:0005216,ion channel activity; GO:0015075,ion transmembrane transporter activity; GO:0015267,channel activity; GO:0015318,inorgani…
BraA09g015650.3.5C	K10406 kinesin family member C2/C3 | (RefSeq) kinesin-like protein KIN-14J isoform X1 (A)	At1g63640	GO:0005874,microtubule; GO:0005886,plasma membrane; GO:0005524,ATP binding; GO:1990939,ATP-dependent microtubule motor activity; GO:0008017,microtubule binding; GO:0007018,microtubule-based movement; GO:0000166,nucleotide binding; GO:0003674,molecular_function; GO:0005488,binding; GO:0017076,purine nucleotide binding; GO:0030554,adenyl nucleotide binding; GO:0032553,ribonucleotide binding; GO:003…
BraA04g015490.3.5C	--	At5g41980	GO:0046872,metal ion binding; GO:0003674,molecular_function; GO:0005488,binding; GO:0043167,ion binding; GO:0043169,cation binding
BraA01g038430.3.5C	K15638 cytochrome P450 family 72 subfamily C1 | (RefSeq) cytochrome P450 72C1 (A)	At3g14590	GO:0016021,integral component of membrane; GO:0005886,plasma membrane; GO:0005773,vacuole; GO:0008289,lipid binding; GO:0046872,metal ion binding; GO:0006869,lipid transport; GO:0003674,molecular_function; GO:0005488,binding; GO:0043167,ion binding; GO:0043169,cation binding; GO:0006810,transport; GO:0006811,ion transport; GO:0006820,anion transport; GO:0008150,biological_process; GO:0010876,lipi…
BraA08g001810.3.5C	K09286 EREBP-like factor | (RefSeq) ethylene-responsive transcription factor 8 (A)	At1g53170	GO:0005634,nucleus; GO:0003700,DNA-binding transcription factor activity; GO:0000976,transcription regulatory region sequence-specific DNA binding; GO:0009873,ethylene-activated signaling pathway; GO:0003674,molecular_function; GO:0140110,transcription regulator activity; GO:0001067,regulatory region nucleic acid binding; GO:0003676,nucleic acid binding; GO:0003677,DNA binding; GO:0003690,double-…
BraA06g019360.3.5C	K18875 enhanced disease susceptibility 1 protein | (RefSeq) protein EDS1B (A)	At3g48080	GO:0005737,cytoplasm; GO:0005634,nucleus; GO:0016787,hydrolase activity; GO:0006952,defense response; GO:0006629,lipid metabolic process; GO:0003674,molecular_function; GO:0003824,catalytic activity; GO:0006950,response to stress; GO:0008150,biological_process; GO:0050896,response to stimulus; GO:0008152,metabolic process; GO:0044238,primary metabolic process; GO:0071704,organic substance metabol…
BraA06g029810.3.5C	K14431 transcription factor TGA | (RefSeq) TGA2; transcription factor TGA1 isoform X2 (A)	At5g65210	GO:0005634,nucleus; GO:0003700,DNA-binding transcription factor activity; GO:0043565,sequence-specific DNA binding; GO:0000976,transcription regulatory region sequence-specific DNA binding; GO:0042742,defense response to bacterium; GO:0006351,transcription, DNA-templated; GO:0003674,molecular_function; GO:0140110,transcription regulator activity; GO:0003676,nucleic acid binding; GO:0003677,DNA bi…
BraA10g028000.3.5C	K11699 RNA-dependent RNA polymerase [EC:2.7.7.48] | (RefSeq) probable RNA-dependent RNA polymerase 5 isoform X1 (A)	At2g19930	GO:0031380,nuclear RNA-directed RNA polymerase complex; GO:0003723,RNA binding; GO:0003968,RNA-directed 5'-3' RNA polymerase activity; GO:0070919,production of siRNA involved in chromatin silencing by small RNA; GO:0030422,production of siRNA involved in RNA interference; GO:0003674,molecular_function; GO:0003676,nucleic acid binding; GO:0005488,binding; GO:0097159,organic cyclic compound binding…
BraA09g064560.3.5C	--	At1g08610	--
BraA08g014610.3.5C	K03010 DNA-directed RNA polymerase II subunit RPB2 [EC:2.7.7.6] | (RefSeq) DNA-directed RNA polymerase II subunit 2-like isoform X1 (A)	At4g21710	GO:0005829,cytosol; GO:0009506,plasmodesma; GO:0005665,RNA polymerase II, core complex; GO:0003677,DNA binding; GO:0003899,DNA-directed 5'-3' RNA polymerase activity; GO:0046872,metal ion binding; GO:0032549,ribonucleoside binding; GO:0035196,production of miRNAs involved in gene silencing by miRNA; GO:0006351,transcription, DNA-templated; GO:0003674,molecular_function; GO:0003676,nucleic acid bi…
BraA02g006390.3.5C	--	At5g16110	--
BraA09g067170.3.5C	--	At1g01790	GO:0009507,chloroplast; GO:0009941,chloroplast envelope; GO:0031969,chloroplast membrane; GO:0005576,extracellular region; GO:0016021,integral component of membrane; GO:0016020,membrane; GO:0015386,potassium:proton antiporter activity; GO:0009658,chloroplast organization; GO:0010109,regulation of photosynthesis; GO:0003674,molecular_function; GO:0005215,transporter activity; GO:0005451,monovalent…
BraA06g031270.3.5C	K19366 spartin | (RefSeq) protein EARLY-RESPONSIVE TO DEHYDRATION 7, chloroplastic (A)	At2g28980	GO:0009507,chloroplast; GO:0005886,plasma membrane; GO:0007623,circadian rhythm; GO:0009737,response to abscisic acid; GO:0009409,response to cold; GO:0009644,response to high light intensity; GO:0009651,response to salt stress; GO:0009414,response to water deprivation; GO:0008150,biological_process; GO:0048511,rhythmic process; GO:0009719,response to endogenous stimulus; GO:0009725,response to h…
BraA02g018290.3.5C	--	At1g67590	--
BraA03g047060.3.5C	--	--	--
BraA03g028850.3.5C	K16900 two pore calcium channel protein, plant | (RefSeq) two pore calcium channel protein 1 (A)	At4g03560	GO:0005829,cytosol; GO:0005794,Golgi apparatus; GO:0016021,integral component of membrane; GO:0000325,plant-type vacuole; GO:0005886,plasma membrane; GO:0005774,vacuolar membrane; GO:0005773,vacuole; GO:0005509,calcium ion binding; GO:0042802,identical protein binding; GO:0005245,voltage-gated calcium channel activity; GO:0006816,calcium ion transport; GO:0019722,calcium-mediated signaling; GO:00…
BraA07g040740.3.5C	--	At1g76180	GO:0009507,chloroplast; GO:0005829,cytosol; GO:0019898,extrinsic component of membrane; GO:0016020,membrane; GO:0005739,mitochondrion; GO:0005886,plasma membrane; GO:0005509,calcium ion binding; GO:0003729,mRNA binding; GO:0031210,phosphatidylcholine binding; GO:0001786,phosphatidylserine binding; GO:0009631,cold acclimation; GO:0050821,protein stabilization; GO:0090559,regulation of membrane per…
BraA09g068030.3.5C	K00592 [ribulose-bisphosphate carboxylase]/[fructose-bisphosphate aldolase]-lysine N-methyltransferase [EC:2.1.1.127 2.1.1.259] | (RefSeq) fructose-bisphosphate aldolase-lysine N-methyltransferase, chloroplastic (A)	At1g01920	GO:0009507,chloroplast; GO:0009570,chloroplast stroma; GO:0030785,[ribulose-bisphosphate carboxylase]-lysine N-methyltransferase activity; GO:0016279,protein-lysine N-methyltransferase activity; GO:0018026,peptidyl-lysine monomethylation; GO:0018023,peptidyl-lysine trimethylation; GO:0003674,molecular_function; GO:0003824,catalytic activity; GO:0008168,methyltransferase activity; GO:0008757,S-ade…
BraA09g065040.3.5C	K01184 polygalacturonase [EC:3.2.1.15] | (RefSeq) polygalacturonase (A)	At1g07590	GO:0005739,mitochondrion; GO:0046686,response to cadmium ion; GO:0008150,biological_process; GO:0010035,response to inorganic substance; GO:0010038,response to metal ion; GO:0042221,response to chemical; GO:0050896,response to stimulus; GO:0005575,cellular_component; GO:0005622,intracellular anatomical structure; GO:0005737,cytoplasm; GO:0043226,organelle; GO:0043227,membrane-bounded organelle; G…
BraA05g004780.3.5C	K09338 homeobox-leucine zipper protein | (RefSeq) homeobox-leucine zipper protein ATHB-4 isoform X1 (A)	At2g44910	GO:0005634,nucleus; GO:0009506,plasmodesma; GO:0003700,DNA-binding transcription factor activity; GO:0000981,DNA-binding transcription factor activity, RNA polymerase II-specific; GO:0043565,sequence-specific DNA binding; GO:0006355,regulation of transcription, DNA-templated; GO:0010218,response to far red light; GO:0009725,response to hormone; GO:0009641,shade avoidance; GO:0003674,molecular_fun…
BraA03g030190.3.5C	K25059 replication stress response regulator SDE2 | (RefSeq) LOW QUALITY PROTEIN: replication stress response regulator SDE2 (A)	At4g01000_2	GO:0005829,cytosol; GO:0005681,spliceosomal complex; GO:0003723,RNA binding; GO:0008270,zinc ion binding; GO:0000398,mRNA splicing, via spliceosome; GO:0045694,regulation of embryo sac egg cell differentiation; GO:0003674,molecular_function; GO:0003676,nucleic acid binding; GO:0005488,binding; GO:0097159,organic cyclic compound binding; GO:1901363,heterocyclic compound binding; GO:0043167,ion bin…
BraA04g027720.3.5C	--	At2g37490	--
BraA03g054740.3.5C	--	--	--
BraA03g032850.3.5C	K24193 MFS transporter, SP family, sugar:H+ symporter | (RefSeq) sugar transport protein 6 (A)	At5g46270	GO:0005829,cytosol; GO:0005634,nucleus; GO:0043531,ADP binding; GO:0005524,ATP binding; GO:0050135,NAD(P)+ nucleosidase activity; GO:0061809,NAD+ nucleotidase, cyclic ADP-ribose generating; GO:0006952,defense response; GO:0010082,regulation of root meristem growth; GO:0007165,signal transduction; GO:0000166,nucleotide binding; GO:0003674,molecular_function; GO:0005488,binding; GO:0017076,purine n…
BraA09g002000.3.5C	K02885 large subunit ribosomal protein L19e | (RefSeq) 60S ribosomal protein L19-1 (A)	At4g02230	GO:0005829,cytosol; GO:0022625,cytosolic large ribosomal subunit; GO:0022626,cytosolic ribosome; GO:0005886,plasma membrane; GO:0042788,polysomal ribosome; GO:0003729,mRNA binding; GO:0003723,RNA binding; GO:0003735,structural constituent of ribosome; GO:0006412,translation; GO:0003674,molecular_function; GO:0003676,nucleic acid binding; GO:0005488,binding; GO:0097159,organic cyclic compound bind…
novel.749	--	At2g23460	GO:0005834,heterotrimeric G-protein complex; GO:0005634,nucleus; GO:0001664,G protein-coupled receptor binding; GO:0031683,G-protein beta/gamma-subunit complex binding; GO:0005525,GTP binding; GO:0003924,GTPase activity; GO:0046872,metal ion binding; GO:0007188,adenylate cyclase-modulating G protein-coupled receptor signaling pathway; GO:0003674,molecular_function; GO:0005102,signaling receptor b…
BraA06g041440.3.5C	K16732 Ase1/PRC1/MAP65 family protein | (RefSeq) 65-kDa microtubule-associated protein 6 (A)	At2g01910	GO:0005737,cytoplasm; GO:0005874,microtubule; GO:0005739,mitochondrion; GO:0005634,nucleus; GO:0009524,phragmoplast; GO:0009536,plastid; GO:0009574,preprophase band; GO:0005819,spindle; GO:0008017,microtubule binding; GO:0007049,cell cycle; GO:0051301,cell division; GO:0000226,microtubule cytoskeleton organization; GO:0003674,molecular_function; GO:0005488,binding; GO:0005515,protein binding; GO:…
BraA09g019790.3.5C	--	At1g44542	GO:0005576,extracellular region; GO:0005634,nucleus; GO:0004061,arylformamidase activity; GO:0019441,tryptophan catabolic process to kynurenine; GO:0003674,molecular_function; GO:0003824,catalytic activity; GO:0016787,hydrolase activity; GO:0016810,hydrolase activity, acting on carbon-nitrogen (but not peptide) bonds; GO:0016811,hydrolase activity, acting on carbon-nitrogen (but not peptide) bond…
novel.248	--	--	--
BraA02g015170.3.5C	K09422 transcription factor MYB, plant | (RefSeq) transcription factor TRY (A)	At5g53200	GO:0005634,nucleus; GO:0003700,DNA-binding transcription factor activity; GO:0000976,transcription regulatory region sequence-specific DNA binding; GO:0030154,cell differentiation; GO:0007275,multicellular organism development; GO:0006355,regulation of transcription, DNA-templated; GO:0010091,trichome branching; GO:0003674,molecular_function; GO:0140110,transcription regulator activity; GO:000106…
BraA09g062210.3.5C	K14294 partner of Y14 and mago | (RefSeq) partner of Y14 and mago (A)	At1g11400	GO:0005737,cytoplasm; GO:0035145,exon-exon junction complex; GO:0005730,nucleolus; GO:0005654,nucleoplasm; GO:0003723,RNA binding; GO:1903259,exon-exon junction complex disassembly; GO:0051028,mRNA transport; GO:0000184,nuclear-transcribed mRNA catabolic process, nonsense-mediated decay; GO:0010628,positive regulation of gene expression; GO:0006417,regulation of translation; GO:0003674,molecular_…
BraA04g014480.3.5C	K00799 glutathione S-transferase [EC:2.5.1.18] | (RefSeq) glutathione S-transferase L3 (A)	At5g02790	GO:0005829,cytosol; GO:0005886,plasma membrane; GO:0004364,glutathione transferase activity; GO:0006749,glutathione metabolic process; GO:0010731,protein glutathionylation; GO:0046686,response to cadmium ion; GO:0009636,response to toxic substance; GO:0003674,molecular_function; GO:0003824,catalytic activity; GO:0016740,transferase activity; GO:0016765,transferase activity, transferring alkyl or …
BraA03g041590.3.5C	K10875 DNA repair and recombination protein RAD54 and RAD54-like protein [EC:3.6.4.-] | (RefSeq) SNF2 domain-containing protein CLASSY 4 (A)	At3g24340	GO:0005634,nucleus; GO:0005524,ATP binding; GO:0003677,DNA binding; GO:0004386,helicase activity; GO:0016787,hydrolase activity; GO:0070615,nucleosome-dependent ATPase activity; GO:0080188,gene silencing by RNA-directed DNA methylation; GO:1900370,positive regulation of RNA interference; GO:0000166,nucleotide binding; GO:0003674,molecular_function; GO:0005488,binding; GO:0017076,purine nucleotide…
BraA10g015080.3.5C	--	At5g56860	GO:0005634,nucleus; GO:0003700,DNA-binding transcription factor activity; GO:0000976,transcription regulatory region sequence-specific DNA binding; GO:0008270,zinc ion binding; GO:0010151,chloroplast elongation; GO:0009658,chloroplast organization; GO:0007623,circadian rhythm; GO:0009736,cytokinin-activated signaling pathway; GO:0009740,gibberellic acid mediated signaling pathway; GO:0010255,gluc…
BraA09g036950.3.5C	K14488 SAUR family protein | (RefSeq) auxin-responsive protein SAUR50 (A)	At1g29450	GO:0005886,plasma membrane; GO:0009734,auxin-activated signaling pathway; GO:0007275,multicellular organism development; GO:0040008,regulation of growth; GO:0007154,cell communication; GO:0007165,signal transduction; GO:0008150,biological_process; GO:0009719,response to endogenous stimulus; GO:0009725,response to hormone; GO:0009733,response to auxin; GO:0009755,hormone-mediated signaling pathway…
BraA01g034160.3.5C	K00565 mRNA (guanine-N7-)-methyltransferase [EC:2.1.1.56] | (RefSeq) mRNA cap guanine-N7 methyltransferase 1 isoform X1 (A)	At3g20650	GO:0005845,mRNA cap binding complex; GO:0005634,nucleus; GO:0004482,mRNA (guanine-N7-)-methyltransferase activity; GO:0003723,RNA binding; GO:0006370,7-methylguanosine mRNA capping; GO:0003674,molecular_function; GO:0003824,catalytic activity; GO:0008168,methyltransferase activity; GO:0008170,N-methyltransferase activity; GO:0008173,RNA methyltransferase activity; GO:0008174,mRNA methyltransferas…
BraA09g032010.3.5C	K01535 H+-transporting ATPase [EC:7.1.2.1] | (RefSeq) ATPase 5, plasma membrane-type (A)	At2g29940	GO:0016021,integral component of membrane; GO:0005886,plasma membrane; GO:0009506,plasmodesma; GO:0070505,pollen coat; GO:0005524,ATP binding; GO:0042626,ATPase-coupled transmembrane transporter activity; GO:0015562,efflux transmembrane transporter activity; GO:0080168,abscisic acid transport; GO:0009738,abscisic acid-activated signaling pathway; GO:0140352,export from cell; GO:1901656,glycoside …
BraA04g033360.3.5C	K09338 homeobox-leucine zipper protein | (RefSeq) homeobox-leucine zipper protein ATHB-7 (A)	At2g46680	GO:0005634,nucleus; GO:0003700,DNA-binding transcription factor activity; GO:0000981,DNA-binding transcription factor activity, RNA polymerase II-specific; GO:0043565,sequence-specific DNA binding; GO:0000976,transcription regulatory region sequence-specific DNA binding; GO:0045893,positive regulation of transcription, DNA-templated; GO:0009737,response to abscisic acid; GO:0009414,response to wa…
BraA02g044550.3.5C	K16222 Dof zinc finger protein DOF5.5 | (RefSeq) cyclic dof factor 1 (A)	At5g60850	GO:0005634,nucleus; GO:0003700,DNA-binding transcription factor activity; GO:0046872,metal ion binding; GO:0000976,transcription regulatory region sequence-specific DNA binding; GO:0006355,regulation of transcription, DNA-templated; GO:0003674,molecular_function; GO:0140110,transcription regulator activity; GO:0005488,binding; GO:0043167,ion binding; GO:0043169,cation binding; GO:0001067,regulato…
BraA08g022740.3.5C	K00827 alanine-glyoxylate transaminase / (R)-3-amino-2-methylpropionate-pyruvate transaminase [EC:2.6.1.44 2.6.1.40] | (RefSeq) alanine--glyoxylate aminotransferase 2 homolog 1, mitochondrial isoform X1 (A)	At4g39660	GO:0005739,mitochondrion; GO:0005886,plasma membrane; GO:0005774,vacuolar membrane; GO:0008453,alanine-glyoxylate transaminase activity; GO:0030170,pyridoxal phosphate binding; GO:0008270,zinc ion binding; GO:0009853,photorespiration; GO:0046686,response to cadmium ion; GO:0003674,molecular_function; GO:0003824,catalytic activity; GO:0008483,transaminase activity; GO:0016740,transferase activity;…
BraA06g006530.3.5C	K20858 calcium uniporter protein, mitochondrial | (RefSeq) calcium uniporter protein 6, mitochondrial (A)	At1g57610	GO:0031305,integral component of mitochondrial inner membrane; GO:0005739,mitochondrion; GO:1990246,uniplex complex; GO:0005262,calcium channel activity; GO:0015292,uniporter activity; GO:0036444,calcium import into the mitochondrion; GO:0051560,mitochondrial calcium ion homeostasis; GO:0003674,molecular_function; GO:0005215,transporter activity; GO:0005216,ion channel activity; GO:0005261,cation…
BraA04g005130.3.5C	K00059 3-oxoacyl-[acyl-carrier protein] reductase [EC:1.1.1.100] | (RefSeq) 3-oxoacyl-[acyl-carrier-protein] reductase 1, chloroplastic (A)	At1g63380	GO:0009507,chloroplast; GO:0102131,3-oxo-glutaryl-[acp] methyl ester reductase activity; GO:0102132,3-oxo-pimeloyl-[acp] methyl ester reductase activity; GO:0004316,3-oxoacyl-[acyl-carrier-protein] reductase (NADPH) activity; GO:0051287,NAD binding; GO:0006633,fatty acid biosynthetic process; GO:0003674,molecular_function; GO:0003824,catalytic activity; GO:0016491,oxidoreductase activity; GO:0016…
novel.224	--	--	--
BraA07g033480.3.5C	K16226 disease resistance protein RPS4 | (RefSeq) disease resistance protein RPS4 (A)	At5g46450	GO:0043531,ADP binding; GO:0050135,NAD(P)+ nucleosidase activity; GO:0061809,NAD+ nucleotidase, cyclic ADP-ribose generating; GO:0006952,defense response; GO:0007165,signal transduction; GO:0000166,nucleotide binding; GO:0003674,molecular_function; GO:0005488,binding; GO:0017076,purine nucleotide binding; GO:0030554,adenyl nucleotide binding; GO:0032553,ribonucleotide binding; GO:0032555,purine r…
BraA06g042650.3.5C	--	At5g47360	--
BraA01g041630.3.5C	K20723 reticulon-3 | (RefSeq) reticulon-like protein B11 (A)	At3g10260	GO:0005829,cytosol; GO:0005789,endoplasmic reticulum membrane; GO:0016021,integral component of membrane; GO:0005739,mitochondrion; GO:0009617,response to bacterium; GO:0008150,biological_process; GO:0009605,response to external stimulus; GO:0009607,response to biotic stimulus; GO:0043207,response to external biotic stimulus; GO:0044419,biological process involved in interspecies interaction betw…
novel.1386	--	--	--
BraA08g032050.3.5C	K03327 multidrug resistance protein, MATE family | (RefSeq) protein DETOXIFICATION 36 (A)	At1g11670	GO:0016021,integral component of membrane; GO:0016020,membrane; GO:0015297,antiporter activity; GO:0022857,transmembrane transporter activity; GO:0042910,xenobiotic transmembrane transporter activity; GO:0003674,molecular_function; GO:0005215,transporter activity; GO:0015291,secondary active transmembrane transporter activity; GO:0022804,active transmembrane transporter activity; GO:0005575,cellu…
BraA02g042580.3.5C	K10532 heparan-alpha-glucosaminide N-acetyltransferase [EC:2.3.1.78] | (RefSeq) heparan-alpha-glucosaminide N-acetyltransferase (A)	At5g27730	GO:0016021,integral component of membrane; GO:0005575,cellular_component; GO:0016020,membrane; GO:0031224,intrinsic component of membrane; GO:0110165,cellular anatomical entity
BraA05g012090.3.5C	K02951 small subunit ribosomal protein S12e | (RefSeq) 40S ribosomal protein S12-1 (A)	At1g15930	GO:0005829,cytosol; GO:0022626,cytosolic ribosome; GO:0022627,cytosolic small ribosomal subunit; GO:0005634,nucleus; GO:0042788,polysomal ribosome; GO:0003735,structural constituent of ribosome; GO:0046686,response to cadmium ion; GO:0006412,translation; GO:0003674,molecular_function; GO:0005198,structural molecule activity; GO:0008150,biological_process; GO:0010035,response to inorganic substanc…
BraA07g027810.3.5C	--	At1g78020	GO:0005737,cytoplasm; GO:0005829,cytosol; GO:0005783,endoplasmic reticulum; GO:0005634,nucleus; GO:0019900,kinase binding; GO:0046872,metal ion binding; GO:0042594,response to starvation; GO:0090351,seedling development; GO:0003674,molecular_function; GO:0005488,binding; GO:0005515,protein binding; GO:0019899,enzyme binding; GO:0043167,ion binding; GO:0043169,cation binding; GO:0006950,response t…
BraA09g054840.3.5C	K20044 phosphatidylinositol-binding clathrin assembly protein | (RefSeq) putative clathrin assembly protein At5g57200 (A)	At2g25430	GO:0005905,clathrin-coated pit; GO:0030136,clathrin-coated vesicle; GO:0005794,Golgi apparatus; GO:0005634,nucleus; GO:0005886,plasma membrane; GO:0005773,vacuole; GO:0005545,1-phosphatidylinositol binding; GO:0032050,clathrin heavy chain binding; GO:0005546,phosphatidylinositol-4,5-bisphosphate binding; GO:0000149,SNARE binding; GO:0048268,clathrin coat assembly; GO:0072583,clathrin-dependent en…
BraA09g048540.3.5C	K13430 serine/threonine-protein kinase PBS1 [EC:2.7.11.1] | (RefSeq) serine/threonine-protein kinase CDG1 (A)	At3g55950	GO:0016021,integral component of membrane; GO:0005524,ATP binding; GO:0042803,protein homodimerization activity; GO:0106310,protein serine kinase activity; GO:0106311,protein threonine kinase activity; GO:0000166,nucleotide binding; GO:0003674,molecular_function; GO:0005488,binding; GO:0017076,purine nucleotide binding; GO:0030554,adenyl nucleotide binding; GO:0032553,ribonucleotide binding; GO:0…
novel.1040	--	--	GO:0020037,heme binding; GO:0019825,oxygen binding; GO:0003674,molecular_function; GO:0005488,binding; GO:0046906,tetrapyrrole binding; GO:0097159,organic cyclic compound binding; GO:1901363,heterocyclic compound binding; GO:0036094,small molecule binding
BraA04g014170.3.5C	--	At5g40640	GO:0016021,integral component of membrane; GO:0005886,plasma membrane; GO:0005575,cellular_component; GO:0016020,membrane; GO:0031224,intrinsic component of membrane; GO:0110165,cellular anatomical entity; GO:0071944,cell periphery
BraA07g039710.3.5C	K09286 EREBP-like factor | (RefSeq) ethylene-responsive transcription factor ERF023-like (A)	At1g74930	GO:0005634,nucleus; GO:0003700,DNA-binding transcription factor activity; GO:0000976,transcription regulatory region sequence-specific DNA binding; GO:0051301,cell division; GO:0002213,defense response to insect; GO:0009873,ethylene-activated signaling pathway; GO:0010087,phloem or xylem histogenesis; GO:0009611,response to wounding; GO:0003674,molecular_function; GO:0140110,transcription regulat…
BraA05g027660.3.5C	K00799 glutathione S-transferase [EC:2.5.1.18] | (RefSeq) glutathione S-transferase L3 (A)	At5g02790	GO:0005829,cytosol; GO:0005886,plasma membrane; GO:0004364,glutathione transferase activity; GO:0006749,glutathione metabolic process; GO:0010731,protein glutathionylation; GO:0046686,response to cadmium ion; GO:0009636,response to toxic substance; GO:0003674,molecular_function; GO:0003824,catalytic activity; GO:0016740,transferase activity; GO:0016765,transferase activity, transferring alkyl or …
novel.1068	--	At1g18490	--
BraA01g038040.3.5C	K16240 protein suppressor of PHYA-105 1 | (RefSeq) protein SPA1-RELATED 2 (A)	At1g53090_2	GO:0005634,nucleus; GO:0005524,ATP binding; GO:0042802,identical protein binding; GO:0004672,protein kinase activity; GO:0009640,photomorphogenesis; GO:0009585,red, far-red light phototransduction; GO:0000166,nucleotide binding; GO:0003674,molecular_function; GO:0005488,binding; GO:0017076,purine nucleotide binding; GO:0030554,adenyl nucleotide binding; GO:0032553,ribonucleotide binding; GO:00325…
BraA02g047280.3.5C	--	At4g03810	GO:0004190,aspartic-type endopeptidase activity; GO:0004519,endonuclease activity; GO:0003676,nucleic acid binding; GO:0003964,RNA-directed DNA polymerase activity; GO:0008270,zinc ion binding; GO:0015074,DNA integration; GO:0003674,molecular_function; GO:0003824,catalytic activity; GO:0004175,endopeptidase activity; GO:0008233,peptidase activity; GO:0016787,hydrolase activity; GO:0070001,asparti…
BraA02g002110.3.5C	K11498 centromeric protein E | (RefSeq) kinesin-like protein KIN-7L, chloroplastic (A)	At5g06670	GO:0009507,chloroplast; GO:0005871,kinesin complex; GO:0005874,microtubule; GO:0005524,ATP binding; GO:1990939,ATP-dependent microtubule motor activity; GO:0016887,ATPase activity; GO:0008017,microtubule binding; GO:0003777,microtubule motor activity; GO:0007018,microtubule-based movement; GO:0000166,nucleotide binding; GO:0003674,molecular_function; GO:0005488,binding; GO:0017076,purine nucleoti…
BraA02g041250.3.5C	--	At5g48390_1	GO:0009536,plastid; GO:0030154,cell differentiation; GO:0009908,flower development; GO:0008150,biological_process; GO:0009987,cellular process; GO:0032502,developmental process; GO:0048869,cellular developmental process; GO:0000003,reproduction; GO:0003006,developmental process involved in reproduction; GO:0007275,multicellular organism development; GO:0009791,post-embryonic development; GO:00224…
BraA06g034600.3.5C	K13800 UMP-CMP kinase [EC:2.7.4.14] | (RefSeq) UMP-CMP kinase 3 isoform X1 (A)	At3g60180	GO:0005737,cytoplasm; GO:0005829,cytosol; GO:0005634,nucleus; GO:0009536,plastid; GO:0005524,ATP binding; GO:0036430,CMP kinase activity; GO:0004127,cytidylate kinase activity; GO:0036431,dCMP kinase activity; GO:0033862,UMP kinase activity; GO:0009041,uridylate kinase activity; GO:0006207,'de novo' pyrimidine nucleobase biosynthetic process; GO:0046705,CDP biosynthetic process; GO:0006221,pyrimi…
BraA01g029650.3.5C	K15505 DNA repair protein RAD5 [EC:3.6.4.-] | (RefSeq) DNA repair protein RAD5A (A)	At1g61140	GO:0005634,nucleus; GO:0005524,ATP binding; GO:0003677,DNA binding; GO:0004386,helicase activity; GO:0016787,hydrolase activity; GO:0046872,metal ion binding; GO:0070615,nucleosome-dependent ATPase activity; GO:0006325,chromatin organization; GO:0080188,gene silencing by RNA-directed DNA methylation; GO:0000166,nucleotide binding; GO:0003674,molecular_function; GO:0005488,binding; GO:0017076,puri…
BraA03g003890.3.5C	K24917 amino acid permease | (RefSeq) amino acid permease 2 (A)	At5g09220	GO:0005887,integral component of plasma membrane; GO:0005886,plasma membrane; GO:0015293,symporter activity; GO:0015800,acidic amino acid transport; GO:0006865,amino acid transport; GO:0015804,neutral amino acid transport; GO:0110126,phloem loading; GO:0003674,molecular_function; GO:0005215,transporter activity; GO:0015291,secondary active transmembrane transporter activity; GO:0022804,active tra…
BraA07g017040.3.5C	--	At3g49970	GO:0042742,defense response to bacterium; GO:0016567,protein ubiquitination; GO:0006950,response to stress; GO:0006952,defense response; GO:0008150,biological_process; GO:0009605,response to external stimulus; GO:0009607,response to biotic stimulus; GO:0009617,response to bacterium; GO:0043207,response to external biotic stimulus; GO:0044419,biological process involved in interspecies interaction…
BraA04g005330.3.5C	K05681 ATP-binding cassette, subfamily G (WHITE), member 2 | (RefSeq) ABC transporter G family member 14 (A)	At3g55130	GO:0016021,integral component of membrane; GO:0005775,vacuolar lumen; GO:0005774,vacuolar membrane; GO:0005524,ATP binding; GO:0042626,ATPase-coupled transmembrane transporter activity; GO:0007034,vacuolar transport; GO:0000166,nucleotide binding; GO:0003674,molecular_function; GO:0005488,binding; GO:0017076,purine nucleotide binding; GO:0030554,adenyl nucleotide binding; GO:0032553,ribonucleotid…
BraA09g063440.3.5C	K18178 cytochrome c oxidase assembly factor 5 | (RefSeq) cytochrome c oxidase assembly factor 5 (A)	CE21412	--
BraA02g012160.3.5C	K25186 replication termination factor 2 | (RefSeq) replication termination factor 2 (A)	At5g58020	GO:0005634,nucleus; GO:1902979,mitotic DNA replication termination; GO:0071171,site-specific DNA replication termination at RTS1 barrier; GO:0000278,mitotic cell cycle; GO:0006139,nucleobase-containing compound metabolic process; GO:0006259,DNA metabolic process; GO:0006260,DNA replication; GO:0006261,DNA-dependent DNA replication; GO:0006274,DNA replication termination; GO:0006725,cellular aroma…
BraA03g036600.3.5C	K04077 chaperonin GroEL | (RefSeq) chaperonin CPN60-like 2, mitochondrial (A)	At3g13860	GO:0005829,cytosol; GO:0005739,mitochondrion; GO:0005774,vacuolar membrane; GO:0005524,ATP binding; GO:0016887,ATPase activity; GO:0006457,protein folding; GO:0042026,protein refolding; GO:0046686,response to cadmium ion; GO:0000166,nucleotide binding; GO:0003674,molecular_function; GO:0005488,binding; GO:0017076,purine nucleotide binding; GO:0030554,adenyl nucleotide binding; GO:0032553,ribonucl…
BraA09g052830.3.5C	K16281 RING-H2 zinc finger protein RHA1 | (RefSeq) E3 ubiquitin-protein ligase RHA1B (A)	At3g61460	GO:0016021,integral component of membrane; GO:0061630,ubiquitin protein ligase activity; GO:0008270,zinc ion binding; GO:0009742,brassinosteroid mediated signaling pathway; GO:0007275,multicellular organism development; GO:0016567,protein ubiquitination; GO:1901371,regulation of leaf morphogenesis; GO:1905421,regulation of plant organ morphogenesis; GO:0009741,response to brassinosteroid; GO:0010…
BraA04g030520.3.5C	--	At2g41550	GO:0016021,integral component of membrane; GO:0006353,DNA-templated transcription, termination; GO:0006139,nucleobase-containing compound metabolic process; GO:0006351,transcription, DNA-templated; GO:0006725,cellular aromatic compound metabolic process; GO:0006807,nitrogen compound metabolic process; GO:0008150,biological_process; GO:0008152,metabolic process; GO:0009058,biosynthetic process; GO…
BraA04g029060.3.5C	--	--	GO:0005886,plasma membrane; GO:0008285,negative regulation of cell population proliferation; GO:0048367,shoot system development; GO:0008150,biological_process; GO:0008283,cell population proliferation; GO:0009987,cellular process; GO:0042127,regulation of cell population proliferation; GO:0048519,negative regulation of biological process; GO:0048523,negative regulation of cellular process; GO:00…
BraA03g044990.3.5C	K16224 senescence-induced receptor-like serine/threonine-protein kinase | (RefSeq) senescence-induced receptor-like serine/threonine-protein kinase isoform X2 (A)	At5g61560	GO:0009507,chloroplast; GO:0005886,plasma membrane; GO:0005524,ATP binding; GO:0106310,protein serine kinase activity; GO:0106311,protein threonine kinase activity; GO:0004842,ubiquitin-protein transferase activity; GO:0000166,nucleotide binding; GO:0003674,molecular_function; GO:0005488,binding; GO:0017076,purine nucleotide binding; GO:0030554,adenyl nucleotide binding; GO:0032553,ribonucleotide…
BraA08g025160.3.5C	K01537 P-type Ca2+ transporter type 2C [EC:7.2.2.10] | (RefSeq) calcium-transporting ATPase 1 (A)	At1g27770	GO:0009706,chloroplast inner membrane; GO:0005783,endoplasmic reticulum; GO:0005887,integral component of plasma membrane; GO:0043231,intracellular membrane-bounded organelle; GO:0005634,nucleus; GO:0005886,plasma membrane; GO:0005524,ATP binding; GO:0019829,ATPase-coupled cation transmembrane transporter activity; GO:0005262,calcium channel activity; GO:0005516,calmodulin binding; GO:0046872,met…
BraA05g019960.3.5C	K07374 tubulin alpha | (RefSeq) tubulin alpha-2 chain isoform X1 (A)	At1g04820	GO:0005737,cytoplasm; GO:0005874,microtubule; GO:0005525,GTP binding; GO:0003924,GTPase activity; GO:0005200,structural constituent of cytoskeleton; GO:0000226,microtubule cytoskeleton organization; GO:0000278,mitotic cell cycle; GO:0000166,nucleotide binding; GO:0001882,nucleoside binding; GO:0001883,purine nucleoside binding; GO:0003674,molecular_function; GO:0005488,binding; GO:0017076,purine …
BraA08g001950.3.5C	K23280 rhamnogalacturonan I rhamnosyltransferase [EC:2.4.1.351] | (RefSeq) rhamnogalacturonan I rhamnosyltransferase 1 (A)	At3g07900	GO:0005737,cytoplasm; GO:0016021,integral component of membrane; GO:0016757,transferase activity, transferring glycosyl groups; GO:0006004,fucose metabolic process; GO:0003674,molecular_function; GO:0003824,catalytic activity; GO:0016740,transferase activity; GO:0005975,carbohydrate metabolic process; GO:0005996,monosaccharide metabolic process; GO:0008150,biological_process; GO:0008152,metabolic…
BraA02g042960.3.5C	K11838 ubiquitin carboxyl-terminal hydrolase 7 [EC:3.4.19.12] | (RefSeq) ubiquitin carboxyl-terminal hydrolase 12 isoform X1 (A)	At5g26280	GO:0005737,cytoplasm; GO:0005829,cytosol; GO:0005634,nucleus; GO:0004197,cysteine-type endopeptidase activity; GO:0004843,thiol-dependent ubiquitin-specific protease activity; GO:0009867,jasmonic acid mediated signaling pathway; GO:0010078,maintenance of root meristem identity; GO:0016579,protein deubiquitination; GO:0070646,protein modification by small protein removal; GO:0031647,regulation of …
BraA09g018310.3.5C	K09510 DnaJ homolog subfamily B member 4 | (RefSeq) dnaJ homolog subfamily B member 1 (A)	At1g59725	GO:0016020,membrane; GO:0005524,ATP binding; GO:0030544,Hsp70 protein binding; GO:0046872,metal ion binding; GO:0051082,unfolded protein binding; GO:0006457,protein folding; GO:0009408,response to heat; GO:0000166,nucleotide binding; GO:0003674,molecular_function; GO:0005488,binding; GO:0017076,purine nucleotide binding; GO:0030554,adenyl nucleotide binding; GO:0032553,ribonucleotide binding; GO:…
BraA09g049940.3.5C	K05768 gelsolin | (RefSeq) villin-4 (A)	At3g57410	GO:0005884,actin filament; GO:0005737,cytoplasm; GO:0005829,cytosol; GO:0051015,actin filament binding; GO:0003729,mRNA binding; GO:0051017,actin filament bundle assembly; GO:0051693,actin filament capping; GO:0051014,actin filament severing; GO:0003674,molecular_function; GO:0003779,actin binding; GO:0005488,binding; GO:0005515,protein binding; GO:0008092,cytoskeletal protein binding; GO:0044877…
BraA08g000390.3.5C	K06617 raffinose synthase [EC:2.4.1.82] | (RefSeq) probable galactinol--sucrose galactosyltransferase 1 (A)	At1g55740	GO:0047274,galactinol-sucrose galactosyltransferase activity; GO:0005975,carbohydrate metabolic process; GO:0003674,molecular_function; GO:0003824,catalytic activity; GO:0008378,galactosyltransferase activity; GO:0016740,transferase activity; GO:0016757,transferase activity, transferring glycosyl groups; GO:0016758,transferase activity, transferring hexosyl groups; GO:0008150,biological_process; …
BraA10g032620.3.5C	K04683 transcription factor Dp-1 | (RefSeq) transcription factor-like protein DPB (A)	At5g03410_2	GO:0005737,cytoplasm; GO:0005634,nucleus; GO:0005667,transcription regulator complex; GO:0003677,DNA binding; GO:0000981,DNA-binding transcription factor activity, RNA polymerase II-specific; GO:0046982,protein heterodimerization activity; GO:0042023,DNA endoreduplication; GO:0000082,G1/S transition of mitotic cell cycle; GO:0051726,regulation of cell cycle; GO:0006357,regulation of transcription…
novel.1271	--	--	GO:0016021,integral component of membrane; GO:0005575,cellular_component; GO:0016020,membrane; GO:0031224,intrinsic component of membrane; GO:0110165,cellular anatomical entity
novel.812	K12900 serine/arginine-rich splicing factor 10 | (RefSeq) serine/arginine-rich SC35-like splicing factor SCL33 isoform X1 (A)	--	--
BraA04g014570.3.5C	K18696 glycerophosphodiester phosphodiesterase [EC:3.1.4.46] | (RefSeq) glycerophosphodiester phosphodiesterase GDPD2 (A)	At5g41080	GO:0008889,glycerophosphodiester phosphodiesterase activity; GO:0071456,cellular response to hypoxia; GO:0006071,glycerol metabolic process; GO:0046475,glycerophospholipid catabolic process; GO:0003674,molecular_function; GO:0003824,catalytic activity; GO:0008081,phosphoric diester hydrolase activity; GO:0016787,hydrolase activity; GO:0016788,hydrolase activity, acting on ester bonds; GO:0042578,…
BraA05g043050.3.5C	K18858 (Z)-3-hexen-1-ol acetyltransferase [EC:2.3.1.195] | (RefSeq) (Z)-3-hexen-1-ol acetyltransferase (A)	At3g03480	GO:0102165,(Z)-3-hexen-1-ol acetyltransferase activity; GO:0010327,acetyl CoA:(Z)-3-hexen-1-ol acetyltransferase activity; GO:0016747,transferase activity, transferring acyl groups other than amino-acyl groups; GO:0010597,green leaf volatile biosynthetic process; GO:0003674,molecular_function; GO:0003824,catalytic activity; GO:0016740,transferase activity; GO:0016746,transferase activity, transfe…
BraA04g021100.3.5C	K14611 solute carrier family 23 (nucleobase transporter), member 1 | (RefSeq) nucleobase-ascorbate transporter 11 (A)	At2g27810	GO:0016021,integral component of membrane; GO:0005886,plasma membrane; GO:0015207,adenine transmembrane transporter activity; GO:0015208,guanine transmembrane transporter activity; GO:0015294,solute:cation symporter activity; GO:0015210,uracil transmembrane transporter activity; GO:0098702,adenine import across plasma membrane; GO:0098710,guanine import across plasma membrane; GO:0035344,hypoxant…
BraA02g024070.3.5C	--	At1g76180	GO:0009507,chloroplast; GO:0005829,cytosol; GO:0019898,extrinsic component of membrane; GO:0016020,membrane; GO:0005739,mitochondrion; GO:0005886,plasma membrane; GO:0005509,calcium ion binding; GO:0003729,mRNA binding; GO:0031210,phosphatidylcholine binding; GO:0001786,phosphatidylserine binding; GO:0009631,cold acclimation; GO:0050821,protein stabilization; GO:0090559,regulation of membrane per…
BraA01g003570.3.5C	K00764 amidophosphoribosyltransferase [EC:2.4.2.14] | (RefSeq) amidophosphoribosyltransferase 2, chloroplastic (A)	At4g34740	GO:0009507,chloroplast; GO:0009570,chloroplast stroma; GO:0005737,cytoplasm; GO:0009532,plastid stroma; GO:0004044,amidophosphoribosyltransferase activity; GO:0051536,iron-sulfur cluster binding; GO:0046872,metal ion binding; GO:0006189,'de novo' IMP biosynthetic process; GO:0009658,chloroplast organization; GO:0006541,glutamine metabolic process; GO:0009116,nucleoside metabolic process; GO:00091…
BraA08g021880.3.5C	K09422 transcription factor MYB, plant | (RefSeq) transcription factor MYB73 (A)	At4g37260	GO:0005634,nucleus; GO:0003700,DNA-binding transcription factor activity; GO:0000981,DNA-binding transcription factor activity, RNA polymerase II-specific; GO:0000978,RNA polymerase II cis-regulatory region sequence-specific DNA binding; GO:0000976,transcription regulatory region sequence-specific DNA binding; GO:0019760,glucosinolate metabolic process; GO:1901001,negative regulation of response …
BraA08g006820.3.5C	--	At4g24530	GO:0000137,Golgi cis cisterna; GO:0016021,integral component of membrane; GO:0016757,transferase activity, transferring glycosyl groups; GO:0006004,fucose metabolic process; GO:0003674,molecular_function; GO:0003824,catalytic activity; GO:0016740,transferase activity; GO:0005975,carbohydrate metabolic process; GO:0005996,monosaccharide metabolic process; GO:0008150,biological_process; GO:0008152,…
BraA06g033230.3.5C	--	At5g24590	GO:0012505,endomembrane system; GO:0016021,integral component of membrane; GO:0005634,nucleus; GO:0003677,DNA binding; GO:0003700,DNA-binding transcription factor activity; GO:0003713,transcription coactivator activity; GO:0000976,transcription regulatory region sequence-specific DNA binding; GO:0071456,cellular response to hypoxia; GO:0051607,defense response to virus; GO:0002230,positive regula…
BraA07g021290.3.5C	K10843 DNA excision repair protein ERCC-3 [EC:3.6.4.12] | (RefSeq) general transcription and DNA repair factor IIH helicase subunit XPB1-like isoform X2 (A)	At5g41370	GO:0005737,cytoplasm; GO:0000112,nucleotide-excision repair factor 3 complex; GO:0005634,nucleus; GO:0005675,transcription factor TFIIH holo complex; GO:0097550,transcription preinitiation complex; GO:0043138,3'-5' DNA helicase activity; GO:0005524,ATP binding; GO:0003677,DNA binding; GO:0008134,transcription factor binding; GO:0033683,nucleotide-excision repair, DNA incision; GO:0009411,response…
BraA01g033150.3.5C	K08237 hydroquinone glucosyltransferase [EC:2.4.1.218] | (RefSeq) UDP-glycosyltransferase 72B3 (A)	At3g21790	GO:0005829,cytosol; GO:0008194,UDP-glycosyltransferase activity; GO:0003674,molecular_function; GO:0003824,catalytic activity; GO:0016740,transferase activity; GO:0016757,transferase activity, transferring glycosyl groups; GO:0005575,cellular_component; GO:0005622,intracellular anatomical structure; GO:0005737,cytoplasm; GO:0110165,cellular anatomical entity
BraA02g033150.3.5C	K08829 male germ cell-associated kinase [EC:2.7.11.22] | (RefSeq) cyclin-dependent kinase F-4 isoform X2 (A)	At5g45430	GO:0005737,cytoplasm; GO:0005634,nucleus; GO:0005524,ATP binding; GO:0004693,cyclin-dependent protein serine/threonine kinase activity; GO:0106310,protein serine kinase activity; GO:0004674,protein serine/threonine kinase activity; GO:0106311,protein threonine kinase activity; GO:0008353,RNA polymerase II CTD heptapeptide repeat kinase activity; GO:0035556,intracellular signal transduction; GO:00…
BraA03g047590.3.5C	--	At2g03020	--
BraA08g007740.3.5C	K22936 protein canopy 1/2 | (RefSeq) protein canopy homolog 3 (A)	At1g42480	GO:0008234,cysteine-type peptidase activity; GO:0003674,molecular_function; GO:0003824,catalytic activity; GO:0008233,peptidase activity; GO:0016787,hydrolase activity; GO:0140096,catalytic activity, acting on a protein
BraA09g028680.3.5C	--	At4g10950_1	GO:0016787,hydrolase activity; GO:0016042,lipid catabolic process; GO:0003674,molecular_function; GO:0003824,catalytic activity; GO:0006629,lipid metabolic process; GO:0008150,biological_process; GO:0008152,metabolic process; GO:0009056,catabolic process; GO:0044238,primary metabolic process; GO:0071704,organic substance metabolic process; GO:1901575,organic substance catabolic process
BraA07g006700.3.5C	--	--	GO:0005777,peroxisome; GO:0010468,regulation of gene expression; GO:0008150,biological_process; GO:0008152,metabolic process; GO:0010467,gene expression; GO:0019222,regulation of metabolic process; GO:0043170,macromolecule metabolic process; GO:0050789,regulation of biological process; GO:0060255,regulation of macromolecule metabolic process; GO:0065007,biological regulation; GO:0071704,organic s…
BraA04g024940.3.5C	K07513 acetyl-CoA acyltransferase 1 [EC:2.3.1.16] | (RefSeq) 3-ketoacyl-CoA thiolase 2, peroxisomal (A)	At2g33150	GO:0005783,endoplasmic reticulum; GO:0009514,glyoxysome; GO:0005739,mitochondrion; GO:0005730,nucleolus; GO:0005777,peroxisome; GO:0005774,vacuolar membrane; GO:0003988,acetyl-CoA C-acyltransferase activity; GO:0006635,fatty acid beta-oxidation; GO:0006633,fatty acid biosynthetic process; GO:0010111,glyoxysome organization; GO:0009695,jasmonic acid biosynthetic process; GO:0031408,oxylipin biosyn…
BraA07g037260.3.5C	K14156 choline/ethanolamine kinase [EC:2.7.1.32 2.7.1.82] | (RefSeq) probable choline kinase 1 (A)	At1g71697	GO:0005524,ATP binding; GO:0004103,choline kinase activity; GO:0009611,response to wounding; GO:0000166,nucleotide binding; GO:0003674,molecular_function; GO:0005488,binding; GO:0017076,purine nucleotide binding; GO:0030554,adenyl nucleotide binding; GO:0032553,ribonucleotide binding; GO:0032555,purine ribonucleotide binding; GO:0032559,adenyl ribonucleotide binding; GO:0035639,purine ribonucleos…
BraA10g032910.3.5C	K13065 shikimate O-hydroxycinnamoyltransferase [EC:2.3.1.133] | (RefSeq) spermidine hydroxycinnamoyl transferase (A)	At5g02890	GO:0016747,transferase activity, transferring acyl groups other than amino-acyl groups; GO:0009820,alkaloid metabolic process; GO:0003674,molecular_function; GO:0003824,catalytic activity; GO:0016740,transferase activity; GO:0016746,transferase activity, transferring acyl groups; GO:0006807,nitrogen compound metabolic process; GO:0008150,biological_process; GO:0008152,metabolic process; GO:007170…
BraA09g033050.3.5C	K03544 ATP-dependent Clp protease ATP-binding subunit ClpX | (RefSeq) CLP protease regulatory subunit CLPX3, mitochondrial (A)	At1g33360	GO:0005759,mitochondrial matrix; GO:0005524,ATP binding; GO:0016887,ATPase activity; GO:0008233,peptidase activity; GO:0051082,unfolded protein binding; GO:0030163,protein catabolic process; GO:0006457,protein folding; GO:0006508,proteolysis; GO:0000166,nucleotide binding; GO:0003674,molecular_function; GO:0005488,binding; GO:0017076,purine nucleotide binding; GO:0030554,adenyl nucleotide binding…
BraA09g048890.3.5C	--	At3g56290	--
BraA09g019670.3.5C	K01183 chitinase [EC:3.2.1.14] | (RefSeq) basic endochitinase CHB4 (A)	At2g43590	GO:0005615,extracellular space; GO:0008061,chitin binding; GO:0004568,chitinase activity; GO:0016998,cell wall macromolecule catabolic process; GO:0006032,chitin catabolic process; GO:0006952,defense response; GO:0000272,polysaccharide catabolic process; GO:0003674,molecular_function; GO:0005488,binding; GO:0097367,carbohydrate derivative binding; GO:0003824,catalytic activity; GO:0004553,hydrola…
BraA02g032920.3.5C	--	--	--
BraA02g027450.3.5C	--	At4g00760	--
BraA03g048710.3.5C	K05389 potassium channel subfamily K, other eukaryote | (RefSeq) two-pore potassium channel 3 (A)	At4g18160	GO:0009533,chloroplast stromal thylakoid; GO:0009535,chloroplast thylakoid membrane; GO:0005887,integral component of plasma membrane; GO:0009705,plant-type vacuole membrane; GO:0034705,potassium channel complex; GO:0005773,vacuole; GO:0046872,metal ion binding; GO:0005267,potassium channel activity; GO:0022841,potassium ion leak channel activity; GO:0071257,cellular response to electrical stimul…
BraA05g030660.3.5C	K13464 jasmonate ZIM domain-containing protein | (RefSeq) protein TIFY 6B (A)	At3g17860	GO:0005634,nucleus; GO:0042802,identical protein binding; GO:0006952,defense response; GO:0009867,jasmonic acid mediated signaling pathway; GO:0031347,regulation of defense response; GO:2000022,regulation of jasmonic acid mediated signaling pathway; GO:0009611,response to wounding; GO:0003674,molecular_function; GO:0005488,binding; GO:0005515,protein binding; GO:0006950,response to stress; GO:000…
BraA03g036000.3.5C	--	--	--
BraA02g026340.3.5C	K14497 protein phosphatase 2C [EC:3.1.3.16] | (RefSeq) protein phosphatase 2C 37 (A)	At1g79630	GO:0005829,cytosol; GO:0005634,nucleus; GO:0046872,metal ion binding; GO:0106306,protein serine phosphatase activity; GO:0106307,protein threonine phosphatase activity; GO:0003674,molecular_function; GO:0005488,binding; GO:0043167,ion binding; GO:0043169,cation binding; GO:0003824,catalytic activity; GO:0004721,phosphoprotein phosphatase activity; GO:0004722,protein serine/threonine phosphatase a…
BraA08g004920.3.5C	--	At1g48400	--
BraA06g011120.3.5C	--	At1g15010	GO:0016021,integral component of membrane; GO:0005575,cellular_component; GO:0016020,membrane; GO:0031224,intrinsic component of membrane; GO:0110165,cellular anatomical entity
BraA01g025960.3.5C	--	At3g45600	GO:0005829,cytosol; GO:0016021,integral component of membrane; GO:0005886,plasma membrane; GO:0009506,plasmodesma; GO:0005575,cellular_component; GO:0005622,intracellular anatomical structure; GO:0005737,cytoplasm; GO:0110165,cellular anatomical entity; GO:0016020,membrane; GO:0031224,intrinsic component of membrane; GO:0071944,cell periphery; GO:0005911,cell-cell junction; GO:0030054,cell juncti…
BraA08g007100.3.5C	K17098 annexin D | (RefSeq) annexin D3 (A)	At2g38760	GO:0005737,cytoplasm; GO:0005773,vacuole; GO:0005509,calcium ion binding; GO:0005544,calcium-dependent phospholipid binding; GO:0009409,response to cold; GO:0009408,response to heat; GO:0009651,response to salt stress; GO:0009414,response to water deprivation; GO:0003674,molecular_function; GO:0005488,binding; GO:0043167,ion binding; GO:0043169,cation binding; GO:0046872,metal ion binding; GO:000…
BraA10g019350.3.5C	K19043 E3 ubiquitin-protein ligase RHF [EC:2.3.2.27] | (RefSeq) E3 ubiquitin-protein ligase RHF2A (A)	At4g14220	GO:0009707,chloroplast outer membrane; GO:0005829,cytosol; GO:0005789,endoplasmic reticulum membrane; GO:0016021,integral component of membrane; GO:0009536,plastid; GO:0046967,cytosol to endoplasmic reticulum transport; GO:0015031,protein transport; GO:0006810,transport; GO:0008150,biological_process; GO:0009987,cellular process; GO:0046907,intracellular transport; GO:0051179,localization; GO:005…
BraA06g023290.3.5C	K00031 isocitrate dehydrogenase [EC:1.1.1.42] | (RefSeq) cytosolic isocitrate dehydrogenase [NADP] (A)	At1g65930	GO:0048046,apoplast; GO:0009570,chloroplast stroma; GO:0005829,cytosol; GO:0005739,mitochondrion; GO:0005634,nucleus; GO:0005886,plasma membrane; GO:0009506,plasmodesma; GO:0005507,copper ion binding; GO:0004450,isocitrate dehydrogenase (NADP+) activity; GO:0000287,magnesium ion binding; GO:0051287,NAD binding; GO:0042742,defense response to bacterium; GO:0006102,isocitrate metabolic process; GO:…
BraA03g048410.3.5C	K14496 abscisic acid receptor PYR/PYL family | (RefSeq) abscisic acid receptor PYR1 (A)	At4g17870	GO:0005737,cytoplasm; GO:0005829,cytosol; GO:0005634,nucleus; GO:0005886,plasma membrane; GO:0010427,abscisic acid binding; GO:0042802,identical protein binding; GO:0042803,protein homodimerization activity; GO:0004864,protein phosphatase inhibitor activity; GO:0038023,signaling receptor activity; GO:0009738,abscisic acid-activated signaling pathway; GO:1902584,positive regulation of response to …
BraA02g025310.3.5C	--	At1g78100	GO:0005634,nucleus; GO:0010541,acropetal auxin transport; GO:0010540,basipetal auxin transport; GO:0009736,cytokinin-activated signaling pathway; GO:0016567,protein ubiquitination; GO:0006810,transport; GO:0008150,biological_process; GO:0009914,hormone transport; GO:0009926,auxin polar transport; GO:0010817,regulation of hormone levels; GO:0051179,localization; GO:0051234,establishment of localiz…
BraA02g039370.3.5C	--	At3g27660	GO:0016021,integral component of membrane; GO:0012511,monolayer-surrounded lipid storage body; GO:0005575,cellular_component; GO:0016020,membrane; GO:0031224,intrinsic component of membrane; GO:0110165,cellular anatomical entity; GO:0005622,intracellular anatomical structure; GO:0005811,lipid droplet; GO:0043226,organelle; GO:0043228,non-membrane-bounded organelle; GO:0043229,intracellular organe…
BraA09g009800.3.5C	--	At5g66580	--
BraA08g014810.3.5C	K24028 salicylic acid 3-hydroxylase [EC:1.14.11.-] | (RefSeq) protein DOWNY MILDEW RESISTANCE 6 (A)	At4g21200	GO:0052635,C-20 gibberellin 2-beta-dioxygenase activity; GO:0051213,dioxygenase activity; GO:0046872,metal ion binding; GO:0009686,gibberellin biosynthetic process; GO:0009685,gibberellin metabolic process; GO:0003674,molecular_function; GO:0003824,catalytic activity; GO:0016491,oxidoreductase activity; GO:0016705,oxidoreductase activity, acting on paired donors, with incorporation or reduction o…
BraA07g036090.3.5C	--	At1g70140	GO:0016021,integral component of membrane; GO:0005886,plasma membrane; GO:0009506,plasmodesma; GO:0003779,actin binding; GO:0051015,actin filament binding; GO:0005522,profilin binding; GO:0045010,actin nucleation; GO:0009932,cell tip growth; GO:0003674,molecular_function; GO:0005488,binding; GO:0005515,protein binding; GO:0008092,cytoskeletal protein binding; GO:0044877,protein-containing complex…
BraA02g000140.3.5C	--	At5g01750	GO:0005829,cytosol; GO:0005886,plasma membrane; GO:0019904,protein domain specific binding; GO:0003674,molecular_function; GO:0005488,binding; GO:0005515,protein binding; GO:0005575,cellular_component; GO:0005622,intracellular anatomical structure; GO:0005737,cytoplasm; GO:0110165,cellular anatomical entity; GO:0016020,membrane; GO:0071944,cell periphery
BraA08g026580.3.5C	--	At1g74500	GO:0005737,cytoplasm; GO:0005634,nucleus; GO:0046983,protein dimerization activity; GO:0040008,regulation of growth; GO:0006355,regulation of transcription, DNA-templated; GO:0009416,response to light stimulus; GO:0003674,molecular_function; GO:0005488,binding; GO:0005515,protein binding; GO:0008150,biological_process; GO:0040007,growth; GO:0050789,regulation of biological process; GO:0065007,bio…
BraA01g018500.3.5C	K02984 small subunit ribosomal protein S3Ae | (RefSeq) 40S ribosomal protein S3a-2 (A)	At4g34670	GO:0022627,cytosolic small ribosomal subunit; GO:0003735,structural constituent of ribosome; GO:0006412,translation; GO:0003674,molecular_function; GO:0005198,structural molecule activity; GO:0006518,peptide metabolic process; GO:0006807,nitrogen compound metabolic process; GO:0008150,biological_process; GO:0008152,metabolic process; GO:0009058,biosynthetic process; GO:0009059,macromolecule biosy…
BraA09g002820.3.5C	--	At4g03590	--
BraA05g017930.3.5C	--	At1g52720	--
BraA06g030220.3.5C	--	At5g65610	--
BraA08g016670.3.5C	K08770 ubiquitin C | (RefSeq) polyubiquitin 3 (A)	At4g02890	GO:0005737,cytoplasm; GO:0005634,nucleus; GO:0005575,cellular_component; GO:0005622,intracellular anatomical structure; GO:0110165,cellular anatomical entity; GO:0043226,organelle; GO:0043227,membrane-bounded organelle; GO:0043229,intracellular organelle; GO:0043231,intracellular membrane-bounded organelle
BraA09g006600.3.5C	K15382 solute carrier family 50 (sugar transporter) | (RefSeq) bidirectional sugar transporter SWEET12 (A)	At5g23660	GO:0016021,integral component of membrane; GO:0005887,integral component of plasma membrane; GO:0005886,plasma membrane; GO:0008515,sucrose transmembrane transporter activity; GO:0051119,sugar transmembrane transporter activity; GO:0008643,carbohydrate transport; GO:0009793,embryo development ending in seed dormancy; GO:0051260,protein homooligomerization; GO:0010431,seed maturation; GO:0015770,s…
BraA09g063490.3.5C	K17087 transmembrane 9 superfamily member 3 | (RefSeq) transmembrane 9 superfamily member 1 (A)	At1g10950	GO:0005801,cis-Golgi network; GO:0005768,endosome; GO:0010008,endosome membrane; GO:0005576,extracellular region; GO:0005794,Golgi apparatus; GO:0000137,Golgi cis cisterna; GO:0005797,Golgi medial cisterna; GO:0000139,Golgi membrane; GO:0016021,integral component of membrane; GO:0016020,membrane; GO:0005802,trans-Golgi network; GO:0072657,protein localization to membrane; GO:0008104,protein local…
BraA10g026130.3.5C	--	At5g19430	GO:0046872,metal ion binding; GO:0003674,molecular_function; GO:0005488,binding; GO:0043167,ion binding; GO:0043169,cation binding
BraA09g053110.3.5C	--	At1g28040_1	GO:0016021,integral component of membrane; GO:0046872,metal ion binding; GO:0030247,polysaccharide binding; GO:0016740,transferase activity; GO:0016567,protein ubiquitination; GO:0003674,molecular_function; GO:0005488,binding; GO:0043167,ion binding; GO:0043169,cation binding; GO:0030246,carbohydrate binding; GO:0003824,catalytic activity; GO:0006464,cellular protein modification process; GO:0006…
novel.495	--	--	--
BraA05g026640.3.5C	K16222 Dof zinc finger protein DOF5.5 | (RefSeq) cyclic dof factor 1 (A)	At3g21270	GO:0005634,nucleus; GO:0003700,DNA-binding transcription factor activity; GO:0046872,metal ion binding; GO:0000976,transcription regulatory region sequence-specific DNA binding; GO:0006355,regulation of transcription, DNA-templated; GO:0003674,molecular_function; GO:0140110,transcription regulator activity; GO:0005488,binding; GO:0043167,ion binding; GO:0043169,cation binding; GO:0001067,regulato…
BraA02g020220.3.5C	--	At1g70120	GO:0016021,integral component of membrane; GO:0005575,cellular_component; GO:0016020,membrane; GO:0031224,intrinsic component of membrane; GO:0110165,cellular anatomical entity
BraA07g021310.3.5C	K02947 small subunit ribosomal protein S10e | (RefSeq) 40S ribosomal protein S10-2 (A)	At5g41520	GO:0005618,cell wall; GO:0009507,chloroplast; GO:0005829,cytosol; GO:0022626,cytosolic ribosome; GO:0022627,cytosolic small ribosomal subunit; GO:0009536,plastid; GO:0042788,polysomal ribosome; GO:0003729,mRNA binding; GO:0003723,RNA binding; GO:0003735,structural constituent of ribosome; GO:0010252,auxin homeostasis; GO:0090506,axillary shoot meristem initiation; GO:2000032,regulation of seconda…
BraA09g009470.3.5C	--	At5g66990	GO:0005634,nucleus; GO:0003677,DNA binding; GO:0003700,DNA-binding transcription factor activity; GO:0003674,molecular_function; GO:0003676,nucleic acid binding; GO:0005488,binding; GO:0097159,organic cyclic compound binding; GO:1901363,heterocyclic compound binding; GO:0140110,transcription regulator activity; GO:0005575,cellular_component; GO:0005622,intracellular anatomical structure; GO:00432…
novel.1122	--	--	--
BraA10g001970.3.5C	--	At1g03470	GO:0005856,cytoskeleton; GO:0031965,nuclear membrane; GO:0005774,vacuolar membrane; GO:0003779,actin binding; GO:0003674,molecular_function; GO:0005488,binding; GO:0005515,protein binding; GO:0008092,cytoskeletal protein binding; GO:0005575,cellular_component; GO:0005622,intracellular anatomical structure; GO:0043226,organelle; GO:0043228,non-membrane-bounded organelle; GO:0043229,intracellular o…
BraA05g011490.3.5C	--	At2g33360	--
BraA04g029200.3.5C	K24917 amino acid permease | (RefSeq) amino acid permease 2 (A)	At2g39890	GO:0016021,integral component of membrane; GO:0005886,plasma membrane; GO:0015193,L-proline transmembrane transporter activity; GO:0015824,proline transport; GO:0003674,molecular_function; GO:0005215,transporter activity; GO:0005342,organic acid transmembrane transporter activity; GO:0008324,cation transmembrane transporter activity; GO:0008509,anion transmembrane transporter activity; GO:0008514…
BraA03g056520.3.5C	K01534 Zn2+/Cd2+-exporting ATPase [EC:7.2.2.12 7.2.2.21] | (RefSeq) cadmium/zinc-transporting ATPase HMA3 (A)	At4g30120	GO:0016021,integral component of membrane; GO:0005774,vacuolar membrane; GO:0005524,ATP binding; GO:0046872,metal ion binding; GO:0008551,P-type cadmium transporter activity; GO:0016463,P-type zinc transporter activity; GO:0071585,detoxification of cadmium ion; GO:0000166,nucleotide binding; GO:0003674,molecular_function; GO:0005488,binding; GO:0017076,purine nucleotide binding; GO:0030554,adenyl…
BraA03g025830.3.5C	K20771 carlactone C-19 oxidase [EC:1.14.-.-] | (RefSeq) cytochrome P450 711A1 (A)	At2g26170	GO:0016021,integral component of membrane; GO:0020037,heme binding; GO:0005506,iron ion binding; GO:0004497,monooxygenase activity; GO:0016705,oxidoreductase activity, acting on paired donors, with incorporation or reduction of molecular oxygen; GO:0009926,auxin polar transport; GO:0016117,carotenoid biosynthetic process; GO:0009963,positive regulation of flavonoid biosynthetic process; GO:000993…
novel.1556	--	--	--
BraA03g006520.3.5C	K18757 la-related protein 1 | (RefSeq) la-related protein 1A isoform X1 (A)	At5g21160	GO:0005829,cytosol; GO:0000932,P-body; GO:0005844,polysome; GO:0003723,RNA binding; GO:0010286,heat acclimation; GO:0006402,mRNA catabolic process; GO:0003674,molecular_function; GO:0003676,nucleic acid binding; GO:0005488,binding; GO:0097159,organic cyclic compound binding; GO:1901363,heterocyclic compound binding; GO:0006950,response to stress; GO:0008150,biological_process; GO:0009266,response…
BraA08g032890.3.5C	K21989 calcium permeable stress-gated cation channel | (RefSeq) CSC1-like protein At1g10090 (A)	At1g10080	GO:0016021,integral component of membrane; GO:0005886,plasma membrane; GO:0005227,calcium activated cation channel activity; GO:0003674,molecular_function; GO:0005215,transporter activity; GO:0005216,ion channel activity; GO:0005261,cation channel activity; GO:0008324,cation transmembrane transporter activity; GO:0015075,ion transmembrane transporter activity; GO:0015267,channel activity; GO:0015…
BraA02g036770.3.5C	K09753 cinnamoyl-CoA reductase [EC:1.2.1.44] | (RefSeq) cinnamoyl-CoA reductase 1 isoform X8 (A)	At2g02400	GO:0005737,cytoplasm; GO:0016621,cinnamoyl-CoA reductase activity; GO:0000166,nucleotide binding; GO:0007623,circadian rhythm; GO:0010597,green leaf volatile biosynthetic process; GO:0009809,lignin biosynthetic process; GO:0009699,phenylpropanoid biosynthetic process; GO:0003674,molecular_function; GO:0003824,catalytic activity; GO:0016491,oxidoreductase activity; GO:0016620,oxidoreductase activi…
BraA08g035750.3.5C	K10357 myosin V | (RefSeq) myosin-9 (A)	At1g08730	GO:0015629,actin cytoskeleton; GO:0005737,cytoplasm; GO:0016459,myosin complex; GO:0031982,vesicle; GO:0051015,actin filament binding; GO:0030898,actin-dependent ATPase activity; GO:0005524,ATP binding; GO:0005516,calmodulin binding; GO:0000146,microfilament motor activity; GO:0003774,motor activity; GO:0007015,actin filament organization; GO:0030048,actin filament-based movement; GO:0051640,orga…
BraA10g008130.3.5C	K08900 mitochondrial chaperone BCS1 | (RefSeq) protein HYPER-SENSITIVITY-RELATED 4 (A)	At1g43910	GO:0005783,endoplasmic reticulum; GO:0005794,Golgi apparatus; GO:0016021,integral component of membrane; GO:0009506,plasmodesma; GO:0005524,ATP binding; GO:0016887,ATPase activity; GO:0016787,hydrolase activity; GO:0051365,cellular response to potassium ion starvation; GO:0009737,response to abscisic acid; GO:0000166,nucleotide binding; GO:0003674,molecular_function; GO:0005488,binding; GO:001707…
BraA07g007750.3.5C	K14491 two-component response regulator ARR-B family | (RefSeq) two-component response regulator ARR18 (A)	At2g06020	GO:0005634,nucleus; GO:0003700,DNA-binding transcription factor activity; GO:0043565,sequence-specific DNA binding; GO:0009567,double fertilization forming a zygote and endosperm; GO:0010628,positive regulation of gene expression; GO:0003674,molecular_function; GO:0140110,transcription regulator activity; GO:0003676,nucleic acid binding; GO:0003677,DNA binding; GO:0005488,binding; GO:0097159,orga…
BraA07g021050.3.5C	K00036 glucose-6-phosphate 1-dehydrogenase [EC:1.1.1.49 1.1.1.363] | (RefSeq) glucose-6-phosphate 1-dehydrogenase 6, cytoplasmic (A)	At5g40760	GO:0005829,cytosol; GO:0004345,glucose-6-phosphate dehydrogenase activity; GO:0050661,NADP binding; GO:0006006,glucose metabolic process; GO:0009051,pentose-phosphate shunt, oxidative branch; GO:0003674,molecular_function; GO:0003824,catalytic activity; GO:0016491,oxidoreductase activity; GO:0016614,oxidoreductase activity, acting on CH-OH group of donors; GO:0016616,oxidoreductase activity, acti…
BraA02g016770.3.5C	--	At5g50360	--
BraA08g029100.3.5C	K14638 solute carrier family 15 (peptide/histidine transporter), member 3/4 | (RefSeq) protein NRT1/ PTR FAMILY 3.1 (A)	At1g18880	GO:0016021,integral component of membrane; GO:0005886,plasma membrane; GO:0015112,nitrate transmembrane transporter activity; GO:0090408,phloem nitrate loading; GO:0010233,phloem transport; GO:0003674,molecular_function; GO:0005215,transporter activity; GO:0008509,anion transmembrane transporter activity; GO:0015075,ion transmembrane transporter activity; GO:0015103,inorganic anion transmembrane …
BraA01g037900.3.5C	--	At3g15510	GO:0005634,nucleus; GO:0003700,DNA-binding transcription factor activity; GO:0000976,transcription regulatory region sequence-specific DNA binding; GO:0080060,integument development; GO:0045995,regulation of embryonic development; GO:0009753,response to jasmonic acid; GO:0048317,seed morphogenesis; GO:0048731,system development; GO:0003674,molecular_function; GO:0140110,transcription regulator ac…
novel.1557	--	--	--
BraA03g046060.3.5C	K22848 diacylglycerol O-acyltransferase 2, plant [EC:2.3.1.20] | (RefSeq) diacylglycerol O-acyltransferase 2 isoform X2 (A)	At3g51520	GO:0005789,endoplasmic reticulum membrane; GO:0016021,integral component of membrane; GO:0005811,lipid droplet; GO:0004144,diacylglycerol O-acyltransferase activity; GO:0008374,O-acyltransferase activity; GO:0006071,glycerol metabolic process; GO:0034389,lipid droplet organization; GO:0006629,lipid metabolic process; GO:0046460,neutral lipid biosynthetic process; GO:0019432,triglyceride biosynthe…
BraA09g013730.3.5C	K16226 disease resistance protein RPS4 | (RefSeq) disease resistance protein RPS4 (A)	At1g64070	GO:0043531,ADP binding; GO:0005524,ATP binding; GO:0050135,NAD(P)+ nucleosidase activity; GO:0061809,NAD+ nucleotidase, cyclic ADP-ribose generating; GO:0050832,defense response to fungus; GO:0007165,signal transduction; GO:0000166,nucleotide binding; GO:0003674,molecular_function; GO:0005488,binding; GO:0017076,purine nucleotide binding; GO:0030554,adenyl nucleotide binding; GO:0032553,ribonucle…
BraA03g058790.3.5C	K15891 NAD+-dependent farnesol dehydrogenase [EC:1.1.1.354] | (RefSeq) putative dihydroflavonol 4-reductase (A)	At4g33360	GO:0045552,dihydrokaempferol 4-reductase activity; GO:0047890,flavanone 4-reductase activity; GO:0009718,anthocyanin-containing compound biosynthetic process; GO:0003674,molecular_function; GO:0003824,catalytic activity; GO:0016491,oxidoreductase activity; GO:0016614,oxidoreductase activity, acting on CH-OH group of donors; GO:0016616,oxidoreductase activity, acting on the CH-OH group of donors, …
BraA07g017230.3.5C	K14570 RNA exonuclease 1 [EC:3.1.-.-] | (RefSeq) small RNA degrading nuclease 3-like (A)	At5g67240	GO:0016592,mediator complex; GO:0005634,nucleus; GO:0004527,exonuclease activity; GO:0003723,RNA binding; GO:0003674,molecular_function; GO:0003824,catalytic activity; GO:0004518,nuclease activity; GO:0016787,hydrolase activity; GO:0016788,hydrolase activity, acting on ester bonds; GO:0003676,nucleic acid binding; GO:0005488,binding; GO:0097159,organic cyclic compound binding; GO:1901363,heterocy…
BraA05g014520.3.5C	K10257 acyl-lipid omega-3 desaturase [EC:1.14.19.25 1.14.19.35 1.14.19.36] | (RefSeq) acyl-lipid omega-3 desaturase (cytochrome b5), endoplasmic reticulum isoform X1 (A)	At2g29980	GO:0005789,endoplasmic reticulum membrane; GO:0016021,integral component of membrane; GO:0102872,1-16:0-2-18:2-phosphatidylcholine desaturase activity; GO:0102859,1-18:1-2-18:2-phosphatidylcholine desaturase activity (SN2-18:3 forming); GO:0102856,1-18:2-2-18:2-sn-glycerol-3-phosphocholine desaturase activity; GO:0102862,1-18:2-2-18:2-sn-glycerol-3-phosphocholine desaturase activity (SN2-18:3 for…
BraA01g007450.3.5C	K08235 xyloglucan:xyloglucosyl transferase [EC:2.4.1.207] | (RefSeq) probable xyloglucan endotransglucosylase/hydrolase protein 18 (A)	At4g30280	GO:0048046,apoplast; GO:0005618,cell wall; GO:0005794,Golgi apparatus; GO:0004553,hydrolase activity, hydrolyzing O-glycosyl compounds; GO:0016762,xyloglucan:xyloglucosyl transferase activity; GO:0042546,cell wall biogenesis; GO:0071555,cell wall organization; GO:0071456,cellular response to hypoxia; GO:0010411,xyloglucan metabolic process; GO:0003674,molecular_function; GO:0003824,catalytic acti…
BraA03g028400.3.5C	--	At4g04030	GO:0005634,nucleus; GO:0045892,negative regulation of transcription, DNA-templated; GO:0006139,nucleobase-containing compound metabolic process; GO:0006351,transcription, DNA-templated; GO:0006355,regulation of transcription, DNA-templated; GO:0006725,cellular aromatic compound metabolic process; GO:0006807,nitrogen compound metabolic process; GO:0008150,biological_process; GO:0008152,metabolic p…
BraA07g021760.3.5C	--	At2g36410	GO:0016021,integral component of membrane; GO:0005575,cellular_component; GO:0016020,membrane; GO:0031224,intrinsic component of membrane; GO:0110165,cellular anatomical entity
BraA04g004650.3.5C	K05277 anthocyanidin synthase [EC:1.14.20.4] | (RefSeq) leucoanthocyanidin dioxygenase (A)	At3g55970	GO:0051213,dioxygenase activity; GO:0120091,jasmonic acid hydrolase; GO:0046872,metal ion binding; GO:0009813,flavonoid biosynthetic process; GO:2000022,regulation of jasmonic acid mediated signaling pathway; GO:0003674,molecular_function; GO:0003824,catalytic activity; GO:0016491,oxidoreductase activity; GO:0016787,hydrolase activity; GO:0016810,hydrolase activity, acting on carbon-nitrogen (but…
BraA06g035950.3.5C	K02945 small subunit ribosomal protein S1 | (RefSeq) 30S ribosomal protein S1, chloroplastic (A)	At5g29771	GO:0009507,chloroplast; GO:0009570,chloroplast stroma; GO:0022627,cytosolic small ribosomal subunit; GO:0009536,plastid; GO:0009579,thylakoid; GO:0003729,mRNA binding; GO:0003735,structural constituent of ribosome; GO:0006412,translation; GO:0003674,molecular_function; GO:0003676,nucleic acid binding; GO:0003723,RNA binding; GO:0005488,binding; GO:0097159,organic cyclic compound binding; GO:19013…
BraA04g004020.3.5C	--	At3g56880	GO:0005634,nucleus; GO:0005516,calmodulin binding; GO:0071456,cellular response to hypoxia; GO:0010337,regulation of salicylic acid metabolic process; GO:0006970,response to osmotic stress; GO:0009651,response to salt stress; GO:0009414,response to water deprivation; GO:0003674,molecular_function; GO:0005488,binding; GO:0005515,protein binding; GO:0001666,response to hypoxia; GO:0006950,response …
BraA06g012580.3.5C	--	At1g43715	--
novel.20	K00924 kinase [EC:2.7.1.-] | (RefSeq) probable serine/threonine-protein kinase PBL20 (A)	At2g39360	GO:0005794,Golgi apparatus; GO:0016021,integral component of membrane; GO:0005886,plasma membrane; GO:0009506,plasmodesma; GO:0099503,secretory vesicle; GO:0005524,ATP binding; GO:0004672,protein kinase activity; GO:0004674,protein serine/threonine kinase activity; GO:0046777,protein autophosphorylation; GO:0000166,nucleotide binding; GO:0003674,molecular_function; GO:0005488,binding; GO:0017076,…
BraA03g034910.3.5C	--	At5g04470	GO:0005634,nucleus; GO:0004860,protein kinase inhibitor activity; GO:0007049,cell cycle; GO:0042742,defense response to bacterium; GO:0045839,negative regulation of mitotic nuclear division; GO:0032877,positive regulation of DNA endoreduplication; GO:0090393,sepal giant cell development; GO:0003674,molecular_function; GO:0004857,enzyme inhibitor activity; GO:0019207,kinase regulator activity; GO:…
BraA07g010830.3.5C	K14404 cleavage and polyadenylation specificity factor subunit 4 | (RefSeq) 30-kDa cleavage and polyadenylation specificity factor 30 (A)	At1g30460_1	GO:0005737,cytoplasm; GO:0005847,mRNA cleavage and polyadenylation specificity factor complex; GO:0005654,nucleoplasm; GO:0005634,nucleus; GO:0005516,calmodulin binding; GO:0003677,DNA binding; GO:0004519,endonuclease activity; GO:0004521,endoribonuclease activity; GO:0046872,metal ion binding; GO:0003729,mRNA binding; GO:1990247,N6-methyladenosine-containing RNA binding; GO:0003723,RNA binding; …
BraA07g010950.3.5C	--	--	--
BraA06g001490.3.5C	--	At1g53210	GO:0016021,integral component of membrane; GO:0016020,membrane; GO:0000325,plant-type vacuole; GO:0005886,plasma membrane; GO:0009506,plasmodesma; GO:0005774,vacuolar membrane; GO:0005773,vacuole; GO:0005509,calcium ion binding; GO:0015369,calcium:proton antiporter activity; GO:0005432,calcium:sodium antiporter activity; GO:0003729,mRNA binding; GO:0055074,calcium ion homeostasis; GO:0070588,calc…
BraA05g007740.3.5C	--	At2g37660	GO:0048046,apoplast; GO:0009507,chloroplast; GO:0009570,chloroplast stroma; GO:0005783,endoplasmic reticulum; GO:0009579,thylakoid; GO:0005507,copper ion binding; GO:0016491,oxidoreductase activity; GO:0042742,defense response to bacterium; GO:0003674,molecular_function; GO:0005488,binding; GO:0043167,ion binding; GO:0043169,cation binding; GO:0046872,metal ion binding; GO:0046914,transition meta…
BraA03g054600.3.5C	--	At4g27410	GO:0005634,nucleus; GO:0003677,DNA binding; GO:0006355,regulation of transcription, DNA-templated; GO:0003674,molecular_function; GO:0003676,nucleic acid binding; GO:0005488,binding; GO:0097159,organic cyclic compound binding; GO:1901363,heterocyclic compound binding; GO:0006139,nucleobase-containing compound metabolic process; GO:0006351,transcription, DNA-templated; GO:0006725,cellular aromatic…
BraA03g048170.3.5C	K13783 MFS transporter, OPA family, solute carrier family 37 (glycerol-3-phosphate transporter), member 1/2 | (RefSeq) putative glycerol-3-phosphate transporter 4 isoform X1 (A)	At4g17550	GO:0016021,integral component of membrane; GO:0005774,vacuolar membrane; GO:0022857,transmembrane transporter activity; GO:0008643,carbohydrate transport; GO:0055062,phosphate ion homeostasis; GO:0003674,molecular_function; GO:0005215,transporter activity; GO:0006810,transport; GO:0006811,ion transport; GO:0006820,anion transport; GO:0008150,biological_process; GO:0051179,localization; GO:0051234…
BraA04g000870.3.5C	K09517 DnaJ homolog subfamily B member 11 | (RefSeq) dnaJ protein ERDJ3B (A)	At3g62600	GO:0005829,cytosol; GO:0005783,endoplasmic reticulum; GO:0005788,endoplasmic reticulum lumen; GO:0005886,plasma membrane; GO:0030544,Hsp70 protein binding; GO:0051082,unfolded protein binding; GO:0002221,pattern recognition receptor signaling pathway; GO:0006457,protein folding; GO:0003674,molecular_function; GO:0005488,binding; GO:0005515,protein binding; GO:0031072,heat shock protein binding; G…
BraA01g001580.3.5C	K09422 transcription factor MYB, plant | (RefSeq) transcription factor MYB73 (A)	At4g37260	GO:0005634,nucleus; GO:0003700,DNA-binding transcription factor activity; GO:0000981,DNA-binding transcription factor activity, RNA polymerase II-specific; GO:0000978,RNA polymerase II cis-regulatory region sequence-specific DNA binding; GO:0000976,transcription regulatory region sequence-specific DNA binding; GO:0019760,glucosinolate metabolic process; GO:1901001,negative regulation of response …
BraA05g004880.3.5C	--	At2g45050	GO:0005634,nucleus; GO:0003700,DNA-binding transcription factor activity; GO:0043565,sequence-specific DNA binding; GO:0008270,zinc ion binding; GO:0030154,cell differentiation; GO:0045893,positive regulation of transcription, DNA-templated; GO:0009416,response to light stimulus; GO:0003674,molecular_function; GO:0140110,transcription regulator activity; GO:0003676,nucleic acid binding; GO:000367…
BraA10g029460.3.5C	K01583 arginine decarboxylase [EC:4.1.1.19] | (RefSeq) arginine decarboxylase 2-like (A)	At4g34710	GO:0009507,chloroplast; GO:0005829,cytosol; GO:0008792,arginine decarboxylase activity; GO:0042803,protein homodimerization activity; GO:0006527,arginine catabolic process; GO:0006596,polyamine biosynthetic process; GO:0009446,putrescine biosynthetic process; GO:0033388,putrescine biosynthetic process from arginine; GO:0009737,response to abscisic acid; GO:0009409,response to cold; GO:0009753,res…
BraA09g007480.3.5C	--	At5g62560	GO:0005737,cytoplasm; GO:0005634,nucleus; GO:0004842,ubiquitin-protein transferase activity; GO:0003674,molecular_function; GO:0003824,catalytic activity; GO:0016740,transferase activity; GO:0019787,ubiquitin-like protein transferase activity; GO:0140096,catalytic activity, acting on a protein; GO:0005575,cellular_component; GO:0005622,intracellular anatomical structure; GO:0110165,cellular anato…
BraA03g038300.3.5C	--	--	--
BraA08g005520.3.5C	K16292 KDEL-tailed cysteine endopeptidase [EC:3.4.22.-] | (RefSeq) KDEL-tailed cysteine endopeptidase CEP2 (A)	At1g47128_1	GO:0048046,apoplast; GO:0005737,cytoplasm; GO:0010494,cytoplasmic stress granule; GO:0005615,extracellular space; GO:0005794,Golgi apparatus; GO:0005764,lysosome; GO:0005634,nucleus; GO:0000932,P-body; GO:0005886,plasma membrane; GO:0009506,plasmodesma; GO:0099503,secretory vesicle; GO:0005773,vacuole; GO:0004197,cysteine-type endopeptidase activity; GO:0008234,cysteine-type peptidase activity; G…
BraA08g032520.3.5C	--	At1g10740	GO:0016021,integral component of membrane; GO:0005575,cellular_component; GO:0016020,membrane; GO:0031224,intrinsic component of membrane; GO:0110165,cellular anatomical entity
BraA06g041980.3.5C	K23280 rhamnogalacturonan I rhamnosyltransferase [EC:2.4.1.351] | (RefSeq) rhamnogalacturonan I rhamnosyltransferase 1 (A)	At2g01480	GO:0005794,Golgi apparatus; GO:0000139,Golgi membrane; GO:0016021,integral component of membrane; GO:0016757,transferase activity, transferring glycosyl groups; GO:0007155,cell adhesion; GO:0071555,cell wall organization; GO:0006004,fucose metabolic process; GO:0006486,protein glycosylation; GO:0003674,molecular_function; GO:0003824,catalytic activity; GO:0016740,transferase activity; GO:0008150,…
BraA03g047720.3.5C	K09486 hypoxia up-regulated 1 | (RefSeq) heat shock 70 kDa protein 17 (A)	At4g16650_2	GO:0005829,cytosol; GO:0005783,endoplasmic reticulum; GO:0034663,endoplasmic reticulum chaperone complex; GO:0005788,endoplasmic reticulum lumen; GO:0005794,Golgi apparatus; GO:0099503,secretory vesicle; GO:0005774,vacuolar membrane; GO:0005524,ATP binding; GO:0016887,ATPase activity; GO:0071456,cellular response to hypoxia; GO:1903298,negative regulation of hypoxia-induced intrinsic apoptotic si…
BraA08g031340.3.5C	K14485 transport inhibitor response 1 | (RefSeq) protein TRANSPORT INHIBITOR RESPONSE 1 (A)	At1g12820	GO:0005634,nucleus; GO:0019005,SCF ubiquitin ligase complex; GO:0010011,auxin binding; GO:0000822,inositol hexakisphosphate binding; GO:0009734,auxin-activated signaling pathway; GO:0071249,cellular response to nitrate; GO:0006952,defense response; GO:0048527,lateral root development; GO:0010152,pollen maturation; GO:0080022,primary root development; GO:0016567,protein ubiquitination; GO:0031146,…
BraA06g013980.3.5C	K13448 calcium-binding protein CML | (RefSeq) probable calcium-binding protein CML27 (A)	At1g18210	GO:0005829,cytosol; GO:0005634,nucleus; GO:0005886,plasma membrane; GO:0005773,vacuole; GO:0005509,calcium ion binding; GO:0003674,molecular_function; GO:0005488,binding; GO:0043167,ion binding; GO:0043169,cation binding; GO:0046872,metal ion binding; GO:0005575,cellular_component; GO:0005622,intracellular anatomical structure; GO:0005737,cytoplasm; GO:0110165,cellular anatomical entity; GO:00432…
BraA09g012580.3.5C	K00469 inositol oxygenase [EC:1.13.99.1] | (RefSeq) inositol oxygenase 2 (A)	At4g26260	GO:0005737,cytoplasm; GO:0050113,inositol oxygenase activity; GO:0005506,iron ion binding; GO:0019310,inositol catabolic process; GO:0019853,L-ascorbic acid biosynthetic process; GO:0003674,molecular_function; GO:0003824,catalytic activity; GO:0016491,oxidoreductase activity; GO:0016701,oxidoreductase activity, acting on single donors with incorporation of molecular oxygen; GO:0005488,binding; GO…
BraA04g027840.3.5C	K02920 large subunit ribosomal protein L36e | (RefSeq) 60S ribosomal protein L36-2 (A)	At2g37600	GO:0022625,cytosolic large ribosomal subunit; GO:0005783,endoplasmic reticulum; GO:0003735,structural constituent of ribosome; GO:0002181,cytoplasmic translation; GO:0003674,molecular_function; GO:0005198,structural molecule activity; GO:0006412,translation; GO:0006518,peptide metabolic process; GO:0006807,nitrogen compound metabolic process; GO:0008150,biological_process; GO:0008152,metabolic pr…
BraA03g057750.3.5C	--	At4g31560	--
BraA06g004640.3.5C	K19222 1,4-dihydroxy-2-naphthoyl-CoA hydrolase [EC:3.1.2.28] | (RefSeq) 1,4-dihydroxy-2-naphthoyl-CoA thioesterase 1-like (A)	At1g48320	GO:0005777,peroxisome; GO:0061522,1,4-dihydroxy-2-naphthoyl-CoA thioesterase activity; GO:0042372,phylloquinone biosynthetic process; GO:0051289,protein homotetramerization; GO:0003674,molecular_function; GO:0003824,catalytic activity; GO:0016289,CoA hydrolase activity; GO:0016787,hydrolase activity; GO:0016788,hydrolase activity, acting on ester bonds; GO:0016790,thiolester hydrolase activity; G…
BraA01g016720.3.5C	K20044 phosphatidylinositol-binding clathrin assembly protein | (RefSeq) putative clathrin assembly protein At4g25940 (A)	At4g25940	GO:0005905,clathrin-coated pit; GO:0030136,clathrin-coated vesicle; GO:0005829,cytosol; GO:0005794,Golgi apparatus; GO:0005545,1-phosphatidylinositol binding; GO:0032050,clathrin heavy chain binding; GO:0005546,phosphatidylinositol-4,5-bisphosphate binding; GO:0000149,SNARE binding; GO:0048268,clathrin coat assembly; GO:0072583,clathrin-dependent endocytosis; GO:0006900,vesicle budding from membr…
BraA08g003380.3.5C	K23260 scopoletin glucosyltransferase [EC:2.4.1.128] | (RefSeq) UDP-glycosyltransferase 73B1 (A)	At1g50580	GO:0008194,UDP-glycosyltransferase activity; GO:0003674,molecular_function; GO:0003824,catalytic activity; GO:0016740,transferase activity; GO:0016757,transferase activity, transferring glycosyl groups
BraA07g011390.3.5C	--	At1g29640	--
BraA06g040060.3.5C	K07385 1,8-cineole synthase [EC:4.2.3.108] | (RefSeq) LOW QUALITY PROTEIN: 1,8-cineole synthase 1, chloroplastic-like (A)	At3g25830	GO:0009507,chloroplast; GO:0102313,1,8-cineole synthase activity; GO:0000287,magnesium ion binding; GO:0010333,terpene synthase activity; GO:0016114,terpenoid biosynthetic process; GO:0003674,molecular_function; GO:0003824,catalytic activity; GO:0016829,lyase activity; GO:0016835,carbon-oxygen lyase activity; GO:0016838,carbon-oxygen lyase activity, acting on phosphates; GO:0005488,binding; GO:00…
BraA07g009310.3.5C	K03327 multidrug resistance protein, MATE family | (RefSeq) protein DETOXIFICATION 14 (A)	At1g71140	GO:0016021,integral component of membrane; GO:0016020,membrane; GO:0005774,vacuolar membrane; GO:0015297,antiporter activity; GO:0022857,transmembrane transporter activity; GO:0042910,xenobiotic transmembrane transporter activity; GO:0042908,xenobiotic transport; GO:0003674,molecular_function; GO:0005215,transporter activity; GO:0015291,secondary active transmembrane transporter activity; GO:0022…
BraA03g034440.3.5C	K20456 oxysterol-binding protein 1 | (RefSeq) oxysterol-binding protein-related protein 1C isoform X1 (A)	At3g09300	GO:0005829,cytosol; GO:0043231,intracellular membrane-bounded organelle; GO:0016020,membrane; GO:0032934,sterol binding; GO:0015248,sterol transporter activity; GO:0003674,molecular_function; GO:0005488,binding; GO:0005496,steroid binding; GO:0008289,lipid binding; GO:0097159,organic cyclic compound binding; GO:0005215,transporter activity; GO:0005319,lipid transporter activity; GO:0005575,cellul…
BraA09g002600.3.5C	--	At4g01550	GO:0016021,integral component of membrane; GO:0005634,nucleus; GO:0005886,plasma membrane; GO:0003677,DNA binding; GO:0003700,DNA-binding transcription factor activity; GO:0045893,positive regulation of transcription, DNA-templated; GO:0003674,molecular_function; GO:0003676,nucleic acid binding; GO:0005488,binding; GO:0097159,organic cyclic compound binding; GO:1901363,heterocyclic compound bindi…
BraA10g003780.3.5C	K09338 homeobox-leucine zipper protein | (RefSeq) homeobox-leucine zipper protein HDG2 (A)	At1g05230	GO:0005634,nucleus; GO:0003677,DNA binding; GO:0003700,DNA-binding transcription factor activity; GO:0000981,DNA-binding transcription factor activity, RNA polymerase II-specific; GO:0008289,lipid binding; GO:0048497,maintenance of floral organ identity; GO:0010090,trichome morphogenesis; GO:0003674,molecular_function; GO:0003676,nucleic acid binding; GO:0005488,binding; GO:0097159,organic cyclic…
BraA05g023030.3.5C	--	At1g33970	GO:0005525,GTP binding; GO:1900425,negative regulation of defense response to bacterium; GO:0000166,nucleotide binding; GO:0001882,nucleoside binding; GO:0001883,purine nucleoside binding; GO:0003674,molecular_function; GO:0005488,binding; GO:0017076,purine nucleotide binding; GO:0019001,guanyl nucleotide binding; GO:0032549,ribonucleoside binding; GO:0032550,purine ribonucleoside binding; GO:003…
BraA09g008370.3.5C	--	At5g64290	GO:0009507,chloroplast; GO:0009941,chloroplast envelope; GO:0009706,chloroplast inner membrane; GO:0009534,chloroplast thylakoid; GO:0016021,integral component of membrane; GO:0009536,plastid; GO:0005313,L-glutamate transmembrane transporter activity; GO:0015140,malate transmembrane transporter activity; GO:0015131,oxaloacetate transmembrane transporter activity; GO:0019676,ammonia assimilation c…
BraA07g010900.3.5C	K07198 5'-AMP-activated protein kinase, catalytic alpha subunit [EC:2.7.11.11] | (RefSeq) CBL-interacting serine/threonine-protein kinase 20 (A)	At1g30270	GO:0005737,cytoplasm; GO:0005829,cytosol; GO:0005634,nucleus; GO:0005886,plasma membrane; GO:0009536,plastid; GO:0005524,ATP binding; GO:0005267,potassium channel activity; GO:0106310,protein serine kinase activity; GO:0004674,protein serine/threonine kinase activity; GO:0106311,protein threonine kinase activity; GO:0035556,intracellular signal transduction; GO:1990573,potassium ion import across…
BraA03g011340.3.5C	K07025 putative hydrolase of the HAD superfamily | (RefSeq) uncharacterized protein C24B11.05 (A)	At5g59480	GO:0016787,hydrolase activity; GO:0003674,molecular_function; GO:0003824,catalytic activity
BraA03g062090.3.5C	K04498 E1A/CREB-binding protein [EC:2.3.1.48] | (RefSeq) histone acetyltransferase HAC12-like isoform X1 (A)	At4g37610	GO:0005737,cytoplasm; GO:0005516,calmodulin binding; GO:0046872,metal ion binding; GO:0016567,protein ubiquitination; GO:0006355,regulation of transcription, DNA-templated; GO:0009733,response to auxin; GO:0010200,response to chitin; GO:0009409,response to cold; GO:0042542,response to hydrogen peroxide; GO:0009751,response to salicylic acid; GO:0003674,molecular_function; GO:0005488,binding; GO:0…
BraA06g034570.3.5C	K11838 ubiquitin carboxyl-terminal hydrolase 7 [EC:3.4.19.12] | (RefSeq) ubiquitin carboxyl-terminal hydrolase 12 isoform X1 (A)	At5g26280	GO:0005737,cytoplasm; GO:0005829,cytosol; GO:0005634,nucleus; GO:0009506,plasmodesma; GO:0004197,cysteine-type endopeptidase activity; GO:0004843,thiol-dependent ubiquitin-specific protease activity; GO:0009867,jasmonic acid mediated signaling pathway; GO:0010078,maintenance of root meristem identity; GO:0016579,protein deubiquitination; GO:0070646,protein modification by small protein removal; G…
BraA04g003980.3.5C	K09875 aquaporin SIP | (RefSeq) probable aquaporin SIP2-1 isoform X1 (A)	At3g56950	GO:0005789,endoplasmic reticulum membrane; GO:0016021,integral component of membrane; GO:0015267,channel activity; GO:0003674,molecular_function; GO:0005215,transporter activity; GO:0022803,passive transmembrane transporter activity; GO:0022857,transmembrane transporter activity; GO:0005575,cellular_component; GO:0005622,intracellular anatomical structure; GO:0005737,cytoplasm; GO:0005783,endopla…
BraA08g004040.3.5C	K08269 serine/threonine-protein kinase ULK2 [EC:2.7.11.1] | (RefSeq) serine/threonine-protein kinase ATG1b isoform X1 (A)	At1g49180_1	GO:0005776,autophagosome; GO:0031410,cytoplasmic vesicle; GO:0005524,ATP binding; GO:0003676,nucleic acid binding; GO:0004674,protein serine/threonine kinase activity; GO:0006914,autophagy; GO:0015031,protein transport; GO:0000166,nucleotide binding; GO:0003674,molecular_function; GO:0005488,binding; GO:0017076,purine nucleotide binding; GO:0030554,adenyl nucleotide binding; GO:0032553,ribonucleo…
BraA07g021200.3.5C	--	At5g41100	GO:0005886,plasma membrane; GO:0005575,cellular_component; GO:0016020,membrane; GO:0071944,cell periphery; GO:0110165,cellular anatomical entity
BraA02g011860.3.5C	K07195 exocyst complex component 7 | (RefSeq) exocyst complex component EXO70B2 (A)	At5g58430	GO:0005829,cytosol; GO:0012505,endomembrane system; GO:0000145,exocyst; GO:0070062,extracellular exosome; GO:0045335,phagocytic vesicle; GO:0005886,plasma membrane; GO:0006952,defense response; GO:0052542,defense response by callose deposition; GO:0042742,defense response to bacterium; GO:0050832,defense response to fungus; GO:0006887,exocytosis; GO:0006955,immune response; GO:0009789,positive re…
BraA04g001680.3.5C	K20556 cytochrome P450 family 76 subfamily C | (RefSeq) cytochrome P450 76C4-like (A)	At2g45570	GO:0016021,integral component of membrane; GO:0020037,heme binding; GO:0005506,iron ion binding; GO:0004497,monooxygenase activity; GO:0016705,oxidoreductase activity, acting on paired donors, with incorporation or reduction of molecular oxygen; GO:0003674,molecular_function; GO:0005488,binding; GO:0046906,tetrapyrrole binding; GO:0097159,organic cyclic compound binding; GO:1901363,heterocyclic c…
BraA02g009580.3.5C	K11593 eukaryotic translation initiation factor 2C | (RefSeq) protein argonaute 9 (A)	At5g21150	GO:0005737,cytoplasm; GO:0005634,nucleus; GO:0035197,siRNA binding; GO:0051607,defense response to virus; GO:0031047,gene silencing by RNA; GO:1904159,megasporocyte differentiation; GO:0009554,megasporogenesis; GO:0010529,negative regulation of transposition; GO:0048481,plant ovule development; GO:0006417,regulation of translation; GO:0003674,molecular_function; GO:0003676,nucleic acid binding; G…
novel.767	--	--	GO:0008270,zinc ion binding; GO:0003674,molecular_function; GO:0005488,binding; GO:0043167,ion binding; GO:0043169,cation binding; GO:0046872,metal ion binding; GO:0046914,transition metal ion binding
BraA10g026470.3.5C	K01586 diaminopimelate decarboxylase [EC:4.1.1.20] | (RefSeq) diaminopimelate decarboxylase 2, chloroplastic (A)	At5g11880	GO:0009507,chloroplast; GO:0009570,chloroplast stroma; GO:0005829,cytosol; GO:0005886,plasma membrane; GO:0008836,diaminopimelate decarboxylase activity; GO:0009089,lysine biosynthetic process via diaminopimelate; GO:0003674,molecular_function; GO:0003824,catalytic activity; GO:0016829,lyase activity; GO:0016830,carbon-carbon lyase activity; GO:0016831,carboxy-lyase activity; GO:0006082,organic a…
BraA04g032160.3.5C	--	At2g44600	--
BraA02g045050.3.5C	K08054 calnexin | (RefSeq) calnexin homolog 1 (A)	At5g61790	GO:0009507,chloroplast; GO:0005783,endoplasmic reticulum; GO:0005789,endoplasmic reticulum membrane; GO:0016021,integral component of membrane; GO:0005739,mitochondrion; GO:0009505,plant-type cell wall; GO:0005886,plasma membrane; GO:0009506,plasmodesma; GO:0005774,vacuolar membrane; GO:0005773,vacuole; GO:0005509,calcium ion binding; GO:0030246,carbohydrate binding; GO:0051082,unfolded protein b…
BraA07g010890.3.5C	--	At1g30280	GO:0005737,cytoplasm; GO:0043231,intracellular membrane-bounded organelle; GO:0005739,mitochondrion; GO:0031982,vesicle; GO:0030276,clathrin binding; GO:0007015,actin filament organization; GO:0071483,cellular response to blue light; GO:0009904,chloroplast accumulation movement; GO:0009903,chloroplast avoidance movement; GO:0072318,clathrin coat disassembly; GO:0072583,clathrin-dependent endocyto…
BraA01g042730.3.5C	--	At3g07360	GO:0005737,cytoplasm; GO:0005634,nucleus; GO:0005886,plasma membrane; GO:0070696,transmembrane receptor protein serine/threonine kinase binding; GO:0004842,ubiquitin-protein transferase activity; GO:0009738,abscisic acid-activated signaling pathway; GO:0071215,cellular response to abscisic acid stimulus; GO:0048527,lateral root development; GO:0016567,protein ubiquitination; GO:0003674,molecular_…
BraA08g021710.3.5C	K10579 ubiquitin-conjugating enzyme E2 M [EC:2.3.2.34] | (RefSeq) NEDD8-conjugating enzyme Ubc12 (A)	At4g36800	GO:0005634,nucleus; GO:0005524,ATP binding; GO:0019788,NEDD8 transferase activity; GO:0045116,protein neddylation; GO:0009733,response to auxin; GO:0000166,nucleotide binding; GO:0003674,molecular_function; GO:0005488,binding; GO:0017076,purine nucleotide binding; GO:0030554,adenyl nucleotide binding; GO:0032553,ribonucleotide binding; GO:0032555,purine ribonucleotide binding; GO:0032559,adenyl r…
BraA04g028770.3.5C	--	At2g39220	GO:0005886,plasma membrane; GO:0016787,hydrolase activity; GO:0016298,lipase activity; GO:0004620,phospholipase activity; GO:0006952,defense response; GO:0016042,lipid catabolic process; GO:0003674,molecular_function; GO:0003824,catalytic activity; GO:0016788,hydrolase activity, acting on ester bonds; GO:0006950,response to stress; GO:0008150,biological_process; GO:0050896,response to stimulus; G…
BraA08g024890.3.5C	K14409 protein SMG7 | (RefSeq) protein SMG7 (A)	At1g28260	GO:0005697,telomerase holoenzyme complex; GO:0070034,telomerase RNA binding; GO:0042162,telomeric DNA binding; GO:0000184,nuclear-transcribed mRNA catabolic process, nonsense-mediated decay; GO:0003674,molecular_function; GO:0003676,nucleic acid binding; GO:0003723,RNA binding; GO:0005488,binding; GO:0097159,organic cyclic compound binding; GO:1901363,heterocyclic compound binding; GO:0003677,DNA…
BraA07g044130.3.5C	--	At1g80110	GO:0005634,nucleus; GO:0030246,carbohydrate binding; GO:0016567,protein ubiquitination; GO:0003674,molecular_function; GO:0005488,binding; GO:0006464,cellular protein modification process; GO:0006807,nitrogen compound metabolic process; GO:0008150,biological_process; GO:0008152,metabolic process; GO:0009987,cellular process; GO:0019538,protein metabolic process; GO:0032446,protein modification by…
BraA09g012660.3.5C	--	At4g28840	GO:0003700,DNA-binding transcription factor activity; GO:0045892,negative regulation of transcription, DNA-templated; GO:0003674,molecular_function; GO:0140110,transcription regulator activity; GO:0006139,nucleobase-containing compound metabolic process; GO:0006351,transcription, DNA-templated; GO:0006355,regulation of transcription, DNA-templated; GO:0006725,cellular aromatic compound metabolic …
BraA08g033640.3.5C	K10357 myosin V | (RefSeq) myosin-9 (A)	At1g08730	GO:0015629,actin cytoskeleton; GO:0005737,cytoplasm; GO:0016459,myosin complex; GO:0031982,vesicle; GO:0051015,actin filament binding; GO:0030898,actin-dependent ATPase activity; GO:0005524,ATP binding; GO:0005516,calmodulin binding; GO:0000146,microfilament motor activity; GO:0003774,motor activity; GO:0007015,actin filament organization; GO:0030048,actin filament-based movement; GO:0051640,orga…
novel.725	K13415 protein brassinosteroid insensitive 1 [EC:2.7.10.1 2.7.11.1] | (RefSeq) protein BRASSINOSTEROID INSENSITIVE 1 (A)	At4g39400	GO:0005768,endosome; GO:0010008,endosome membrane; GO:0016021,integral component of membrane; GO:0005886,plasma membrane; GO:0005524,ATP binding; GO:0042802,identical protein binding; GO:0046982,protein heterodimerization activity; GO:0042803,protein homodimerization activity; GO:0004672,protein kinase activity; GO:0106310,protein serine kinase activity; GO:0004674,protein serine/threonine kinase…
BraA04g020700.3.5C	K14539 large subunit GTPase 1 [EC:3.6.1.-] | (RefSeq) GTPase LSG1-1 (A)	At2g27200	GO:0005829,cytosol; GO:0005525,GTP binding; GO:0003924,GTPase activity; GO:0000166,nucleotide binding; GO:0001882,nucleoside binding; GO:0001883,purine nucleoside binding; GO:0003674,molecular_function; GO:0005488,binding; GO:0017076,purine nucleotide binding; GO:0019001,guanyl nucleotide binding; GO:0032549,ribonucleoside binding; GO:0032550,purine ribonucleoside binding; GO:0032553,ribonucleoti…
BraA02g044200.3.5C	K23953 plant cysteine oxidase [EC:1.13.11.-] | (RefSeq) uncharacterized protein LOC103832656 (A)	At1g54430	--
BraA02g028210.3.5C	--	At1g56220	--
BraA03g003740.3.5C	K13211 GC-rich sequence DNA-binding factor | (RefSeq) transcriptional repressor ILP1 (A)	At5g08550	GO:0005634,nucleus; GO:0003677,DNA binding; GO:0030371,translation repressor activity; GO:0042023,DNA endoreduplication; GO:0000398,mRNA splicing, via spliceosome; GO:0045892,negative regulation of transcription, DNA-templated; GO:0003674,molecular_function; GO:0003676,nucleic acid binding; GO:0005488,binding; GO:0097159,organic cyclic compound binding; GO:1901363,heterocyclic compound binding; G…
BraA03g048670.3.5C	--	At2g22650	GO:0005737,cytoplasm; GO:0016491,oxidoreductase activity; GO:0003674,molecular_function; GO:0003824,catalytic activity; GO:0005575,cellular_component; GO:0005622,intracellular anatomical structure; GO:0110165,cellular anatomical entity
BraA03g028470.3.5C	K21989 calcium permeable stress-gated cation channel | (RefSeq) protein OSCA1 (A)	At4g04340	GO:0005829,cytosol; GO:0016021,integral component of membrane; GO:0005886,plasma membrane; GO:0005227,calcium activated cation channel activity; GO:0005261,cation channel activity; GO:0071474,cellular hyperosmotic response; GO:0051262,protein tetramerization; GO:0090279,regulation of calcium ion import; GO:0006970,response to osmotic stress; GO:0003674,molecular_function; GO:0005215,transporter a…
BraA07g033460.3.5C	--	At1g66840	GO:0005829,cytosol; GO:0009904,chloroplast accumulation movement; GO:0009903,chloroplast avoidance movement; GO:0009637,response to blue light; GO:0006996,organelle organization; GO:0008150,biological_process; GO:0009657,plastid organization; GO:0009658,chloroplast organization; GO:0009902,chloroplast relocation; GO:0009987,cellular process; GO:0016043,cellular component organization; GO:0019750,…
BraA04g005200.3.5C	--	At3g55250	GO:0009507,chloroplast; GO:0009941,chloroplast envelope; GO:0009570,chloroplast stroma; GO:0009535,chloroplast thylakoid membrane; GO:0005829,cytosol; GO:0005739,mitochondrion; GO:0005634,nucleus; GO:0098572,stromal side of plastid thylakoid membrane; GO:0048564,photosystem I assembly; GO:0006091,generation of precursor metabolites and energy; GO:0008150,biological_process; GO:0008152,metabolic p…
BraA03g001390.3.5C	K18789 xylogalacturonan beta-1,3-xylosyltransferase [EC:2.4.2.41] | (RefSeq) probable glycosyltransferase At5g11130 isoform X2 (A)	At5g03800_2	GO:0000139,Golgi membrane; GO:0016021,integral component of membrane; GO:0016757,transferase activity, transferring glycosyl groups; GO:0071555,cell wall organization; GO:0006486,protein glycosylation; GO:0003674,molecular_function; GO:0003824,catalytic activity; GO:0016740,transferase activity; GO:0008150,biological_process; GO:0009987,cellular process; GO:0016043,cellular component organization…
BraA04g021110.3.5C	K05359 arogenate/prephenate dehydratase [EC:4.2.1.91 4.2.1.51] | (RefSeq) arogenate dehydratase 3, chloroplastic (A)	At2g27820	GO:0009507,chloroplast; GO:0009570,chloroplast stroma; GO:0005737,cytoplasm; GO:0005829,cytosol; GO:0047769,arogenate dehydratase activity; GO:0004664,prephenate dehydratase activity; GO:0009094,L-phenylalanine biosynthetic process; GO:0080167,response to karrikin; GO:0010244,response to low fluence blue light stimulus by blue low-fluence system; GO:0006571,tyrosine biosynthetic process; GO:00036…
BraA02g040230.3.5C	K07735 putative transcriptional regulator | (RefSeq) UPF0301 protein Plut_0637 (A)	At3g29240	--
BraA01g024600.3.5C	--	--	--
BraA02g035770.3.5C	K10661 E3 ubiquitin-protein ligase MARCH6 [EC:2.3.2.27] | (RefSeq) probable E3 ubiquitin ligase SUD1 (A)	At5g38070	GO:0030176,integral component of endoplasmic reticulum membrane; GO:0004842,ubiquitin-protein transferase activity; GO:0008270,zinc ion binding; GO:0042335,cuticle development; GO:0010143,cutin biosynthetic process; GO:0008299,isoprenoid biosynthetic process; GO:1900490,positive regulation of hydroxymethylglutaryl-CoA reductase (NADPH) activity; GO:0009414,response to water deprivation; GO:001034…
BraA08g013180.3.5C	K14496 abscisic acid receptor PYR/PYL family | (RefSeq) abscisic acid receptor PYR1 (A)	At4g17870	GO:0005737,cytoplasm; GO:0005829,cytosol; GO:0005634,nucleus; GO:0005886,plasma membrane; GO:0010427,abscisic acid binding; GO:0042802,identical protein binding; GO:0042803,protein homodimerization activity; GO:0004864,protein phosphatase inhibitor activity; GO:0038023,signaling receptor activity; GO:0009738,abscisic acid-activated signaling pathway; GO:1902584,positive regulation of response to …
BraA05g018020.3.5C	--	At3g15760	GO:0016021,integral component of membrane; GO:0005575,cellular_component; GO:0016020,membrane; GO:0031224,intrinsic component of membrane; GO:0110165,cellular anatomical entity
BraA06g019710.3.5C	K05643 ATP-binding cassette, subfamily A (ABC1), member 3 | (RefSeq) ABC transporter A family member 1 (A)	At3g47780	GO:0016021,integral component of membrane; GO:0043231,intracellular membrane-bounded organelle; GO:0005886,plasma membrane; GO:0009506,plasmodesma; GO:0005524,ATP binding; GO:0042626,ATPase-coupled transmembrane transporter activity; GO:0005319,lipid transporter activity; GO:0006869,lipid transport; GO:0000166,nucleotide binding; GO:0003674,molecular_function; GO:0005488,binding; GO:0017076,purin…
BraA05g035140.3.5C	--	At3g13020	--
BraA06g012810.3.5C	--	At1g16930	--
BraA01g022620.3.5C	K01757 strictosidine synthase [EC:4.3.3.2] | (RefSeq) protein STRICTOSIDINE SYNTHASE-LIKE 12 (A)	At3g51440	GO:0005783,endoplasmic reticulum; GO:0005773,vacuole; GO:0009058,biosynthetic process; GO:0009723,response to ethylene; GO:0009620,response to fungus; GO:0009753,response to jasmonic acid; GO:0009751,response to salicylic acid; GO:0009615,response to virus; GO:0009611,response to wounding; GO:0008150,biological_process; GO:0008152,metabolic process; GO:0009719,response to endogenous stimulus; GO:…
BraA03g013160.3.5C	K19045 E3 ubiquitin-protein ligase BIG BROTHER and related proteins [EC:2.3.2.27] | (RefSeq) E3 ubiquitin ligase BIG BROTHER-related (A)	At4g26580	GO:0016021,integral component of membrane; GO:0005774,vacuolar membrane; GO:0046872,metal ion binding; GO:0016740,transferase activity; GO:0016567,protein ubiquitination; GO:0003674,molecular_function; GO:0005488,binding; GO:0043167,ion binding; GO:0043169,cation binding; GO:0003824,catalytic activity; GO:0006464,cellular protein modification process; GO:0006807,nitrogen compound metabolic proces…
novel.1290	--	--	--
BraA02g029090.3.5C	--	--	--
BraA04g001410.3.5C	K16281 RING-H2 zinc finger protein RHA1 | (RefSeq) E3 ubiquitin-protein ligase RHA1B (A)	At3g61460	GO:0016021,integral component of membrane; GO:0061630,ubiquitin protein ligase activity; GO:0008270,zinc ion binding; GO:0009742,brassinosteroid mediated signaling pathway; GO:0007275,multicellular organism development; GO:0016567,protein ubiquitination; GO:1901371,regulation of leaf morphogenesis; GO:1905421,regulation of plant organ morphogenesis; GO:0009741,response to brassinosteroid; GO:0010…
BraA09g063420.3.5C	--	At1g10820	--
BraA07g042130.3.5C	--	At1g78020	GO:0005737,cytoplasm; GO:0005829,cytosol; GO:0005783,endoplasmic reticulum; GO:0005634,nucleus; GO:0019900,kinase binding; GO:0046872,metal ion binding; GO:0042594,response to starvation; GO:0090351,seedling development; GO:0003674,molecular_function; GO:0005488,binding; GO:0005515,protein binding; GO:0019899,enzyme binding; GO:0043167,ion binding; GO:0043169,cation binding; GO:0006950,response t…
BraA05g029010.3.5C	--	At3g19240	--
BraA08g024420.3.5C	--	At1g29300	GO:0009959,negative gravitropism; GO:0009639,response to red or far red light; GO:0008150,biological_process; GO:0009605,response to external stimulus; GO:0009606,tropism; GO:0009628,response to abiotic stimulus; GO:0009629,response to gravity; GO:0009630,gravitropism; GO:0050896,response to stimulus; GO:0009314,response to radiation; GO:0009416,response to light stimulus
BraA03g025900.3.5C	--	At4g10530	GO:0005829,cytosol; GO:0005615,extracellular space; GO:0004252,serine-type endopeptidase activity; GO:0003674,molecular_function; GO:0003824,catalytic activity; GO:0004175,endopeptidase activity; GO:0008233,peptidase activity; GO:0008236,serine-type peptidase activity; GO:0016787,hydrolase activity; GO:0017171,serine hydrolase activity; GO:0140096,catalytic activity, acting on a protein; GO:00055…
BraA10g031300.3.5C	K01051 pectinesterase [EC:3.1.1.11] | (RefSeq) pectinesterase 2 (A)	At5g09760	GO:0005618,cell wall; GO:0005576,extracellular region; GO:0045330,aspartyl esterase activity; GO:0030599,pectinesterase activity; GO:0046910,pectinesterase inhibitor activity; GO:0042545,cell wall modification; GO:0045490,pectin catabolic process; GO:0003674,molecular_function; GO:0003824,catalytic activity; GO:0016787,hydrolase activity; GO:0016788,hydrolase activity, acting on ester bonds; GO:0…
BraA09g010290.3.5C	K00830 alanine-glyoxylate transaminase / serine-glyoxylate transaminase / serine-pyruvate transaminase [EC:2.6.1.44 2.6.1.45 2.6.1.51] | (RefSeq) serine--glyoxylate aminotransferase (A)	At2g13360	GO:0048046,apoplast; GO:0009507,chloroplast; GO:0009570,chloroplast stroma; GO:0005829,cytosol; GO:0005739,mitochondrion; GO:0005777,peroxisome; GO:0005886,plasma membrane; GO:0008453,alanine-glyoxylate transaminase activity; GO:0003729,mRNA binding; GO:0050281,serine-glyoxylate transaminase activity; GO:0004760,serine-pyruvate transaminase activity; GO:0019265,glycine biosynthetic process, by tr…
BraA04g024370.3.5C	--	At5g65850	--
novel.929	--	--	--
BraA02g041960.3.5C	K17491 protein phosphatase 4 regulatory subunit 3 | (RefSeq) serine/threonine-protein phosphatase 4 regulatory subunit 3 (A)	At3g06670	--
BraA03g005290.3.5C	K16226 disease resistance protein RPS4 | (RefSeq) disease resistance protein RPS4 (A)	At5g11250	GO:0043531,ADP binding; GO:0005524,ATP binding; GO:0050135,NAD(P)+ nucleosidase activity; GO:0061809,NAD+ nucleotidase, cyclic ADP-ribose generating; GO:0042742,defense response to bacterium; GO:0007165,signal transduction; GO:0000166,nucleotide binding; GO:0003674,molecular_function; GO:0005488,binding; GO:0017076,purine nucleotide binding; GO:0030554,adenyl nucleotide binding; GO:0032553,ribonu…
BraA05g023620.3.5C	K13422 transcription factor MYC2 | (RefSeq) transcription factor MYC2 (A)	At1g32640	GO:0005634,nucleus; GO:0003677,DNA binding; GO:0003700,DNA-binding transcription factor activity; GO:0019900,kinase binding; GO:0046983,protein dimerization activity; GO:0043565,sequence-specific DNA binding; GO:0000976,transcription regulatory region sequence-specific DNA binding; GO:0009738,abscisic acid-activated signaling pathway; GO:0106167,extracellular ATP signaling; GO:0009963,positive re…
BraA10g031100.3.5C	--	At5g09330	GO:0005634,nucleus; GO:0003700,DNA-binding transcription factor activity; GO:0000976,transcription regulatory region sequence-specific DNA binding; GO:0003674,molecular_function; GO:0140110,transcription regulator activity; GO:0001067,regulatory region nucleic acid binding; GO:0003676,nucleic acid binding; GO:0003677,DNA binding; GO:0003690,double-stranded DNA binding; GO:0005488,binding; GO:0043…
BraA04g022510.3.5C	K10257 acyl-lipid omega-3 desaturase [EC:1.14.19.25 1.14.19.35 1.14.19.36] | (RefSeq) acyl-lipid omega-3 desaturase (cytochrome b5), endoplasmic reticulum (A)	At2g29980	GO:0005789,endoplasmic reticulum membrane; GO:0016021,integral component of membrane; GO:0102872,1-16:0-2-18:2-phosphatidylcholine desaturase activity; GO:0102859,1-18:1-2-18:2-phosphatidylcholine desaturase activity (SN2-18:3 forming); GO:0102856,1-18:2-2-18:2-sn-glycerol-3-phosphocholine desaturase activity; GO:0102862,1-18:2-2-18:2-sn-glycerol-3-phosphocholine desaturase activity (SN2-18:3 for…
BraA06g006010.3.5C	K03444 MFS transporter, SP family, ERD6-like sugar transporter | (RefSeq) sugar transporter ESL1-like (A)	At1g08920	GO:0016021,integral component of membrane; GO:0009705,plant-type vacuole membrane; GO:0015145,monosaccharide transmembrane transporter activity; GO:0015749,monosaccharide transmembrane transport; GO:0009737,response to abscisic acid; GO:0009651,response to salt stress; GO:0009414,response to water deprivation; GO:0003674,molecular_function; GO:0005215,transporter activity; GO:0008509,anion transm…
BraA03g038130.3.5C	K09286 EREBP-like factor | (RefSeq) ethylene-responsive transcription factor RAP2-3 (A)	At3g16770	GO:0005737,cytoplasm; GO:0005634,nucleus; GO:0005886,plasma membrane; GO:0003677,DNA binding; GO:0003700,DNA-binding transcription factor activity; GO:0000976,transcription regulatory region sequence-specific DNA binding; GO:0008219,cell death; GO:0009873,ethylene-activated signaling pathway; GO:0010286,heat acclimation; GO:0045893,positive regulation of transcription, DNA-templated; GO:0009735,r…
BraA01g014450.3.5C	K06125 4-hydroxybenzoate polyprenyltransferase [EC:2.5.1.39] | (RefSeq) 4-hydroxybenzoate polyprenyltransferase, mitochondrial (A)	At4g23660	GO:0031305,integral component of mitochondrial inner membrane; GO:0002083,4-hydroxybenzoate decaprenyltransferase activity; GO:0047293,4-hydroxybenzoate nonaprenyltransferase activity; GO:0016765,transferase activity, transferring alkyl or aryl (other than methyl) groups; GO:0008299,isoprenoid biosynthetic process; GO:0006744,ubiquinone biosynthetic process; GO:0002094,polyprenyltransferase activ…
BraA04g006730.3.5C	--	At3g53400	GO:0016021,integral component of membrane; GO:0008168,methyltransferase activity; GO:0032259,methylation; GO:0003674,molecular_function; GO:0003824,catalytic activity; GO:0016740,transferase activity; GO:0016741,transferase activity, transferring one-carbon groups; GO:0008150,biological_process; GO:0008152,metabolic process; GO:0005575,cellular_component; GO:0016020,membrane; GO:0031224,intrinsic…
BraA09g053750.3.5C	--	At3g62650	--
BraA09g035190.3.5C	K12524 bifunctional aspartokinase / homoserine dehydrogenase 1 [EC:2.7.2.4 1.1.1.3] | (RefSeq) bifunctional aspartokinase/homoserine dehydrogenase 1, chloroplastic (A)	At1g31230	GO:0009507,chloroplast; GO:0009570,chloroplast stroma; GO:0005829,cytosol; GO:0004072,aspartate kinase activity; GO:0005524,ATP binding; GO:0004412,homoserine dehydrogenase activity; GO:0050661,NADP binding; GO:0009067,aspartate family amino acid biosynthetic process; GO:0009090,homoserine biosynthetic process; GO:0009089,lysine biosynthetic process via diaminopimelate; GO:0009086,methionine bios…
BraA09g065990.3.5C	--	At1g05950	--
novel.213	--	--	--
BraA02g047490.3.5C	K20717 mitogen-activated protein kinase kinase kinase YODA [EC:2.7.11.25] | (RefSeq) mitogen-activated protein kinase kinase kinase YODA (A)	At5g66850	GO:0005829,cytosol; GO:0005886,plasma membrane; GO:0005524,ATP binding; GO:0004709,MAP kinase kinase kinase activity; GO:0106310,protein serine kinase activity; GO:0004674,protein serine/threonine kinase activity; GO:0106311,protein threonine kinase activity; GO:0000187,activation of MAPK activity; GO:0071323,cellular response to chitin; GO:0006952,defense response; GO:0002221,pattern recognition…
BraA10g027540.3.5C	K03327 multidrug resistance protein, MATE family | (RefSeq) protein DETOXIFICATION 28 (A)	At5g44050	GO:0016021,integral component of membrane; GO:0016020,membrane; GO:0015297,antiporter activity; GO:0022857,transmembrane transporter activity; GO:0042910,xenobiotic transmembrane transporter activity; GO:0003674,molecular_function; GO:0005215,transporter activity; GO:0015291,secondary active transmembrane transporter activity; GO:0022804,active transmembrane transporter activity; GO:0005575,cellu…
BraA09g061950.3.5C	--	At1g13470	GO:0009405,pathogenesis; GO:0008150,biological_process; GO:0044419,biological process involved in interspecies interaction between organisms
BraA04g001730.3.5C	K02732 20S proteasome subunit beta 6 [EC:3.4.25.1] | (RefSeq) proteasome subunit beta type-1 (A)	At3g60820	GO:0005737,cytoplasm; GO:0005829,cytosol; GO:0005634,nucleus; GO:0005886,plasma membrane; GO:0000502,proteasome complex; GO:0005839,proteasome core complex; GO:0019774,proteasome core complex, beta-subunit complex; GO:0004175,endopeptidase activity; GO:0004298,threonine-type endopeptidase activity; GO:0050832,defense response to fungus; GO:0010499,proteasomal ubiquitin-independent protein catabol…
BraA07g034880.3.5C	--	At1g68780	GO:0005886,plasma membrane; GO:0044403,biological process involved in symbiotic interaction; GO:0009610,response to symbiotic fungus; GO:0008150,biological_process; GO:0044419,biological process involved in interspecies interaction between organisms; GO:0009605,response to external stimulus; GO:0009607,response to biotic stimulus; GO:0009608,response to symbiont; GO:0009620,response to fungus; GO…
BraA03g012070.3.5C	K03098 apolipoprotein D and lipocalin family protein | (RefSeq) temperature-induced lipocalin-1 (A)	At5g58070	GO:0009941,chloroplast envelope; GO:0031969,chloroplast membrane; GO:0005737,cytoplasm; GO:0009898,cytoplasmic side of plasma membrane; GO:0005829,cytosol; GO:0005783,endoplasmic reticulum; GO:0005794,Golgi apparatus; GO:0005739,mitochondrion; GO:0005886,plasma membrane; GO:0009506,plasmodesma; GO:0009536,plastid; GO:0005774,vacuolar membrane; GO:0005773,vacuole; GO:0045735,nutrient reservoir act…
BraA07g031300.3.5C	--	At1g28760	GO:0016021,integral component of membrane; GO:0005637,nuclear inner membrane; GO:0005575,cellular_component; GO:0016020,membrane; GO:0031224,intrinsic component of membrane; GO:0110165,cellular anatomical entity; GO:0005622,intracellular anatomical structure; GO:0005634,nucleus; GO:0005635,nuclear envelope; GO:0012505,endomembrane system; GO:0019866,organelle inner membrane; GO:0031090,organelle …
BraA03g045350.3.5C	--	At3g49940	GO:0010468,regulation of gene expression; GO:0008150,biological_process; GO:0008152,metabolic process; GO:0010467,gene expression; GO:0019222,regulation of metabolic process; GO:0043170,macromolecule metabolic process; GO:0050789,regulation of biological process; GO:0060255,regulation of macromolecule metabolic process; GO:0065007,biological regulation; GO:0071704,organic substance metabolic proc…
BraA10g031980.3.5C	K12872 pre-mRNA-splicing factor RBM22/SLT11 | (RefSeq) zinc finger CCCH domain-containing protein 4 (A)	At5g04210	GO:0000974,Prp19 complex; GO:0071006,U2-type catalytic step 1 spliceosome; GO:0071007,U2-type catalytic step 2 spliceosome; GO:0003677,DNA binding; GO:0046872,metal ion binding; GO:0003729,mRNA binding; GO:0036002,pre-mRNA binding; GO:0017070,U6 snRNA binding; GO:0003674,molecular_function; GO:0003676,nucleic acid binding; GO:0005488,binding; GO:0097159,organic cyclic compound binding; GO:1901363…
BraA09g004930.3.5C	--	At5g28150	--
BraA07g014020.3.5C	K20893 probable galacturonosyltransferase-like 1 [EC:2.4.1.-] | (RefSeq) probable galacturonosyltransferase-like 1 (A)	At1g24170	GO:0005794,Golgi apparatus; GO:0000139,Golgi membrane; GO:0016021,integral component of membrane; GO:0047262,polygalacturonate 4-alpha-galacturonosyltransferase activity; GO:0071555,cell wall organization; GO:0045489,pectin biosynthetic process; GO:0003674,molecular_function; GO:0003824,catalytic activity; GO:0008194,UDP-glycosyltransferase activity; GO:0016740,transferase activity; GO:0016757,tr…
BraA08g030730.3.5C	K14684 solute carrier family 25 (mitochondrial phosphate transporter), member 23/24/25/41 | (RefSeq) mitochondrial adenine nucleotide transporter ADNT1 (A)	At1g14560	GO:0016021,integral component of membrane; GO:0005743,mitochondrial inner membrane; GO:0005739,mitochondrion; GO:0015228,coenzyme A transmembrane transporter activity; GO:1990559,mitochondrial coenzyme A transmembrane transport; GO:0000295,adenine nucleotide transmembrane transporter activity; GO:0003674,molecular_function; GO:0005215,transporter activity; GO:0005346,purine ribonucleotide transme…
BraA09g040850.3.5C	--	At1g27210	GO:0005874,microtubule; GO:0008017,microtubule binding; GO:0003674,molecular_function; GO:0005488,binding; GO:0005515,protein binding; GO:0008092,cytoskeletal protein binding; GO:0015631,tubulin binding; GO:0005575,cellular_component; GO:0005622,intracellular anatomical structure; GO:0005856,cytoskeleton; GO:0015630,microtubule cytoskeleton; GO:0043226,organelle; GO:0043228,non-membrane-bounded o…
BraA03g012950.3.5C	K04077 chaperonin GroEL | (RefSeq) chaperonin 60 subunit beta 3, chloroplastic (A)	At5g56500	GO:0009507,chloroplast; GO:0009570,chloroplast stroma; GO:0005829,cytosol; GO:0022626,cytosolic ribosome; GO:0005739,mitochondrion; GO:0009536,plastid; GO:0005524,ATP binding; GO:0016887,ATPase activity; GO:0051085,chaperone cofactor-dependent protein refolding; GO:0006457,protein folding; GO:0042026,protein refolding; GO:0000166,nucleotide binding; GO:0003674,molecular_function; GO:0005488,bindi…
novel.197	--	--	--
BraA03g015880.3.5C	K10257 acyl-lipid omega-3 desaturase [EC:1.14.19.25 1.14.19.35 1.14.19.36] | (RefSeq) acyl-lipid omega-3 desaturase (cytochrome b5), endoplasmic reticulum (A)	At2g29980	GO:0005789,endoplasmic reticulum membrane; GO:0016021,integral component of membrane; GO:0102872,1-16:0-2-18:2-phosphatidylcholine desaturase activity; GO:0102859,1-18:1-2-18:2-phosphatidylcholine desaturase activity (SN2-18:3 forming); GO:0102856,1-18:2-2-18:2-sn-glycerol-3-phosphocholine desaturase activity; GO:0102862,1-18:2-2-18:2-sn-glycerol-3-phosphocholine desaturase activity (SN2-18:3 for…
BraA03g007700.3.5C	--	At5g16840	GO:0005886,plasma membrane; GO:0009536,plastid; GO:0003723,RNA binding; GO:0050832,defense response to fungus; GO:0034051,negative regulation of plant-type hypersensitive response; GO:0003674,molecular_function; GO:0003676,nucleic acid binding; GO:0005488,binding; GO:0097159,organic cyclic compound binding; GO:1901363,heterocyclic compound binding; GO:0006950,response to stress; GO:0006952,defens…
BraA08g006320.3.5C	K01251 adenosylhomocysteinase [EC:3.3.1.1] | (RefSeq) adenosylhomocysteinase 1 (A)	At3g23810	GO:0005829,cytosol; GO:0005886,plasma membrane; GO:0005773,vacuole; GO:0004013,adenosylhomocysteinase activity; GO:0003729,mRNA binding; GO:0006730,one-carbon metabolic process; GO:0033353,S-adenosylmethionine cycle; GO:0003674,molecular_function; GO:0003824,catalytic activity; GO:0016787,hydrolase activity; GO:0016801,hydrolase activity, acting on ether bonds; GO:0016802,trialkylsulfonium hydrol…
BraA07g002750.3.5C	--	At5g52940	--
BraA01g000220.3.5C	K01623 fructose-bisphosphate aldolase, class I [EC:4.1.2.13] | (RefSeq) fructose-bisphosphate aldolase 2, chloroplastic (A)	At4g38970	GO:0048046,apoplast; GO:0009507,chloroplast; GO:0009941,chloroplast envelope; GO:0009570,chloroplast stroma; GO:0005829,cytosol; GO:0005886,plasma membrane; GO:0010287,plastoglobule; GO:0009579,thylakoid; GO:0004332,fructose-bisphosphate aldolase activity; GO:0003729,mRNA binding; GO:0030388,fructose 1,6-bisphosphate metabolic process; GO:0006094,gluconeogenesis; GO:0006096,glycolytic process; GO…
BraA09g056220.3.5C	K16296 serine carboxypeptidase-like clade I [EC:3.4.16.-] | (RefSeq) serine carboxypeptidase-like 10 isoform X2 (A)	At2g23000	GO:0005576,extracellular region; GO:0004185,serine-type carboxypeptidase activity; GO:0016747,transferase activity, transferring acyl groups other than amino-acyl groups; GO:0019748,secondary metabolic process; GO:0003674,molecular_function; GO:0003824,catalytic activity; GO:0004180,carboxypeptidase activity; GO:0008233,peptidase activity; GO:0008236,serine-type peptidase activity; GO:0008238,exo…
BraA08g004720.3.5C	--	--	--
BraA04g022730.3.5C	K13423 WRKY transcription factor 25 | (RefSeq) probable WRKY transcription factor 25 (A)	At2g30250	GO:0005634,nucleus; GO:0003700,DNA-binding transcription factor activity; GO:0046872,metal ion binding; GO:0043565,sequence-specific DNA binding; GO:0070370,cellular heat acclimation; GO:0034605,cellular response to heat; GO:0009409,response to cold; GO:0006970,response to osmotic stress; GO:0009651,response to salt stress; GO:0003674,molecular_function; GO:0140110,transcription regulator activit…
BraA07g013230.3.5C	--	At1g08105	--
BraA06g029100.3.5C	--	At1g06140	GO:0005739,mitochondrion; GO:0080156,mitochondrial mRNA modification; GO:0000959,mitochondrial RNA metabolic process; GO:0006139,nucleobase-containing compound metabolic process; GO:0006725,cellular aromatic compound metabolic process; GO:0006807,nitrogen compound metabolic process; GO:0008150,biological_process; GO:0008152,metabolic process; GO:0009451,RNA modification; GO:0009987,cellular proce…
BraA09g047600.3.5C	K07390 monothiol glutaredoxin | (RefSeq) monothiol glutaredoxin-S14, chloroplastic (A)	At3g54900	GO:0009507,chloroplast; GO:0009941,chloroplast envelope; GO:0009570,chloroplast stroma; GO:0005759,mitochondrial matrix; GO:0051537,2 iron, 2 sulfur cluster binding; GO:0015297,antiporter activity; GO:0046872,metal ion binding; GO:0015035,protein disulfide oxidoreductase activity; GO:0006812,cation transport; GO:0003674,molecular_function; GO:0005488,binding; GO:0051536,iron-sulfur cluster bindin…
BraA06g045240.3.5C	K21752 Dr1-associated corepressor | (RefSeq) dr1-associated corepressor (A)	At5g43250	GO:0005737,cytoplasm; GO:0005634,nucleus; GO:0003677,DNA binding; GO:0001228,DNA-binding transcription activator activity, RNA polymerase II-specific; GO:0046982,protein heterodimerization activity; GO:0009908,flower development; GO:0048579,negative regulation of long-day photoperiodism, flowering; GO:0006355,regulation of transcription, DNA-templated; GO:0003674,molecular_function; GO:0003676,nu…
BraA03g063850.3.5C	--	--	--
BraA07g002890.3.5C	K04424 sterile alpha motif and leucine zipper containing kinase AZK [EC:2.7.11.25] | (RefSeq) probable serine/threonine-protein kinase SIS8 (A)	At4g38470	GO:0005829,cytosol; GO:0005524,ATP binding; GO:0004672,protein kinase activity; GO:0106310,protein serine kinase activity; GO:0004674,protein serine/threonine kinase activity; GO:0004712,protein serine/threonine/tyrosine kinase activity; GO:0106311,protein threonine kinase activity; GO:0071456,cellular response to hypoxia; GO:0009658,chloroplast organization; GO:0006468,protein phosphorylation; G…
BraA04g002540.3.5C	K02923 large subunit ribosomal protein L38e | (RefSeq) 60S ribosomal protein L38 (A)	At2g43460	GO:0005829,cytosol; GO:0022625,cytosolic large ribosomal subunit; GO:0022626,cytosolic ribosome; GO:0003735,structural constituent of ribosome; GO:0022618,ribonucleoprotein complex assembly; GO:0006412,translation; GO:0003674,molecular_function; GO:0005198,structural molecule activity; GO:0008150,biological_process; GO:0009987,cellular process; GO:0016043,cellular component organization; GO:00226…
BraA08g015510.3.5C	--	At4g22740_2	GO:0005737,cytoplasm; GO:0005575,cellular_component; GO:0005622,intracellular anatomical structure; GO:0110165,cellular anatomical entity
BraA06g041230.3.5C	--	At2g02250	GO:0009793,embryo development ending in seed dormancy; GO:0000003,reproduction; GO:0003006,developmental process involved in reproduction; GO:0007275,multicellular organism development; GO:0008150,biological_process; GO:0009790,embryo development; GO:0009791,post-embryonic development; GO:0010154,fruit development; GO:0022414,reproductive process; GO:0032501,multicellular organismal process; GO:0…
BraA09g037760.3.5C	--	At1g72290	GO:0048046,apoplast; GO:0005618,cell wall; GO:0005783,endoplasmic reticulum; GO:0004869,cysteine-type endopeptidase inhibitor activity; GO:0030414,peptidase inhibitor activity; GO:0006952,defense response; GO:0010466,negative regulation of peptidase activity; GO:0010941,regulation of cell death; GO:0080092,regulation of pollen tube growth; GO:0080027,response to herbivore; GO:0009625,response to …
BraA09g067410.3.5C	--	At1g02660	GO:0009507,chloroplast; GO:0031969,chloroplast membrane; GO:0009570,chloroplast stroma; GO:0102549,1-18:1-2-16:0-monogalactosyldiacylglycerol lipase activity; GO:0052740,1-acyl-2-lysophosphatidylserine acylhydrolase activity; GO:0047714,galactolipase activity; GO:0052739,phosphatidylserine 1-acylhydrolase activity; GO:0008970,phospholipase A1 activity; GO:0002213,defense response to insect; GO:00…
BraA02g024940.3.5C	--	--	--
novel.785	--	At1g54430	--
BraA08g012430.3.5C	--	At4g16500	GO:0005618,cell wall; GO:0005829,cytosol; GO:0005576,extracellular region; GO:0009506,plasmodesma; GO:0099503,secretory vesicle; GO:0005773,vacuole; GO:0004869,cysteine-type endopeptidase inhibitor activity; GO:0006952,defense response; GO:0003674,molecular_function; GO:0004857,enzyme inhibitor activity; GO:0004866,endopeptidase inhibitor activity; GO:0030234,enzyme regulator activity; GO:0030414…
BraA06g012030.3.5C	K05391 cyclic nucleotide gated channel, plant | (RefSeq) putative cyclic nucleotide-gated ion channel 7 (A)	At1g15990	GO:0016021,integral component of membrane; GO:0005886,plasma membrane; GO:0090406,pollen tube; GO:0005516,calmodulin binding; GO:0030552,cAMP binding; GO:0030553,cGMP binding; GO:0005249,voltage-gated potassium channel activity; GO:0009860,pollen tube growth; GO:0046686,response to cadmium ion; GO:0003674,molecular_function; GO:0005488,binding; GO:0005515,protein binding; GO:0000166,nucleotide bi…
BraA01g035110.3.5C	K14432 ABA responsive element binding factor | (RefSeq) ABSCISIC ACID-INSENSITIVE 5-like protein 7 (A)	At3g19290	GO:0005634,nucleus; GO:0003677,DNA binding; GO:0003700,DNA-binding transcription factor activity; GO:0009738,abscisic acid-activated signaling pathway; GO:0045893,positive regulation of transcription, DNA-templated; GO:0003674,molecular_function; GO:0003676,nucleic acid binding; GO:0005488,binding; GO:0097159,organic cyclic compound binding; GO:1901363,heterocyclic compound binding; GO:0140110,tr…
BraA06g006200.3.5C	K08057 calreticulin | (RefSeq) calreticulin-2 (A)	At1g09210	GO:0005783,endoplasmic reticulum; GO:0005788,endoplasmic reticulum lumen; GO:0005789,endoplasmic reticulum membrane; GO:0005576,extracellular region; GO:0005739,mitochondrion; GO:0099503,secretory vesicle; GO:0005773,vacuole; GO:0005509,calcium ion binding; GO:0030246,carbohydrate binding; GO:0051082,unfolded protein binding; GO:0030968,endoplasmic reticulum unfolded protein response; GO:0006457,…
BraA05g031860.3.5C	K05681 ATP-binding cassette, subfamily G (WHITE), member 2 | (RefSeq) ABC transporter G family member 9-like (A)	At3g16340	GO:0016021,integral component of membrane; GO:0005886,plasma membrane; GO:0005524,ATP binding; GO:0042626,ATPase-coupled transmembrane transporter activity; GO:0015850,organic hydroxy compound transport; GO:1901140,p-coumaryl alcohol transport; GO:1901141,regulation of lignin biosynthetic process; GO:0000166,nucleotide binding; GO:0003674,molecular_function; GO:0005488,binding; GO:0017076,purine …
BraA02g026370.3.5C	K16075 magnesium transporter | (RefSeq) magnesium transporter MRS2-10 (A)	At1g80900	GO:0016021,integral component of membrane; GO:0005886,plasma membrane; GO:0015095,magnesium ion transmembrane transporter activity; GO:0015693,magnesium ion transport; GO:0003674,molecular_function; GO:0005215,transporter activity; GO:0008324,cation transmembrane transporter activity; GO:0015075,ion transmembrane transporter activity; GO:0015318,inorganic molecular entity transmembrane transporte…
BraA09g056710.3.5C	K15849 bifunctional aspartate aminotransferase and glutamate/aspartate-prephenate aminotransferase [EC:2.6.1.1 2.6.1.78 2.6.1.79] | (RefSeq) bifunctional aspartate aminotransferase and glutamate/aspartate-prephenate aminotransferase isoform X1 (A)	At2g22250	GO:0009507,chloroplast; GO:0009570,chloroplast stroma; GO:0033853,aspartate-prephenate aminotransferase activity; GO:0033854,glutamate-prephenate aminotransferase activity; GO:0004069,L-aspartate:2-oxoglutarate aminotransferase activity; GO:0030170,pyridoxal phosphate binding; GO:0009095,aromatic amino acid family biosynthetic process, prephenate pathway; GO:0009793,embryo development ending in s…
BraA08g024600.3.5C	K17879 peroxisomal coenzyme A diphosphatase NUDT7 [EC:3.6.1.-] | (RefSeq) nudix hydrolase 22, chloroplastic (A)	At1g28960	GO:0005739,mitochondrion; GO:0003986,acetyl-CoA hydrolase activity; GO:0010945,CoA pyrophosphatase activity; GO:0008893,guanosine-3',5'-bis(diphosphate) 3'-diphosphatase activity; GO:0046872,metal ion binding; GO:0015937,coenzyme A biosynthetic process; GO:0015938,coenzyme A catabolic process; GO:0006753,nucleoside phosphate metabolic process; GO:0006104,succinyl-CoA metabolic process; GO:0003674…
BraA10g028510.3.5C	K09588 cytochrome P450 family 90 subfamily A1 [EC:1.14.-.-] | (RefSeq) cytochrome P450 90A1 isoform X2 (A)	At5g05690	GO:0016021,integral component of membrane; GO:0020037,heme binding; GO:0005506,iron ion binding; GO:0004497,monooxygenase activity; GO:0016491,oxidoreductase activity; GO:0016705,oxidoreductase activity, acting on paired donors, with incorporation or reduction of molecular oxygen; GO:0048657,anther wall tapetum cell differentiation; GO:0016132,brassinosteroid biosynthetic process; GO:0010268,bras…
BraA08g017120.3.5C	--	At4g33400	--
BraA09g053840.3.5C	K01188 beta-glucosidase [EC:3.2.1.21] | (RefSeq) beta-glucosidase 10 isoform X1 (A)	At4g27830	GO:0005773,vacuole; GO:0008422,beta-glucosidase activity; GO:0102483,scopolin beta-glucosidase activity; GO:0046283,anthocyanin-containing compound metabolic process; GO:0005975,carbohydrate metabolic process; GO:0003674,molecular_function; GO:0003824,catalytic activity; GO:0004553,hydrolase activity, hydrolyzing O-glycosyl compounds; GO:0015926,glucosidase activity; GO:0016787,hydrolase activity…
BraA03g015470.3.5C	K13993 HSP20 family protein | (RefSeq) 23.5 kDa heat shock protein, mitochondrial (A)	At5g51440	GO:0005739,mitochondrion; GO:0005575,cellular_component; GO:0005622,intracellular anatomical structure; GO:0005737,cytoplasm; GO:0043226,organelle; GO:0043227,membrane-bounded organelle; GO:0043229,intracellular organelle; GO:0043231,intracellular membrane-bounded organelle; GO:0110165,cellular anatomical entity
BraA06g043540.3.5C	--	At5g46090	GO:0016021,integral component of membrane; GO:0009705,plant-type vacuole membrane; GO:0010256,endomembrane system organization; GO:0008150,biological_process; GO:0009987,cellular process; GO:0016043,cellular component organization; GO:0071840,cellular component organization or biogenesis; GO:0005575,cellular_component; GO:0016020,membrane; GO:0031224,intrinsic component of membrane; GO:0110165,ce…
BraA03g007400.3.5C	K05610 ubiquitin carboxyl-terminal hydrolase L5 [EC:3.4.19.12] | (RefSeq) ubiquitin carboxyl-terminal hydrolase (A)	At5g16310	GO:0005737,cytoplasm; GO:0005634,nucleus; GO:0004843,thiol-dependent ubiquitin-specific protease activity; GO:0016579,protein deubiquitination; GO:0010016,shoot system morphogenesis; GO:0006511,ubiquitin-dependent protein catabolic process; GO:0003674,molecular_function; GO:0003824,catalytic activity; GO:0008233,peptidase activity; GO:0008242,omega peptidase activity; GO:0016787,hydrolase activit…
BraA03g054670.3.5C	--	At4g27520	GO:0031225,anchored component of membrane; GO:0046658,anchored component of plasma membrane; GO:0048046,apoplast; GO:0009507,chloroplast; GO:0005829,cytosol; GO:0005886,plasma membrane; GO:0099503,secretory vesicle; GO:0005773,vacuole; GO:0009055,electron transfer activity; GO:0003674,molecular_function; GO:0003824,catalytic activity; GO:0016491,oxidoreductase activity; GO:0005575,cellular_compon…
BraA03g053350.3.5C	K00924 kinase [EC:2.7.1.-] | (RefSeq) probable serine/threonine-protein kinase CST (A)	At4g25390	GO:0016021,integral component of membrane; GO:0005886,plasma membrane; GO:0005524,ATP binding; GO:0106310,protein serine kinase activity; GO:0106311,protein threonine kinase activity; GO:0000166,nucleotide binding; GO:0003674,molecular_function; GO:0005488,binding; GO:0017076,purine nucleotide binding; GO:0030554,adenyl nucleotide binding; GO:0032553,ribonucleotide binding; GO:0032555,purine ribo…
BraA04g011540.3.5C	--	At5g38150	GO:0005829,cytosol; GO:0009904,chloroplast accumulation movement; GO:0009903,chloroplast avoidance movement; GO:0009637,response to blue light; GO:0006996,organelle organization; GO:0008150,biological_process; GO:0009657,plastid organization; GO:0009658,chloroplast organization; GO:0009902,chloroplast relocation; GO:0009987,cellular process; GO:0016043,cellular component organization; GO:0019750,…
BraA08g030180.3.5C	K13416 brassinosteroid insensitive 1-associated receptor kinase 1 [EC:2.7.10.1 2.7.11.1] | (RefSeq) BRASSINOSTEROID INSENSITIVE 1-associated receptor kinase 1 isoform X1 (A)	At1g16670	GO:0005634,nucleus; GO:0005886,plasma membrane; GO:0005524,ATP binding; GO:0106310,protein serine kinase activity; GO:0004674,protein serine/threonine kinase activity; GO:0106311,protein threonine kinase activity; GO:0046777,protein autophosphorylation; GO:0009409,response to cold; GO:0050826,response to freezing; GO:0009625,response to insect; GO:0002237,response to molecule of bacterial origin;…
BraA07g019950.3.5C	K00924 kinase [EC:2.7.1.-] | (RefSeq) probable serine/threonine-protein kinase PBL19 (A)	At2g28940	GO:0005829,cytosol; GO:0005886,plasma membrane; GO:0005524,ATP binding; GO:0106310,protein serine kinase activity; GO:0106311,protein threonine kinase activity; GO:0042742,defense response to bacterium; GO:0002221,pattern recognition receptor signaling pathway; GO:0080142,regulation of salicylic acid biosynthetic process; GO:0009617,response to bacterium; GO:0000166,nucleotide binding; GO:0003674…
BraA02g034430.3.5C	K16226 disease resistance protein RPS4 | (RefSeq) disease resistance protein RPS4 (A)	At5g46450	GO:0043531,ADP binding; GO:0050135,NAD(P)+ nucleosidase activity; GO:0061809,NAD+ nucleotidase, cyclic ADP-ribose generating; GO:0006952,defense response; GO:0007165,signal transduction; GO:0000166,nucleotide binding; GO:0003674,molecular_function; GO:0005488,binding; GO:0017076,purine nucleotide binding; GO:0030554,adenyl nucleotide binding; GO:0032553,ribonucleotide binding; GO:0032555,purine r…
BraA03g061260.3.5C	--	At4g36500	--
BraA03g057490.3.5C	K16224 senescence-induced receptor-like serine/threonine-protein kinase | (RefSeq) senescence-induced receptor-like serine/threonine-protein kinase isoform X2 (A)	At4g31210_2	GO:0005524,ATP binding; GO:0106310,protein serine kinase activity; GO:0106311,protein threonine kinase activity; GO:0004842,ubiquitin-protein transferase activity; GO:0000166,nucleotide binding; GO:0003674,molecular_function; GO:0005488,binding; GO:0017076,purine nucleotide binding; GO:0030554,adenyl nucleotide binding; GO:0032553,ribonucleotide binding; GO:0032555,purine ribonucleotide binding; …
BraA04g000660.3.5C	K18342 OTU domain-containing protein 6 [EC:3.4.19.12] | (RefSeq) OVARIAN TUMOR DOMAIN-containing deubiquitinating enzyme 5 (A)	At3g62940	GO:0005829,cytosol; GO:0004843,thiol-dependent ubiquitin-specific protease activity; GO:0016579,protein deubiquitination; GO:0003674,molecular_function; GO:0003824,catalytic activity; GO:0008233,peptidase activity; GO:0008242,omega peptidase activity; GO:0016787,hydrolase activity; GO:0101005,ubiquitinyl hydrolase activity; GO:0140096,catalytic activity, acting on a protein; GO:0006464,cellular p…
BraA10g005890.3.5C	--	At1g07210	GO:0009507,chloroplast; GO:0005840,ribosome; GO:0019843,rRNA binding; GO:0003735,structural constituent of ribosome; GO:0006412,translation; GO:0003674,molecular_function; GO:0003676,nucleic acid binding; GO:0003723,RNA binding; GO:0005488,binding; GO:0097159,organic cyclic compound binding; GO:1901363,heterocyclic compound binding; GO:0005198,structural molecule activity; GO:0006518,peptide meta…
BraA05g006540.3.5C	K23802 SAC3 family protein LENG8/THP3 | (RefSeq) SAC3 family protein A-like isoform X1 (A)	At2g39340	GO:0005634,nucleus; GO:0000380,alternative mRNA splicing, via spliceosome; GO:0008380,RNA splicing; GO:0000375,RNA splicing, via transesterification reactions; GO:0000377,RNA splicing, via transesterification reactions with bulged adenosine as nucleophile; GO:0000398,mRNA splicing, via spliceosome; GO:0006139,nucleobase-containing compound metabolic process; GO:0006396,RNA processing; GO:0006397,…
BraA03g017120.3.5C	--	--	--
BraA03g004220.3.5C	K01087 trehalose 6-phosphate phosphatase [EC:3.1.3.12] | (RefSeq) probable trehalose-phosphate phosphatase I isoform X1 (A)	At5g10100	GO:0004805,trehalose-phosphatase activity; GO:0005992,trehalose biosynthetic process; GO:0003674,molecular_function; GO:0003824,catalytic activity; GO:0016787,hydrolase activity; GO:0016788,hydrolase activity, acting on ester bonds; GO:0016791,phosphatase activity; GO:0019203,carbohydrate phosphatase activity; GO:0042578,phosphoric ester hydrolase activity; GO:0005975,carbohydrate metabolic proce…
BraA04g033240.3.5C	K13422 transcription factor MYC2 | (RefSeq) transcription factor MYC3 (A)	At2g46510	GO:0005634,nucleus; GO:0003700,DNA-binding transcription factor activity; GO:0046983,protein dimerization activity; GO:0000976,transcription regulatory region sequence-specific DNA binding; GO:0009738,abscisic acid-activated signaling pathway; GO:0010629,negative regulation of gene expression; GO:0006355,regulation of transcription, DNA-templated; GO:0009737,response to abscisic acid; GO:0009611,…
BraA04g025300.3.5C	K02178 checkpoint serine/threonine-protein kinase [EC:2.7.11.1] | (RefSeq) mitotic spindle checkpoint protein BUBR1-like (A)	At2g33580	GO:0016021,integral component of membrane; GO:0005886,plasma membrane; GO:0005524,ATP binding; GO:0008061,chitin binding; GO:0042803,protein homodimerization activity; GO:0004672,protein kinase activity; GO:0071323,cellular response to chitin; GO:0045087,innate immune response; GO:0000166,nucleotide binding; GO:0003674,molecular_function; GO:0005488,binding; GO:0017076,purine nucleotide binding; …
BraA03g040820.3.5C	K08867 WNK lysine deficient protein kinase [EC:2.7.11.1] | (RefSeq) serine/threonine-protein kinase WNK2 isoform X1 (A)	At3g22420	GO:0005737,cytoplasm; GO:0005524,ATP binding; GO:0004672,protein kinase activity; GO:0106310,protein serine kinase activity; GO:0004674,protein serine/threonine kinase activity; GO:0106311,protein threonine kinase activity; GO:0035556,intracellular signal transduction; GO:0048573,photoperiodism, flowering; GO:0006468,protein phosphorylation; GO:0000166,nucleotide binding; GO:0003674,molecular_fun…
BraA10g006600.3.5C	K24221 type I inositol polyphosphate 5-phosphatase IP5P1/2 [EC:3.1.3.56] | (RefSeq) type I inositol polyphosphate 5-phosphatase 1 isoform X1 (A)	At1g47510	GO:0005886,plasma membrane; GO:0034485,phosphatidylinositol-3,4,5-trisphosphate 5-phosphatase activity; GO:0043813,phosphatidylinositol-3,5-bisphosphate 5-phosphatase activity; GO:0004439,phosphatidylinositol-4,5-bisphosphate 5-phosphatase activity; GO:0046855,inositol phosphate dephosphorylation; GO:0046856,phosphatidylinositol dephosphorylation; GO:0009737,response to abscisic acid; GO:0009733,…
BraA09g046770.3.5C	--	At3g53990	GO:0009507,chloroplast; GO:0005829,cytosol; GO:0005524,ATP binding; GO:0002238,response to molecule of fungal origin; GO:0000166,nucleotide binding; GO:0003674,molecular_function; GO:0005488,binding; GO:0017076,purine nucleotide binding; GO:0030554,adenyl nucleotide binding; GO:0032553,ribonucleotide binding; GO:0032555,purine ribonucleotide binding; GO:0032559,adenyl ribonucleotide binding; GO:0…
BraA07g021370.3.5C	K17771 mitochondrial import receptor subunit TOM7 | (RefSeq) mitochondrial import receptor subunit TOM7-1-like isoform X2 (A)	At5g41680	GO:0005524,ATP binding; GO:0004672,protein kinase activity; GO:0000166,nucleotide binding; GO:0003674,molecular_function; GO:0005488,binding; GO:0017076,purine nucleotide binding; GO:0030554,adenyl nucleotide binding; GO:0032553,ribonucleotide binding; GO:0032555,purine ribonucleotide binding; GO:0032559,adenyl ribonucleotide binding; GO:0035639,purine ribonucleoside triphosphate binding; GO:0036…
BraA02g025450.3.5C	K00799 glutathione S-transferase [EC:2.5.1.18] | (RefSeq) glutathione S-transferase U19 (A)	At1g78380	GO:0009507,chloroplast; GO:0009570,chloroplast stroma; GO:0005737,cytoplasm; GO:0005829,cytosol; GO:0005739,mitochondrion; GO:0005886,plasma membrane; GO:0005774,vacuolar membrane; GO:0043295,glutathione binding; GO:0004364,glutathione transferase activity; GO:0004601,peroxidase activity; GO:0042631,cellular response to water deprivation; GO:0006749,glutathione metabolic process; GO:0046686,respo…
BraA02g026440.3.5C	K09753 cinnamoyl-CoA reductase [EC:1.2.1.44] | (RefSeq) cinnamoyl-CoA reductase 2 (A)	At1g80820	GO:0016621,cinnamoyl-CoA reductase activity; GO:0016616,oxidoreductase activity, acting on the CH-OH group of donors, NAD or NADP as acceptor; GO:0007623,circadian rhythm; GO:0006952,defense response; GO:0042754,negative regulation of circadian rhythm; GO:0009699,phenylpropanoid biosynthetic process; GO:0009409,response to cold; GO:0003674,molecular_function; GO:0003824,catalytic activity; GO:001…
BraA03g048050.3.5C	K02877 large subunit ribosomal protein L15e | (RefSeq) 60S ribosomal protein L15-1 (A)	At4g16720	GO:0005829,cytosol; GO:0022625,cytosolic large ribosomal subunit; GO:0022626,cytosolic ribosome; GO:0005886,plasma membrane; GO:0042788,polysomal ribosome; GO:0005774,vacuolar membrane; GO:0003729,mRNA binding; GO:0003723,RNA binding; GO:0003735,structural constituent of ribosome; GO:0002181,cytoplasmic translation; GO:0003674,molecular_function; GO:0003676,nucleic acid binding; GO:0005488,bindin…
BraA05g031200.3.5C	K14803 protein phosphatase PTC2/3 [EC:3.1.3.16] | (RefSeq) LOW QUALITY PROTEIN: probable protein phosphatase 2C 43 (A)	At3g17250	GO:0046872,metal ion binding; GO:0106306,protein serine phosphatase activity; GO:0004722,protein serine/threonine phosphatase activity; GO:0106307,protein threonine phosphatase activity; GO:0006470,protein dephosphorylation; GO:0003674,molecular_function; GO:0005488,binding; GO:0043167,ion binding; GO:0043169,cation binding; GO:0003824,catalytic activity; GO:0004721,phosphoprotein phosphatase act…
BraA09g062600.3.5C	K15919 glyoxylate/hydroxypyruvate reductase [EC:1.1.1.79 1.1.1.81] | (RefSeq) glyoxylate/hydroxypyruvate reductase HPR3 (A)	At1g12550	GO:0005829,cytosol; GO:0008465,glycerate dehydrogenase activity; GO:0030267,glyoxylate reductase (NADP+) activity; GO:0016618,hydroxypyruvate reductase activity; GO:0051287,NAD binding; GO:0009854,oxidative photosynthetic carbon pathway; GO:0009853,photorespiration; GO:0003674,molecular_function; GO:0003824,catalytic activity; GO:0016491,oxidoreductase activity; GO:0016614,oxidoreductase activity…
BraA10g025830.3.5C	--	At5g12940	GO:0009507,chloroplast; GO:0000166,nucleotide binding; GO:0006281,DNA repair; GO:0003674,molecular_function; GO:0005488,binding; GO:0036094,small molecule binding; GO:0097159,organic cyclic compound binding; GO:1901265,nucleoside phosphate binding; GO:1901363,heterocyclic compound binding; GO:0006139,nucleobase-containing compound metabolic process; GO:0006259,DNA metabolic process; GO:0006725,ce…
BraA04g006490.3.5C	K08287 dual-specificity kinase [EC:2.7.12.1] | (RefSeq) serine/threonine-protein kinase AFC1 isoform X1 (A)	At3g53570	GO:0005524,ATP binding; GO:0106310,protein serine kinase activity; GO:0004712,protein serine/threonine/tyrosine kinase activity; GO:0106311,protein threonine kinase activity; GO:0004714,transmembrane receptor protein tyrosine kinase activity; GO:0006355,regulation of transcription, DNA-templated; GO:0000166,nucleotide binding; GO:0003674,molecular_function; GO:0005488,binding; GO:0017076,purine n…
BraA08g023940.3.5C	--	At2g34600	GO:0005634,nucleus; GO:0006952,defense response; GO:0031347,regulation of defense response; GO:2000022,regulation of jasmonic acid mediated signaling pathway; GO:0009611,response to wounding; GO:0006950,response to stress; GO:0008150,biological_process; GO:0050896,response to stimulus; GO:0048583,regulation of response to stimulus; GO:0050789,regulation of biological process; GO:0065007,biologica…
BraA05g026920.3.5C	K00858 NAD+ kinase [EC:2.7.1.23] | (RefSeq) NAD(H) kinase 1 isoform X1 (A)	7303295	GO:0005524,ATP binding; GO:0003951,NAD+ kinase activity; GO:0042736,NADH kinase activity; GO:0019674,NAD metabolic process; GO:0006741,NADP biosynthetic process; GO:0000166,nucleotide binding; GO:0003674,molecular_function; GO:0005488,binding; GO:0017076,purine nucleotide binding; GO:0030554,adenyl nucleotide binding; GO:0032553,ribonucleotide binding; GO:0032555,purine ribonucleotide binding; GO…
BraA05g038720.3.5C	K14945 protein quaking | (RefSeq) KH domain-containing protein At3g08620 (A)	At3g08620	GO:0005634,nucleus; GO:0003729,mRNA binding; GO:0048024,regulation of mRNA splicing, via spliceosome; GO:0003674,molecular_function; GO:0003676,nucleic acid binding; GO:0003723,RNA binding; GO:0005488,binding; GO:0097159,organic cyclic compound binding; GO:1901363,heterocyclic compound binding; GO:0000375,RNA splicing, via transesterification reactions; GO:0000377,RNA splicing, via transesterific…
BraA03g012650.3.5C	K02218 casein kinase 1 [EC:2.7.11.1] | (RefSeq) casein kinase 1-like protein 12 (A)	At4g26100	GO:0005737,cytoplasm; GO:0005634,nucleus; GO:0005524,ATP binding; GO:0106310,protein serine kinase activity; GO:0004674,protein serine/threonine kinase activity; GO:0106311,protein threonine kinase activity; GO:0006897,endocytosis; GO:0018105,peptidyl-serine phosphorylation; GO:0000166,nucleotide binding; GO:0003674,molecular_function; GO:0005488,binding; GO:0017076,purine nucleotide binding; GO:…
BraA10g010980.3.5C	--	At5g52420	GO:0016021,integral component of membrane; GO:0016020,membrane; GO:0005575,cellular_component; GO:0031224,intrinsic component of membrane; GO:0110165,cellular anatomical entity
BraA02g020850.3.5C	K00921 1-phosphatidylinositol-3-phosphate 5-kinase [EC:2.7.1.150] | (RefSeq) putative 1-phosphatidylinositol-3-phosphate 5-kinase FAB1C (A)	At1g71010	GO:0010008,endosome membrane; GO:0000285,1-phosphatidylinositol-3-phosphate 5-kinase activity; GO:0005524,ATP binding; GO:0016887,ATPase activity; GO:0046854,phosphatidylinositol phosphorylation; GO:0090332,stomatal closure; GO:0003674,molecular_function; GO:0003824,catalytic activity; GO:0016301,kinase activity; GO:0016307,phosphatidylinositol phosphate kinase activity; GO:0016740,transferase ac…
BraA05g014360.3.5C	K23452 UDP-glucosyltransferase 85A [EC:2.4.1.-] | (RefSeq) UDP-glycosyltransferase 85A4 (A)	At2g30140	GO:0005737,cytoplasm; GO:0005829,cytosol; GO:0005634,nucleus; GO:0008194,UDP-glycosyltransferase activity; GO:0009909,regulation of flower development; GO:0003674,molecular_function; GO:0003824,catalytic activity; GO:0016740,transferase activity; GO:0016757,transferase activity, transferring glycosyl groups; GO:0000003,reproduction; GO:0003006,developmental process involved in reproduction; GO:00…
BraA09g062690.3.5C	--	At1g12320	--
BraA10g002850.3.5C	K23872 putative homogalacturonan methyltransferase [EC:2.1.1.-] | (RefSeq) probable methyltransferase PMT13 (A)	At1g04430	GO:0005737,cytoplasm; GO:0005768,endosome; GO:0005794,Golgi apparatus; GO:0000139,Golgi membrane; GO:0000138,Golgi trans cisterna; GO:0016021,integral component of membrane; GO:0005802,trans-Golgi network; GO:0005774,vacuolar membrane; GO:0008168,methyltransferase activity; GO:0032259,methylation; GO:0003674,molecular_function; GO:0003824,catalytic activity; GO:0016740,transferase activity; GO:00…
BraA04g020340.3.5C	K15397 3-ketoacyl-CoA synthase [EC:2.3.1.199] | (RefSeq) 3-ketoacyl-CoA synthase 10 (A)	At2g26250	GO:0005783,endoplasmic reticulum; GO:0005789,endoplasmic reticulum membrane; GO:0016021,integral component of membrane; GO:0005777,peroxisome; GO:0102336,3-oxo-arachidoyl-CoA synthase activity; GO:0102337,3-oxo-cerotoyl-CoA synthase activity; GO:0102338,3-oxo-lignoceronyl-CoA synthase activity; GO:0102756,very-long-chain 3-ketoacyl-CoA synthase activity; GO:0006633,fatty acid biosynthetic process…
BraA09g048010.3.5C	--	At3g55250	GO:0009507,chloroplast; GO:0009941,chloroplast envelope; GO:0009570,chloroplast stroma; GO:0009535,chloroplast thylakoid membrane; GO:0005829,cytosol; GO:0005739,mitochondrion; GO:0005634,nucleus; GO:0098572,stromal side of plastid thylakoid membrane; GO:0048564,photosystem I assembly; GO:0006091,generation of precursor metabolites and energy; GO:0008150,biological_process; GO:0008152,metabolic p…
BraA03g005000.3.5C	--	At5g11790	GO:0005737,cytoplasm; GO:2000012,regulation of auxin polar transport; GO:0040008,regulation of growth; GO:0009737,response to abscisic acid; GO:0009409,response to cold; GO:0009753,response to jasmonic acid; GO:0006810,transport; GO:0008150,biological_process; GO:0009914,hormone transport; GO:0009926,auxin polar transport; GO:0010817,regulation of hormone levels; GO:0032879,regulation of localiza…
BraA10g027090.3.5C	--	At5g11070	--
BraA01g028500.3.5C	K13460 disease resistance protein RPS5 | (RefSeq) disease resistance protein RPS5 (A)	At1g59620	GO:0043531,ADP binding; GO:0005524,ATP binding; GO:0006952,defense response; GO:0000166,nucleotide binding; GO:0003674,molecular_function; GO:0005488,binding; GO:0017076,purine nucleotide binding; GO:0030554,adenyl nucleotide binding; GO:0032553,ribonucleotide binding; GO:0032555,purine ribonucleotide binding; GO:0032559,adenyl ribonucleotide binding; GO:0036094,small molecule binding; GO:0043167…
BraA03g057160.3.5C	--	At4g30710	GO:0005737,cytoplasm; GO:0005880,nuclear microtubule; GO:0008017,microtubule binding; GO:0051301,cell division; GO:0051225,spindle assembly; GO:0003674,molecular_function; GO:0005488,binding; GO:0005515,protein binding; GO:0008092,cytoskeletal protein binding; GO:0015631,tubulin binding; GO:0008150,biological_process; GO:0009987,cellular process; GO:0000226,microtubule cytoskeleton organization; …
BraA05g002660.3.5C	--	At3g58010	GO:0009507,chloroplast; GO:0009570,chloroplast stroma; GO:0009534,chloroplast thylakoid; GO:0005829,cytosol; GO:0010287,plastoglobule; GO:0009579,thylakoid; GO:0005575,cellular_component; GO:0005622,intracellular anatomical structure; GO:0005737,cytoplasm; GO:0009536,plastid; GO:0043226,organelle; GO:0043227,membrane-bounded organelle; GO:0043229,intracellular organelle; GO:0043231,intracellular …
BraA08g017110.3.5C	K00430 peroxidase [EC:1.11.1.7] | (RefSeq) peroxidase 47 (A)	At4g33420	GO:0005576,extracellular region; GO:0009505,plant-type cell wall; GO:0009506,plasmodesma; GO:0020037,heme binding; GO:0046872,metal ion binding; GO:0004601,peroxidase activity; GO:0042744,hydrogen peroxide catabolic process; GO:0006979,response to oxidative stress; GO:0003674,molecular_function; GO:0005488,binding; GO:0046906,tetrapyrrole binding; GO:0097159,organic cyclic compound binding; GO:19…
BraA02g010040.3.5C	--	At5g22580	GO:0009507,chloroplast; GO:0005829,cytosol; GO:0009536,plastid; GO:0046872,metal ion binding; GO:0003674,molecular_function; GO:0005488,binding; GO:0043167,ion binding; GO:0043169,cation binding; GO:0005575,cellular_component; GO:0005622,intracellular anatomical structure; GO:0005737,cytoplasm; GO:0043226,organelle; GO:0043227,membrane-bounded organelle; GO:0043229,intracellular organelle; GO:004…
BraA08g036240.3.5C	K05391 cyclic nucleotide gated channel, plant | (RefSeq) putative cyclic nucleotide-gated ion channel 13 (A)	At1g01470	GO:0005829,cytosol; GO:0050832,defense response to fungus; GO:0009269,response to desiccation; GO:0009644,response to high light intensity; GO:0009611,response to wounding; GO:0006950,response to stress; GO:0006952,defense response; GO:0008150,biological_process; GO:0009605,response to external stimulus; GO:0009607,response to biotic stimulus; GO:0009620,response to fungus; GO:0043207,response to…
BraA08g020180.3.5C	K18885 gibberellin A9 O-methyltransferase [EC:2.1.1.275] | (RefSeq) gibberellic acid methyltransferase 1 (A)	At4g26420	GO:0102117,gibberellin A9 carboxyl methyltransferase activity; GO:0010341,gibberellin carboxyl-O-methyltransferase activity; GO:0046872,metal ion binding; GO:0008757,S-adenosylmethionine-dependent methyltransferase activity; GO:0032259,methylation; GO:0003674,molecular_function; GO:0003824,catalytic activity; GO:0008168,methyltransferase activity; GO:0016740,transferase activity; GO:0016741,trans…
BraA01g045420.3.5C	K03671 thioredoxin 1 | (RefSeq) thioredoxin F-type, chloroplastic (A)	At3g02730	GO:0009507,chloroplast; GO:0005575,cellular_component; GO:0005622,intracellular anatomical structure; GO:0005737,cytoplasm; GO:0009536,plastid; GO:0043226,organelle; GO:0043227,membrane-bounded organelle; GO:0043229,intracellular organelle; GO:0043231,intracellular membrane-bounded organelle; GO:0110165,cellular anatomical entity
BraA01g020810.3.5C	--	--	--
BraA06g014510.3.5C	--	At1g18730	GO:0009535,chloroplast thylakoid membrane; GO:0016021,integral component of membrane; GO:0010598,NAD(P)H dehydrogenase complex (plastoquinone); GO:0009773,photosynthetic electron transport in photosystem I; GO:0006091,generation of precursor metabolites and energy; GO:0008150,biological_process; GO:0008152,metabolic process; GO:0009767,photosynthetic electron transport chain; GO:0009987,cellular …
BraA10g025210.3.5C	--	At5g13750	GO:0016021,integral component of membrane; GO:0009705,plant-type vacuole membrane; GO:0005886,plasma membrane; GO:0022821,potassium ion antiporter activity; GO:0010540,basipetal auxin transport; GO:0009630,gravitropism; GO:0090333,regulation of stomatal closure; GO:0080167,response to karrikin; GO:0009414,response to water deprivation; GO:0048364,root development; GO:0003674,molecular_function; G…
BraA05g011930.3.5C	--	At2g32970	GO:0016021,integral component of membrane; GO:0005575,cellular_component; GO:0016020,membrane; GO:0031224,intrinsic component of membrane; GO:0110165,cellular anatomical entity
BraA08g016630.3.5C	K23260 scopoletin glucosyltransferase [EC:2.4.1.128] | (RefSeq) UDP-glycosyltransferase 73B3-like isoform X1 (A)	At4g34131	GO:0102360,daphnetin 3-O-glucosyltransferase activity; GO:0047893,flavonol 3-O-glucosyltransferase activity; GO:0102425,myricetin 3-O-glucosyltransferase activity; GO:0080043,quercetin 3-O-glucosyltransferase activity; GO:0035251,UDP-glucosyltransferase activity; GO:0071456,cellular response to hypoxia; GO:0006952,defense response; GO:0051707,response to other organism; GO:0003674,molecular_funct…
BraA02g006350.3.5C	K09591 steroid 5-alpha-reductase [EC:1.3.1.22] | (RefSeq) steroid 5-alpha-reductase DET2 (A)	At5g16010	GO:0016021,integral component of membrane; GO:0003865,3-oxo-5-alpha-steroid 4-dehydrogenase activity; GO:0047751,cholestenone 5-alpha-reductase activity; GO:0016491,oxidoreductase activity; GO:0050213,progesterone 5-alpha-reductase activity; GO:0016132,brassinosteroid biosynthetic process; GO:0090378,seed trichome elongation; GO:0090377,seed trichome initiation; GO:0003674,molecular_function; GO:…
BraA09g056110.3.5C	--	At2g23120	--
BraA05g031360.3.5C	--	At3g17020	--
novel.157	--	At5g01900	GO:0005634,nucleus; GO:0003700,DNA-binding transcription factor activity; GO:0043565,sequence-specific DNA binding; GO:0042742,defense response to bacterium; GO:0009863,salicylic acid mediated signaling pathway; GO:0003674,molecular_function; GO:0140110,transcription regulator activity; GO:0003676,nucleic acid binding; GO:0003677,DNA binding; GO:0005488,binding; GO:0097159,organic cyclic compound…
BraA09g054020.3.5C	--	At1g61510	GO:0005634,nucleus; GO:0046872,metal ion binding; GO:0004518,nuclease activity; GO:0003674,molecular_function; GO:0005488,binding; GO:0043167,ion binding; GO:0043169,cation binding; GO:0003824,catalytic activity; GO:0016787,hydrolase activity; GO:0016788,hydrolase activity, acting on ester bonds; GO:0005575,cellular_component; GO:0005622,intracellular anatomical structure; GO:0043226,organelle; G…
BraA09g023870.3.5C	--	At2g01190	--
BraA06g044760.3.5C	--	At4g37380	GO:0009507,chloroplast; GO:0003723,RNA binding; GO:0008270,zinc ion binding; GO:1900865,chloroplast RNA modification; GO:0006397,mRNA processing; GO:0003674,molecular_function; GO:0003676,nucleic acid binding; GO:0005488,binding; GO:0097159,organic cyclic compound binding; GO:1901363,heterocyclic compound binding; GO:0043167,ion binding; GO:0043169,cation binding; GO:0046872,metal ion binding; GO…
BraA02g035000.3.5C	K03500 16S rRNA (cytosine967-C5)-methyltransferase [EC:2.1.1.176] | (RefSeq) probable ribosomal RNA small subunit methyltransferase B (A)	At3g13180	GO:0005730,nucleolus; GO:0009383,rRNA (cytosine-C5-)-methyltransferase activity; GO:0000470,maturation of LSU-rRNA; GO:0001510,RNA methylation; GO:0070475,rRNA base methylation; GO:0003674,molecular_function; GO:0003824,catalytic activity; GO:0008168,methyltransferase activity; GO:0008169,C-methyltransferase activity; GO:0008173,RNA methyltransferase activity; GO:0008649,rRNA methyltransferase ac…
BraA04g023950.3.5C	--	At2g31720	GO:0005634,nucleus; GO:0003677,DNA binding; GO:0003674,molecular_function; GO:0003676,nucleic acid binding; GO:0005488,binding; GO:0097159,organic cyclic compound binding; GO:1901363,heterocyclic compound binding; GO:0005575,cellular_component; GO:0005622,intracellular anatomical structure; GO:0043226,organelle; GO:0043227,membrane-bounded organelle; GO:0043229,intracellular organelle; GO:0043231…
BraA03g044730.3.5C	K22324 aliphatic glucosinolate S-oxygenase [EC:1.14.13.237] | (RefSeq) flavin-containing monooxygenase FMO GS-OX5 (A)	At5g61290	GO:0050660,flavin adenine dinucleotide binding; GO:0004499,N,N-dimethylaniline monooxygenase activity; GO:0050661,NADP binding; GO:0000166,nucleotide binding; GO:0003674,molecular_function; GO:0005488,binding; GO:0036094,small molecule binding; GO:0043167,ion binding; GO:0043168,anion binding; GO:0097159,organic cyclic compound binding; GO:1901265,nucleoside phosphate binding; GO:1901363,heterocy…
BraA05g008830.3.5C	K01090 protein phosphatase [EC:3.1.3.16] | (RefSeq) serine/threonine-protein phosphatase BSL1 (A)	At2g36360	GO:0000325,plant-type vacuole; GO:0000326,protein storage vacuole; GO:0005802,trans-Golgi network; GO:0006886,intracellular protein transport; GO:0006810,transport; GO:0006811,ion transport; GO:0006820,anion transport; GO:0008104,protein localization; GO:0008150,biological_process; GO:0009987,cellular process; GO:0015031,protein transport; GO:0015833,peptide transport; GO:0033036,macromolecule lo…
BraA02g041790.3.5C	--	--	GO:0016021,integral component of membrane; GO:0005739,mitochondrion; GO:0005634,nucleus; GO:0003677,DNA binding; GO:0003700,DNA-binding transcription factor activity; GO:0033819,lipoyl(octanoyl) transferase activity; GO:0102555,octanoyl transferase activity (acting on glycine-cleavage complex H protein); GO:0009249,protein lipoylation; GO:0003674,molecular_function; GO:0003676,nucleic acid bindin…
BraA10g006460.3.5C	K13963 serpin B | (RefSeq) serpin-ZX isoform X2 (A)	At1g47710	GO:0048046,apoplast; GO:0005737,cytoplasm; GO:0005615,extracellular space; GO:0004869,cysteine-type endopeptidase inhibitor activity; GO:0004867,serine-type endopeptidase inhibitor activity; GO:0010951,negative regulation of endopeptidase activity; GO:0003674,molecular_function; GO:0004857,enzyme inhibitor activity; GO:0004866,endopeptidase inhibitor activity; GO:0030234,enzyme regulator activity…
novel.156	--	--	GO:0016788,hydrolase activity, acting on ester bonds; GO:0003674,molecular_function; GO:0003824,catalytic activity; GO:0016787,hydrolase activity
BraA01g031470.3.5C	K03327 multidrug resistance protein, MATE family | (RefSeq) protein DETOXIFICATION 19 (A)	At3g23560	GO:0016021,integral component of membrane; GO:0016020,membrane; GO:0015297,antiporter activity; GO:0022857,transmembrane transporter activity; GO:0042910,xenobiotic transmembrane transporter activity; GO:0009636,response to toxic substance; GO:0003674,molecular_function; GO:0005215,transporter activity; GO:0015291,secondary active transmembrane transporter activity; GO:0022804,active transmembran…
BraA09g062630.3.5C	--	At1g12440	GO:0003677,DNA binding; GO:0008270,zinc ion binding; GO:0043161,proteasome-mediated ubiquitin-dependent protein catabolic process; GO:0003674,molecular_function; GO:0003676,nucleic acid binding; GO:0005488,binding; GO:0097159,organic cyclic compound binding; GO:1901363,heterocyclic compound binding; GO:0043167,ion binding; GO:0043169,cation binding; GO:0046872,metal ion binding; GO:0046914,transi…
novel.472	--	At3g43830	GO:0003676,nucleic acid binding; GO:0008270,zinc ion binding; GO:0003674,molecular_function; GO:0005488,binding; GO:0097159,organic cyclic compound binding; GO:1901363,heterocyclic compound binding; GO:0043167,ion binding; GO:0043169,cation binding; GO:0046872,metal ion binding; GO:0046914,transition metal ion binding
BraA03g051830.3.5C	K13415 protein brassinosteroid insensitive 1 [EC:2.7.10.1 2.7.11.1] | (RefSeq) protein BRASSINOSTEROID INSENSITIVE 1 (A)	At4g23250	GO:0016021,integral component of membrane; GO:0005886,plasma membrane; GO:0005524,ATP binding; GO:0106310,protein serine kinase activity; GO:0004674,protein serine/threonine kinase activity; GO:0106311,protein threonine kinase activity; GO:0042742,defense response to bacterium; GO:0006468,protein phosphorylation; GO:0000166,nucleotide binding; GO:0003674,molecular_function; GO:0005488,binding; GO…
BraA10g027840.3.5C	K02935 large subunit ribosomal protein L7/L12 | (RefSeq) 50S ribosomal protein L7/L12 (A)	At5g10080	GO:0031225,anchored component of membrane; GO:0046658,anchored component of plasma membrane; GO:0004190,aspartic-type endopeptidase activity; GO:0003674,molecular_function; GO:0003824,catalytic activity; GO:0004175,endopeptidase activity; GO:0008233,peptidase activity; GO:0016787,hydrolase activity; GO:0070001,aspartic-type peptidase activity; GO:0140096,catalytic activity, acting on a protein; G…
BraA09g059650.3.5C	K03294 basic amino acid/polyamine antiporter, APA family | (RefSeq) cationic amino acid transporter 1-like (A)	At1g17120	GO:0016021,integral component of membrane; GO:0043231,intracellular membrane-bounded organelle; GO:0005886,plasma membrane; GO:0005774,vacuolar membrane; GO:0015171,amino acid transmembrane transporter activity; GO:0006865,amino acid transport; GO:0003674,molecular_function; GO:0005215,transporter activity; GO:0005342,organic acid transmembrane transporter activity; GO:0008509,anion transmembrane…
BraA07g037190.3.5C	K09286 EREBP-like factor | (RefSeq) ethylene-responsive transcription factor ERF011 (A)	At1g71520	GO:0005634,nucleus; GO:0003677,DNA binding; GO:0003700,DNA-binding transcription factor activity; GO:0009873,ethylene-activated signaling pathway; GO:0010200,response to chitin; GO:0003674,molecular_function; GO:0003676,nucleic acid binding; GO:0005488,binding; GO:0097159,organic cyclic compound binding; GO:1901363,heterocyclic compound binding; GO:0140110,transcription regulator activity; GO:000…
BraA02g014440.3.5C	K05391 cyclic nucleotide gated channel, plant | (RefSeq) cyclic nucleotide-gated ion channel 4 (A)	At5g54250	GO:0016021,integral component of membrane; GO:0016020,membrane; GO:0005886,plasma membrane; GO:0005516,calmodulin binding; GO:0030552,cAMP binding; GO:0008324,cation transmembrane transporter activity; GO:0030553,cGMP binding; GO:0005216,ion channel activity; GO:0009626,plant-type hypersensitive response; GO:0003674,molecular_function; GO:0005488,binding; GO:0005515,protein binding; GO:0000166,nu…
novel.643	--	--	GO:0003676,nucleic acid binding; GO:0004523,RNA-DNA hybrid ribonuclease activity; GO:0003674,molecular_function; GO:0005488,binding; GO:0097159,organic cyclic compound binding; GO:1901363,heterocyclic compound binding; GO:0003824,catalytic activity; GO:0004518,nuclease activity; GO:0004519,endonuclease activity; GO:0004521,endoribonuclease activity; GO:0004540,ribonuclease activity; GO:0016787,hy…
BraA10g027200.3.5C	K01755 argininosuccinate lyase [EC:4.3.2.1] | (RefSeq) argininosuccinate lyase, chloroplastic (A)	At5g10920	GO:0009507,chloroplast; GO:0009570,chloroplast stroma; GO:0005829,cytosol; GO:0004056,argininosuccinate lyase activity; GO:0042450,arginine biosynthetic process via ornithine; GO:0003674,molecular_function; GO:0003824,catalytic activity; GO:0016829,lyase activity; GO:0016840,carbon-nitrogen lyase activity; GO:0016842,amidine-lyase activity; GO:0006082,organic acid metabolic process; GO:0006520,ce…
BraA09g010920.3.5C	--	At2g16660	GO:0016021,integral component of membrane; GO:0016020,membrane; GO:0005739,mitochondrion; GO:0000741,karyogamy; GO:0010197,polar nucleus fusion; GO:0009651,response to salt stress; GO:0006996,organelle organization; GO:0006997,nucleus organization; GO:0008150,biological_process; GO:0009987,cellular process; GO:0016043,cellular component organization; GO:0048284,organelle fusion; GO:0071840,cellul…
BraA02g010060.3.5C	K22200 2-carboxy-D-arabinitol-1-phosphatase [EC:3.1.3.63] | (RefSeq) probable 2-carboxy-D-arabinitol-1-phosphatase isoform X1 (A)	At5g22620	GO:0009507,chloroplast; GO:0009570,chloroplast stroma; GO:0005737,cytoplasm; GO:0047538,2-carboxy-D-arabinitol-1-phosphatase activity; GO:0016868,intramolecular transferase activity, phosphotransferases; GO:0016791,phosphatase activity; GO:0003674,molecular_function; GO:0003824,catalytic activity; GO:0016787,hydrolase activity; GO:0016788,hydrolase activity, acting on ester bonds; GO:0042578,phos…
BraA09g014840.3.5C	--	At1g64430	--
BraA02g003880.3.5C	K12812 ATP-dependent RNA helicase UAP56/SUB2 [EC:3.6.4.13] | (RefSeq) DEAD-box ATP-dependent RNA helicase 15 isoform X1 (A)	At5g11170	GO:0005829,cytosol; GO:0005730,nucleolus; GO:0005634,nucleus; GO:0009506,plasmodesma; GO:0005524,ATP binding; GO:0016887,ATPase activity; GO:0003690,double-stranded DNA binding; GO:0003725,double-stranded RNA binding; GO:0003729,mRNA binding; GO:0003723,RNA binding; GO:0003724,RNA helicase activity; GO:0003727,single-stranded RNA binding; GO:0006397,mRNA processing; GO:0051028,mRNA transport; GO:…
BraA07g002840.3.5C	--	At3g53470	GO:0016021,integral component of membrane; GO:0005575,cellular_component; GO:0016020,membrane; GO:0031224,intrinsic component of membrane; GO:0110165,cellular anatomical entity
BraA06g044230.3.5C	--	At5g44780	GO:0005739,mitochondrion; GO:0009536,plastid; GO:0046983,protein dimerization activity; GO:0016554,cytidine to uridine editing; GO:0080156,mitochondrial mRNA modification; GO:0006397,mRNA processing; GO:0003674,molecular_function; GO:0005488,binding; GO:0005515,protein binding; GO:0006139,nucleobase-containing compound metabolic process; GO:0006725,cellular aromatic compound metabolic process; GO…
BraA03g021070.3.5C	K09377 cysteine and glycine-rich protein | (RefSeq) LIM domain-containing protein WLIM2b (A)	At2g39890	GO:0016021,integral component of membrane; GO:0005886,plasma membrane; GO:0015193,L-proline transmembrane transporter activity; GO:0015824,proline transport; GO:0003674,molecular_function; GO:0005215,transporter activity; GO:0005342,organic acid transmembrane transporter activity; GO:0008324,cation transmembrane transporter activity; GO:0008509,anion transmembrane transporter activity; GO:0008514…
BraA09g050510.3.5C	--	At3g58060	GO:0016021,integral component of membrane; GO:0016020,membrane; GO:0009705,plant-type vacuole membrane; GO:0035618,root hair; GO:0008324,cation transmembrane transporter activity; GO:0005384,manganese ion transmembrane transporter activity; GO:0006826,iron ion transport; GO:0071421,manganese ion transmembrane transport; GO:0048316,seed development; GO:0009845,seed germination; GO:0097577,sequeste…
BraA07g043980.3.5C	--	At1g80440	GO:0005829,cytosol; GO:0019005,SCF ubiquitin ligase complex; GO:0080037,negative regulation of cytokinin-activated signaling pathway; GO:2000762,regulation of phenylpropanoid metabolic process; GO:0007154,cell communication; GO:0007165,signal transduction; GO:0008150,biological_process; GO:0009719,response to endogenous stimulus; GO:0009725,response to hormone; GO:0009735,response to cytokinin; G…
BraA07g000710.3.5C	K04688 ribosomal protein S6 kinase beta [EC:2.7.11.1] | (RefSeq) serine/threonine-protein kinase AtPK1/AtPK6 (A)	At2g20050	GO:0005952,cAMP-dependent protein kinase complex; GO:0005739,mitochondrion; GO:0005886,plasma membrane; GO:0005524,ATP binding; GO:0004691,cAMP-dependent protein kinase activity; GO:0046872,metal ion binding; GO:0106306,protein serine phosphatase activity; GO:0106307,protein threonine phosphatase activity; GO:0018105,peptidyl-serine phosphorylation; GO:0007165,signal transduction; GO:0000166,nucl…
BraA07g016050.3.5C	K22184 bromodomain-containing protein 9 | (RefSeq) bromodomain-containing protein 9 (A)	At1g20670	GO:0000123,histone acetyltransferase complex; GO:0003677,DNA binding; GO:0010484,H3 histone acetyltransferase activity; GO:0009908,flower development; GO:0044154,histone H3-K14 acetylation; GO:0043970,histone H3-K9 acetylation; GO:1904278,positive regulation of wax biosynthetic process; GO:0010321,regulation of vegetative phase change; GO:0009416,response to light stimulus; GO:0010015,root morpho…
BraA07g010850.3.5C	K05666 ATP-binding cassette, subfamily C (CFTR/MRP), member 2 | (RefSeq) ABC transporter C family member 4 isoform X1 (A)	At1g30410	GO:0016021,integral component of membrane; GO:0016020,membrane; GO:0000325,plant-type vacuole; GO:0005774,vacuolar membrane; GO:0008559,ABC-type xenobiotic transporter activity; GO:0005524,ATP binding; GO:0042626,ATPase-coupled transmembrane transporter activity; GO:0055085,transmembrane transport; GO:0003674,molecular_function; GO:0003824,catalytic activity; GO:0005215,transporter activity; GO:0…
BraA03g050100.3.5C	K22395 cinnamyl-alcohol dehydrogenase [EC:1.1.1.195] | (RefSeq) berberine bridge enzyme-like 15 (A)	At4g20830	GO:0048046,apoplast; GO:0005829,cytosol; GO:0005739,mitochondrion; GO:0009505,plant-type cell wall; GO:0005886,plasma membrane; GO:0009506,plasmodesma; GO:0005773,vacuole; GO:0071949,FAD binding; GO:0016899,oxidoreductase activity, acting on the CH-OH group of donors, oxygen as acceptor; GO:0050832,defense response to fungus; GO:0006979,response to oxidative stress; GO:0000166,nucleotide binding;…
BraA09g009040.3.5C	--	At5g65830	GO:0016021,integral component of membrane; GO:0005886,plasma membrane; GO:0005575,cellular_component; GO:0016020,membrane; GO:0031224,intrinsic component of membrane; GO:0110165,cellular anatomical entity; GO:0071944,cell periphery
BraA09g035100.3.5C	K01285 lysosomal Pro-X carboxypeptidase [EC:3.4.16.2] | (RefSeq) lysosomal Pro-X carboxypeptidase (A)	At2g24280	GO:0005576,extracellular region; GO:0005773,vacuole; GO:0008239,dipeptidyl-peptidase activity; GO:0008236,serine-type peptidase activity; GO:0009561,megagametogenesis; GO:0006508,proteolysis; GO:0003674,molecular_function; GO:0003824,catalytic activity; GO:0008233,peptidase activity; GO:0008238,exopeptidase activity; GO:0016787,hydrolase activity; GO:0140096,catalytic activity, acting on a protei…
BraA02g011740.3.5C	K05278 flavonol synthase [EC:1.14.20.6] | (RefSeq) flavonol synthase/flavanone 3-hydroxylase (A)	At5g58660	GO:0005737,cytoplasm; GO:0005634,nucleus; GO:0052634,C-19 gibberellin 2-beta-dioxygenase activity; GO:0051213,dioxygenase activity; GO:0045543,gibberellin 2-beta-dioxygenase activity; GO:0046872,metal ion binding; GO:0010336,gibberellic acid homeostasis; GO:0045487,gibberellin catabolic process; GO:0003674,molecular_function; GO:0003824,catalytic activity; GO:0016491,oxidoreductase activity; GO:0…
BraA04g029430.3.5C	K15400 omega-hydroxypalmitate O-feruloyl transferase [EC:2.3.1.188] | (RefSeq) omega-hydroxypalmitate O-feruloyl transferase (A)	At2g40230	GO:0016746,transferase activity, transferring acyl groups; GO:0016747,transferase activity, transferring acyl groups other than amino-acyl groups; GO:0006066,alcohol metabolic process; GO:0009836,fruit ripening, climacteric; GO:0009723,response to ethylene; GO:0003674,molecular_function; GO:0003824,catalytic activity; GO:0016740,transferase activity; GO:0008150,biological_process; GO:0008152,meta…
BraA06g013010.3.5C	K00852 ribokinase [EC:2.7.1.15] | (RefSeq) ribokinase (A)	At1g17160	GO:0009507,chloroplast; GO:0042644,chloroplast nucleoid; GO:0009570,chloroplast stroma; GO:0005634,nucleus; GO:0042646,plastid nucleoid; GO:0005524,ATP binding; GO:0046872,metal ion binding; GO:0004747,ribokinase activity; GO:0019303,D-ribose catabolic process; GO:0009116,nucleoside metabolic process; GO:0000166,nucleotide binding; GO:0003674,molecular_function; GO:0005488,binding; GO:0017076,pur…
BraA10g027480.3.5C	--	At5g65440	--
novel.524	K10523 speckle-type POZ protein | (RefSeq) putative BTB/POZ domain-containing protein At2g40450 isoform X2 (A)	At2g40450	GO:0016567,protein ubiquitination; GO:0006464,cellular protein modification process; GO:0006807,nitrogen compound metabolic process; GO:0008150,biological_process; GO:0008152,metabolic process; GO:0009987,cellular process; GO:0019538,protein metabolic process; GO:0032446,protein modification by small protein conjugation; GO:0036211,protein modification process; GO:0043170,macromolecule metabolic …
BraA03g022820.3.5C	--	At2g43340	--
BraA09g044640.3.5C	K01757 strictosidine synthase [EC:4.3.3.2] | (RefSeq) protein STRICTOSIDINE SYNTHASE-LIKE 12 (A)	At3g51450	GO:0005829,cytosol; GO:0005783,endoplasmic reticulum; GO:0005773,vacuole; GO:0009058,biosynthetic process; GO:0009723,response to ethylene; GO:0009620,response to fungus; GO:0009753,response to jasmonic acid; GO:0009751,response to salicylic acid; GO:0009615,response to virus; GO:0008150,biological_process; GO:0008152,metabolic process; GO:0009719,response to endogenous stimulus; GO:0009725,respo…
BraA06g032610.3.5C	K14184 alpha-humulene/beta-caryophyllene synthase [EC:4.2.3.104 4.2.3.57] | (RefSeq) alpha-humulene/(-)-(E)-beta-caryophyllene synthase isoform X1 (A)	At5g23960	GO:0005737,cytoplasm; GO:0080016,(-)-E-beta-caryophyllene synthase activity; GO:0080017,alpha-humulene synthase activity; GO:0000287,magnesium ion binding; GO:0080027,response to herbivore; GO:0051762,sesquiterpene biosynthetic process; GO:0016106,sesquiterpenoid biosynthetic process; GO:0003674,molecular_function; GO:0003824,catalytic activity; GO:0009975,cyclase activity; GO:0010333,terpene syn…
BraA02g021610.3.5C	K10664 E3 ubiquitin-protein ligase ATL6/9/15/31/42/55 [EC:2.3.2.27] | (RefSeq) E3 ubiquitin-protein ligase RING1 (A)	At1g72220	GO:0016021,integral component of membrane; GO:0046872,metal ion binding; GO:0016740,transferase activity; GO:0016567,protein ubiquitination; GO:0003674,molecular_function; GO:0005488,binding; GO:0043167,ion binding; GO:0043169,cation binding; GO:0003824,catalytic activity; GO:0006464,cellular protein modification process; GO:0006807,nitrogen compound metabolic process; GO:0008150,biological_proce…
BraA01g000170.3.5C	K14488 SAUR family protein | (RefSeq) auxin-responsive protein SAUR50 (A)	At4g38860	GO:0009734,auxin-activated signaling pathway; GO:0040008,regulation of growth; GO:0007154,cell communication; GO:0007165,signal transduction; GO:0008150,biological_process; GO:0009719,response to endogenous stimulus; GO:0009725,response to hormone; GO:0009733,response to auxin; GO:0009755,hormone-mediated signaling pathway; GO:0009987,cellular process; GO:0010033,response to organic substance; GO…
BraA06g017730.3.5C	K06975 uncharacterized protein | (RefSeq) acetyltransferase At1g77540 (A)	At1g77540	GO:0005777,peroxisome; GO:0004402,histone acetyltransferase activity; GO:0003674,molecular_function; GO:0003824,catalytic activity; GO:0008080,N-acetyltransferase activity; GO:0016407,acetyltransferase activity; GO:0016410,N-acyltransferase activity; GO:0016740,transferase activity; GO:0016746,transferase activity, transferring acyl groups; GO:0016747,transferase activity, transferring acyl group…
BraA07g018250.3.5C	K13412 calcium-dependent protein kinase [EC:2.7.11.1] | (RefSeq) calcium-dependent protein kinase 28 isoform X1 (A)	At5g66210	GO:0005737,cytoplasm; GO:0005634,nucleus; GO:0005886,plasma membrane; GO:0005524,ATP binding; GO:0005509,calcium ion binding; GO:0009931,calcium-dependent protein serine/threonine kinase activity; GO:0005516,calmodulin binding; GO:0004683,calmodulin-dependent protein kinase activity; GO:0106310,protein serine kinase activity; GO:0004674,protein serine/threonine kinase activity; GO:0004722,protein…
BraA03g035740.3.5C	--	At3g12320	GO:0007623,circadian rhythm; GO:0006355,regulation of transcription, DNA-templated; GO:0008150,biological_process; GO:0048511,rhythmic process; GO:0006139,nucleobase-containing compound metabolic process; GO:0006351,transcription, DNA-templated; GO:0006725,cellular aromatic compound metabolic process; GO:0006807,nitrogen compound metabolic process; GO:0008152,metabolic process; GO:0009058,biosynt…
BraA03g018060.3.5C	K14773 U3 small nucleolar RNA-associated protein 23 | (RefSeq) rRNA-processing protein UTP23 homolog isoform X1 (A)	At2g34570	GO:0005730,nucleolus; GO:0032040,small-subunit processome; GO:0070181,small ribosomal subunit rRNA binding; GO:0006364,rRNA processing; GO:0003674,molecular_function; GO:0003676,nucleic acid binding; GO:0003723,RNA binding; GO:0005488,binding; GO:0019843,rRNA binding; GO:0097159,organic cyclic compound binding; GO:1901363,heterocyclic compound binding; GO:0006139,nucleobase-containing compound me…
BraA01g019560.3.5C	K14977 (S)-ureidoglycine aminohydrolase [EC:3.5.3.26] | (RefSeq) (S)-ureidoglycine aminohydrolase (A)	At4g17050	GO:0005829,cytosol; GO:0005783,endoplasmic reticulum; GO:0003700,DNA-binding transcription factor activity; GO:0046872,metal ion binding; GO:0071522,ureidoglycine aminohydrolase activity; GO:0000256,allantoin catabolic process; GO:0006145,purine nucleobase catabolic process; GO:0006355,regulation of transcription, DNA-templated; GO:0010136,ureide catabolic process; GO:0003674,molecular_function; …
BraA07g044050.3.5C	--	At1g80310	GO:0016021,integral component of membrane; GO:0005739,mitochondrion; GO:0009705,plant-type vacuole membrane; GO:0005773,vacuole; GO:0015098,molybdate ion transmembrane transporter activity; GO:0090414,molybdate ion export from vacuole; GO:0015689,molybdate ion transport; GO:0003674,molecular_function; GO:0005215,transporter activity; GO:0008509,anion transmembrane transporter activity; GO:0015075…
BraA08g028430.3.5C	K10526 OPC-8:0 CoA ligase 1 [EC:6.2.1.-] | (RefSeq) 4-coumarate--CoA ligase-like 2 (A)	At1g20480	GO:0005777,peroxisome; GO:0005524,ATP binding; GO:0016405,CoA-ligase activity; GO:0000166,nucleotide binding; GO:0003674,molecular_function; GO:0005488,binding; GO:0017076,purine nucleotide binding; GO:0030554,adenyl nucleotide binding; GO:0032553,ribonucleotide binding; GO:0032555,purine ribonucleotide binding; GO:0032559,adenyl ribonucleotide binding; GO:0035639,purine ribonucleoside triphospha…
BraA08g033290.3.5C	K00036 glucose-6-phosphate 1-dehydrogenase [EC:1.1.1.49 1.1.1.363] | (RefSeq) inactive glucose-6-phosphate 1-dehydrogenase 4, chloroplastic (A)	At1g09420	GO:0009570,chloroplast stroma; GO:0004345,glucose-6-phosphate dehydrogenase activity; GO:0050661,NADP binding; GO:0006006,glucose metabolic process; GO:0003674,molecular_function; GO:0003824,catalytic activity; GO:0016491,oxidoreductase activity; GO:0016614,oxidoreductase activity, acting on CH-OH group of donors; GO:0016616,oxidoreductase activity, acting on the CH-OH group of donors, NAD or NAD…
BraA02g012090.3.5C	K03098 apolipoprotein D and lipocalin family protein | (RefSeq) temperature-induced lipocalin-1 (A)	At5g58070	GO:0009941,chloroplast envelope; GO:0031969,chloroplast membrane; GO:0005737,cytoplasm; GO:0009898,cytoplasmic side of plasma membrane; GO:0005829,cytosol; GO:0005783,endoplasmic reticulum; GO:0005794,Golgi apparatus; GO:0005739,mitochondrion; GO:0005886,plasma membrane; GO:0009506,plasmodesma; GO:0009536,plastid; GO:0005774,vacuolar membrane; GO:0005773,vacuole; GO:0045735,nutrient reservoir act…
BraA04g025400.3.5C	--	At2g33710	GO:0005634,nucleus; GO:0003677,DNA binding; GO:0003700,DNA-binding transcription factor activity; GO:0009873,ethylene-activated signaling pathway; GO:0003674,molecular_function; GO:0003676,nucleic acid binding; GO:0005488,binding; GO:0097159,organic cyclic compound binding; GO:1901363,heterocyclic compound binding; GO:0140110,transcription regulator activity; GO:0000160,phosphorelay signal transd…
novel.1100	--	At5g18880	--
BraA04g019720.3.5C	K22763 deubiquitinase DESI2 [EC:3.4.19.12] | (RefSeq) deSI-like protein At4g17486 (A)	At2g25190	GO:0101005,ubiquitinyl hydrolase activity; GO:0016579,protein deubiquitination; GO:0070646,protein modification by small protein removal; GO:0003674,molecular_function; GO:0003824,catalytic activity; GO:0016787,hydrolase activity; GO:0140096,catalytic activity, acting on a protein; GO:0006464,cellular protein modification process; GO:0006508,proteolysis; GO:0006807,nitrogen compound metabolic pro…
BraA10g018200.3.5C	K18532 adenylate kinase [EC:2.7.4.3] | (RefSeq) adenylate kinase isoenzyme 6 homolog (A)	Hs7706212	GO:0005737,cytoplasm; GO:0005634,nucleus; GO:0004017,adenylate kinase activity; GO:0005524,ATP binding; GO:0016887,ATPase activity; GO:0080186,developmental vegetative growth; GO:0007275,multicellular organism development; GO:0046939,nucleotide phosphorylation; GO:0040008,regulation of growth; GO:0009826,unidimensional cell growth; GO:0003674,molecular_function; GO:0003824,catalytic activity; GO:…
BraA01g032930.3.5C	K20027 palmitoyltransferase ZDHHC1/11 [EC:2.3.1.225] | (RefSeq) probable protein S-acyltransferase 20 isoform X2 (A)	At3g22180	GO:0030659,cytoplasmic vesicle membrane; GO:0005783,endoplasmic reticulum; GO:0005794,Golgi apparatus; GO:0016021,integral component of membrane; GO:0005886,plasma membrane; GO:0019706,protein-cysteine S-palmitoyltransferase activity; GO:0018230,peptidyl-L-cysteine S-palmitoylation; GO:0006612,protein targeting to membrane; GO:0003674,molecular_function; GO:0003824,catalytic activity; GO:0016409,…
BraA05g042670.3.5C	K22767 histone acetyltransferase MCC1 [EC:2.3.1.48] | (RefSeq) histone acetyltransferase MCC1 (A)	At3g02980	GO:0000139,Golgi membrane; GO:0004402,histone acetyltransferase activity; GO:0004596,peptide alpha-N-acetyltransferase activity; GO:0007059,chromosome segregation; GO:0043966,histone H3 acetylation; GO:0043967,histone H4 acetylation; GO:0051321,meiotic cell cycle; GO:0017196,N-terminal peptidyl-methionine acetylation; GO:0003674,molecular_function; GO:0003824,catalytic activity; GO:0008080,N-acet…
BraA07g041400.3.5C	K06910 phosphatidylethanolamine-binding protein | (RefSeq) protein BROTHER of FT and TFL 1 (A)	At4g20370	GO:0005737,cytoplasm; GO:0010022,meristem determinacy; GO:0009911,positive regulation of flower development; GO:0008150,biological_process; GO:0009888,tissue development; GO:0010073,meristem maintenance; GO:0032501,multicellular organismal process; GO:0032502,developmental process; GO:0048507,meristem development; GO:0048856,anatomical structure development; GO:0000003,reproduction; GO:0003006,de…
BraA04g000710.3.5C	K17790 mitochondrial import inner membrane translocase subunit TIM22 | (RefSeq) outer envelope pore protein 16-4, chloroplastic (A)	At3g62880	GO:0009707,chloroplast outer membrane; GO:0009527,plastid outer membrane; GO:0046930,pore complex; GO:0042721,TIM22 mitochondrial import inner membrane insertion complex; GO:0030943,mitochondrion targeting sequence binding; GO:0015288,porin activity; GO:0042803,protein homodimerization activity; GO:0008320,protein transmembrane transporter activity; GO:0045039,protein insertion into mitochondrial…
BraA05g015390.3.5C	K24542 cytochrome P450 family 81 subfamily D | (RefSeq) cytochrome P450 81D1 (A)	At5g36220	GO:0016021,integral component of membrane; GO:0016020,membrane; GO:0020037,heme binding; GO:0005506,iron ion binding; GO:0016709,oxidoreductase activity, acting on paired donors, with incorporation or reduction of molecular oxygen, NAD(P)H as one donor, and incorporation of one atom of oxygen; GO:0003674,molecular_function; GO:0005488,binding; GO:0046906,tetrapyrrole binding; GO:0097159,organic c…
BraA08g029010.3.5C	K14492 two-component response regulator ARR-A family | (RefSeq) two-component response regulator ARR7 (A)	At1g19050	GO:0005634,nucleus; GO:0000156,phosphorelay response regulator activity; GO:0009736,cytokinin-activated signaling pathway; GO:0006355,regulation of transcription, DNA-templated; GO:0010200,response to chitin; GO:0009735,response to cytokinin; GO:0019827,stem cell population maintenance; GO:0003674,molecular_function; GO:0060089,molecular transducer activity; GO:0007154,cell communication; GO:0007…
BraA02g047700.3.5C	K01711 GDPmannose 4,6-dehydratase [EC:4.2.1.47] | (RefSeq) GDP-mannose 4,6 dehydratase 1 (A)	At5g66280	GO:0005737,cytoplasm; GO:0009536,plastid; GO:0008446,GDP-mannose 4,6-dehydratase activity; GO:0042351,'de novo' GDP-L-fucose biosynthetic process; GO:0019673,GDP-mannose metabolic process; GO:0003674,molecular_function; GO:0003824,catalytic activity; GO:0016829,lyase activity; GO:0016835,carbon-oxygen lyase activity; GO:0016836,hydro-lyase activity; GO:0006139,nucleobase-containing compound metab…
BraA05g001640.3.5C	K10664 E3 ubiquitin-protein ligase ATL6/9/15/31/42/55 [EC:2.3.2.27] | (RefSeq) putative RING-H2 finger protein ATL12 (A)	At2g46160	GO:0016021,integral component of membrane; GO:0046872,metal ion binding; GO:0016740,transferase activity; GO:0016567,protein ubiquitination; GO:0003674,molecular_function; GO:0005488,binding; GO:0043167,ion binding; GO:0043169,cation binding; GO:0003824,catalytic activity; GO:0006464,cellular protein modification process; GO:0006807,nitrogen compound metabolic process; GO:0008150,biological_proce…
BraA06g040960.3.5C	--	At2g02950	GO:0005737,cytoplasm; GO:0005886,plasma membrane; GO:0009638,phototropism; GO:0009958,positive gravitropism; GO:0010017,red or far-red light signaling pathway; GO:0009585,red, far-red light phototransduction; GO:0010218,response to far red light; GO:0010114,response to red light; GO:0008150,biological_process; GO:0009314,response to radiation; GO:0009416,response to light stimulus; GO:0009605,res…
BraA10g029290.3.5C	K03237 translation initiation factor 2 subunit 1 | (RefSeq) eukaryotic translation initiation factor 2 subunit alpha homolog (A)	At5g05470	GO:0005829,cytosol; GO:0033290,eukaryotic 48S preinitiation complex; GO:0005850,eukaryotic translation initiation factor 2 complex; GO:0005851,eukaryotic translation initiation factor 2B complex; GO:0005794,Golgi apparatus; GO:0043614,multi-eIF complex; GO:0005634,nucleus; GO:0003729,mRNA binding; GO:0043022,ribosome binding; GO:0003743,translation initiation factor activity; GO:0003674,molecular…
BraA05g038670.3.5C	--	At3g08670	GO:0055028,cortical microtubule; GO:0043622,cortical microtubule organization; GO:0000226,microtubule cytoskeleton organization; GO:0006996,organelle organization; GO:0007010,cytoskeleton organization; GO:0007017,microtubule-based process; GO:0008150,biological_process; GO:0009987,cellular process; GO:0016043,cellular component organization; GO:0030865,cortical cytoskeleton organization; GO:00311…
BraA05g018610.3.5C	K01904 4-coumarate--CoA ligase [EC:6.2.1.12] | (RefSeq) 4-coumarate--CoA ligase 1 (A)	At1g51680	GO:0005737,cytoplasm; GO:0016207,4-coumarate-CoA ligase activity; GO:0005524,ATP binding; GO:0016405,CoA-ligase activity; GO:0009698,phenylpropanoid metabolic process; GO:0003674,molecular_function; GO:0003824,catalytic activity; GO:0016874,ligase activity; GO:0016877,ligase activity, forming carbon-sulfur bonds; GO:0016878,acid-thiol ligase activity; GO:0000166,nucleotide binding; GO:0005488,bin…
BraA07g002350.3.5C	--	At1g17970	--
BraA03g027840.3.5C	--	At1g64840	GO:0005737,cytoplasm; GO:0005575,cellular_component; GO:0005622,intracellular anatomical structure; GO:0110165,cellular anatomical entity
BraA10g010750.3.5C	K00008 L-iditol 2-dehydrogenase [EC:1.1.1.14] | (RefSeq) sorbitol dehydrogenase (A)	At5g51970	GO:0005737,cytoplasm; GO:0005829,cytosol; GO:0031966,mitochondrial membrane; GO:0005886,plasma membrane; GO:0009506,plasmodesma; GO:0009536,plastid; GO:0046526,D-xylulose reductase activity; GO:0003939,L-iditol 2-dehydrogenase activity; GO:0050255,ribitol 2-dehydrogenase activity; GO:0008270,zinc ion binding; GO:0003674,molecular_function; GO:0003824,catalytic activity; GO:0016491,oxidoreductase …
BraA10g029420.3.5C	--	At5g06760	GO:0005829,cytosol; GO:0009793,embryo development ending in seed dormancy; GO:0009409,response to cold; GO:0006970,response to osmotic stress; GO:0009414,response to water deprivation; GO:0048316,seed development; GO:0000003,reproduction; GO:0003006,developmental process involved in reproduction; GO:0007275,multicellular organism development; GO:0008150,biological_process; GO:0009790,embryo devel…
BraA08g036220.3.5C	K12133 MYB-related transcription factor LHY | (RefSeq) protein LHY isoform X2 (A)	At1g01060	GO:0005634,nucleus; GO:0003700,DNA-binding transcription factor activity; GO:0000976,transcription regulatory region sequence-specific DNA binding; GO:0007623,circadian rhythm; GO:0048574,long-day photoperiodism, flowering; GO:0042754,negative regulation of circadian rhythm; GO:0043433,negative regulation of DNA-binding transcription factor activity; GO:0042752,regulation of circadian rhythm; GO:…
BraA06g028570.3.5C	--	--	--
BraA07g024940.3.5C	K01188 beta-glucosidase [EC:3.2.1.21] | (RefSeq) beta-glucosidase 16 isoform X1 (A)	At3g60130	GO:0008422,beta-glucosidase activity; GO:0102483,scopolin beta-glucosidase activity; GO:0005975,carbohydrate metabolic process; GO:0019762,glucosinolate catabolic process; GO:0009651,response to salt stress; GO:0003674,molecular_function; GO:0003824,catalytic activity; GO:0004553,hydrolase activity, hydrolyzing O-glycosyl compounds; GO:0015926,glucosidase activity; GO:0016787,hydrolase activity; …
BraA10g022200.3.5C	K00549 5-methyltetrahydropteroyltriglutamate--homocysteine methyltransferase [EC:2.1.1.14] | (RefSeq) 5-methyltetrahydropteroyltriglutamate-- homocysteine methyltransferase 1 (A)	At5g17920	GO:0048046,apoplast; GO:0009507,chloroplast; GO:0009570,chloroplast stroma; GO:0005829,cytosol; GO:0005576,extracellular region; GO:0005777,peroxisome; GO:0005886,plasma membrane; GO:0009506,plasmodesma; GO:0005774,vacuolar membrane; GO:0003871,5-methyltetrahydropteroyltriglutamate-homocysteine S-methyltransferase activity; GO:0005507,copper ion binding; GO:0008705,methionine synthase activity; G…
BraA03g022950.3.5C	--	--	--
BraA06g035190.3.5C	K06634 cyclin H | (RefSeq) cyclin-H1-1 (A)	At5g27610	GO:0005654,nucleoplasm; GO:0017053,transcription repressor complex; GO:0003677,DNA binding; GO:0051726,regulation of cell cycle; GO:0006357,regulation of transcription by RNA polymerase II; GO:0000003,reproduction; GO:0006351,transcription, DNA-templated; GO:0003674,molecular_function; GO:0003676,nucleic acid binding; GO:0005488,binding; GO:0097159,organic cyclic compound binding; GO:1901363,hete…
BraA09g023270.3.5C	K11446 [histone H3]-trimethyl-L-lysine4 demethylase [EC:1.14.11.67] | (RefSeq) lysine-specific demethylase 5B isoform X1 (A)	At5g46910	GO:0000792,heterochromatin; GO:0005634,nucleus; GO:0051213,dioxygenase activity; GO:0032452,histone demethylase activity; GO:0032454,histone demethylase activity (H3-K9 specific); GO:0034647,histone demethylase activity (H3-trimethyl-K4 specific); GO:0046872,metal ion binding; GO:0006338,chromatin remodeling; GO:0048439,flower morphogenesis; GO:0045815,positive regulation of gene expression, epig…
BraA08g002370.3.5C	--	At1g52030	GO:0010169,thioglucosidase complex; GO:0030246,carbohydrate binding; GO:0010180,thioglucosidase binding; GO:0007155,cell adhesion; GO:0006952,defense response; GO:0009908,flower development; GO:0009611,response to wounding; GO:0003674,molecular_function; GO:0005488,binding; GO:0005515,protein binding; GO:0019899,enzyme binding; GO:0008150,biological_process; GO:0009987,cellular process; GO:002261…
novel.1005	--	--	--
BraA03g043230.3.5C	--	At2g15020	--
BraA03g021540.3.5C	K02976 small subunit ribosomal protein S26e | (RefSeq) 40S ribosomal protein S26-3 (A)	At3g56340	GO:0005829,cytosol; GO:0022626,cytosolic ribosome; GO:0022627,cytosolic small ribosomal subunit; GO:0003729,mRNA binding; GO:0003735,structural constituent of ribosome; GO:0006412,translation; GO:0003674,molecular_function; GO:0003676,nucleic acid binding; GO:0003723,RNA binding; GO:0005488,binding; GO:0097159,organic cyclic compound binding; GO:1901363,heterocyclic compound binding; GO:0005198,s…
BraA09g006780.3.5C	K00254 dihydroorotate dehydrogenase [EC:1.3.5.2] | (RefSeq) dihydroorotate dehydrogenase (quinone), mitochondrial (A)	At5g23300	GO:0016021,integral component of membrane; GO:0005743,mitochondrial inner membrane; GO:0005739,mitochondrion; GO:0009536,plastid; GO:0004152,dihydroorotate dehydrogenase activity; GO:0006207,'de novo' pyrimidine nucleobase biosynthetic process; GO:0044205,'de novo' UMP biosynthetic process; GO:0009220,pyrimidine ribonucleotide biosynthetic process; GO:0003674,molecular_function; GO:0003824,cataly…
BraA03g024330.3.5C	K12158 ubiquitin-like protein Nedd8 | (RefSeq) ubiquitin-NEDD8-like protein RUB2 (A)	At2g46500_2	GO:0005829,cytosol; GO:0016020,membrane; GO:0004430,1-phosphatidylinositol 4-kinase activity; GO:0005524,ATP binding; GO:0004674,protein serine/threonine kinase activity; GO:0071456,cellular response to hypoxia; GO:0046854,phosphatidylinositol phosphorylation; GO:0046777,protein autophosphorylation; GO:0009651,response to salt stress; GO:0003674,molecular_function; GO:0003824,catalytic activity; …
BraA09g055760.3.5C	K07023 putative hydrolases of HD superfamily | (RefSeq) HD domain-containing protein 2 (A)	At1g70010	GO:0004190,aspartic-type endopeptidase activity; GO:0004519,endonuclease activity; GO:0046872,metal ion binding; GO:0003676,nucleic acid binding; GO:0003964,RNA-directed DNA polymerase activity; GO:0015074,DNA integration; GO:0006310,DNA recombination; GO:0003674,molecular_function; GO:0003824,catalytic activity; GO:0004175,endopeptidase activity; GO:0008233,peptidase activity; GO:0016787,hydrola…
BraA06g024020.3.5C	K21843 tetratricopeptide repeat protein 7 | (RefSeq) protein NPGR2 (A)	At4g28600	GO:0005886,plasma membrane; GO:0005516,calmodulin binding; GO:0003674,molecular_function; GO:0005488,binding; GO:0005515,protein binding; GO:0005575,cellular_component; GO:0016020,membrane; GO:0071944,cell periphery; GO:0110165,cellular anatomical entity
BraA03g021690.3.5C	--	At2g40820	--
BraA01g028900.3.5C	K03549 KUP system potassium uptake protein | (RefSeq) putative potassium transporter 12 (A)	At1g60160	GO:0016021,integral component of membrane; GO:0016020,membrane; GO:0005634,nucleus; GO:0005886,plasma membrane; GO:0015079,potassium ion transmembrane transporter activity; GO:0048825,cotyledon development; GO:0006813,potassium ion transport; GO:0003674,molecular_function; GO:0005215,transporter activity; GO:0008324,cation transmembrane transporter activity; GO:0015075,ion transmembrane transport…
BraA08g033480.3.5C	--	At1g09070	GO:0005783,endoplasmic reticulum; GO:0005789,endoplasmic reticulum membrane; GO:0005576,extracellular region; GO:0016021,integral component of membrane; GO:0005886,plasma membrane; GO:0000326,protein storage vacuole; GO:0032586,protein storage vacuole membrane; GO:0071456,cellular response to hypoxia; GO:0006623,protein targeting to vacuole; GO:0001666,response to hypoxia; GO:0006950,response to …
BraA02g046820.3.5C	K09264 MADS-box transcription factor, plant | (RefSeq) agamous-like MADS-box protein AGL8 (A)	At5g65060	GO:0005634,nucleus; GO:0003700,DNA-binding transcription factor activity; GO:0000981,DNA-binding transcription factor activity, RNA polymerase II-specific; GO:0046983,protein dimerization activity; GO:0000978,RNA polymerase II cis-regulatory region sequence-specific DNA binding; GO:0010582,floral meristem determinacy; GO:0009910,negative regulation of flower development; GO:2000028,regulation of …
BraA05g034310.3.5C	K20359 PRA1 family protein 1 | (RefSeq) PRA1 family protein F3 (A)	At3g13720	GO:0005783,endoplasmic reticulum; GO:0005789,endoplasmic reticulum membrane; GO:0005794,Golgi apparatus; GO:0016021,integral component of membrane; GO:0016020,membrane; GO:0016192,vesicle-mediated transport; GO:0006810,transport; GO:0008150,biological_process; GO:0009987,cellular process; GO:0051179,localization; GO:0051234,establishment of localization; GO:0005575,cellular_component; GO:0005622,…
novel.954	--	--	--
BraA06g032790.3.5C	K03093 RNA polymerase sigma factor | (RefSeq) RNA polymerase sigma factor sigE, chloroplastic/mitochondrial (A)	At5g24120	GO:0009507,chloroplast; GO:0005739,mitochondrion; GO:0003677,DNA binding; GO:0016987,sigma factor activity; GO:0071483,cellular response to blue light; GO:0071472,cellular response to salt stress; GO:0009658,chloroplast organization; GO:0006352,DNA-templated transcription, initiation; GO:0009553,embryo sac development; GO:0010207,photosystem II assembly; GO:0045893,positive regulation of transcri…
BraA09g047040.3.5C	--	At3g54200	GO:0016021,integral component of membrane; GO:0005575,cellular_component; GO:0016020,membrane; GO:0031224,intrinsic component of membrane; GO:0110165,cellular anatomical entity
novel.1324	K02552 menaquinone-specific isochorismate synthase [EC:5.4.4.2] | (RefSeq) isochorismate synthase 1, chloroplastic (A)	At1g74710	GO:0009507,chloroplast; GO:0009536,plastid; GO:0008909,isochorismate synthase activity; GO:0042742,defense response to bacterium; GO:0050832,defense response to fungus; GO:0050829,defense response to Gram-negative bacterium; GO:0060866,leaf abscission; GO:0031348,negative regulation of defense response; GO:0042372,phylloquinone biosynthetic process; GO:0009617,response to bacterium; GO:0009409,re…
BraA07g006280.3.5C	K03327 multidrug resistance protein, MATE family | (RefSeq) protein DETOXIFICATION 9 (A)	At2g16680	GO:0005739,mitochondrion; GO:0005575,cellular_component; GO:0005622,intracellular anatomical structure; GO:0005737,cytoplasm; GO:0043226,organelle; GO:0043227,membrane-bounded organelle; GO:0043229,intracellular organelle; GO:0043231,intracellular membrane-bounded organelle; GO:0110165,cellular anatomical entity
BraA09g057300.3.5C	--	At2g21340	GO:0009507,chloroplast; GO:0009941,chloroplast envelope; GO:0031969,chloroplast membrane; GO:0016021,integral component of membrane; GO:0015297,antiporter activity; GO:0042910,xenobiotic transmembrane transporter activity; GO:0003674,molecular_function; GO:0005215,transporter activity; GO:0015291,secondary active transmembrane transporter activity; GO:0022804,active transmembrane transporter acti…
BraA03g021210.3.5C	--	At2g40080	GO:0005634,nucleus; GO:0042803,protein homodimerization activity; GO:0009649,entrainment of circadian clock; GO:0009908,flower development; GO:0009648,photoperiodism; GO:0048573,photoperiodism, flowering; GO:0042753,positive regulation of circadian rhythm; GO:0010017,red or far-red light signaling pathway; GO:0009585,red, far-red light phototransduction; GO:0009909,regulation of flower developmen…
BraA09g061260.3.5C	K10661 E3 ubiquitin-protein ligase MARCH6 [EC:2.3.2.27] | (RefSeq) probable E3 ubiquitin ligase SUD1 (A)	At1g14260	GO:0030176,integral component of endoplasmic reticulum membrane; GO:0004842,ubiquitin-protein transferase activity; GO:0008270,zinc ion binding; GO:0042335,cuticle development; GO:0010143,cutin biosynthetic process; GO:0008299,isoprenoid biosynthetic process; GO:1900490,positive regulation of hydroxymethylglutaryl-CoA reductase (NADPH) activity; GO:0009414,response to water deprivation; GO:001034…
BraA01g007820.3.5C	--	At5g63820	--
BraA03g009210.3.5C	K07151 dolichyl-diphosphooligosaccharide---protein glycosyltransferase [EC:2.4.99.18] | (RefSeq) dolichyl-diphosphooligosaccharide--protein glycosyltransferase subunit STT3A (A)	At5g19690	GO:0005783,endoplasmic reticulum; GO:0005789,endoplasmic reticulum membrane; GO:0016021,integral component of membrane; GO:0005886,plasma membrane; GO:0009536,plastid; GO:0004579,dolichyl-diphosphooligosaccharide-protein glycotransferase activity; GO:0046872,metal ion binding; GO:0006486,protein glycosylation; GO:0047484,regulation of response to osmotic stress; GO:0009651,response to salt stress…
BraA02g001960.3.5C	K12741 heterogeneous nuclear ribonucleoprotein A1/A3 | (RefSeq) glycine-rich RNA-binding protein 5, mitochondrial isoform X1 (A)	At5g06210	GO:0009507,chloroplast; GO:0003723,RNA binding; GO:1901002,positive regulation of response to salt stress; GO:0003674,molecular_function; GO:0003676,nucleic acid binding; GO:0005488,binding; GO:0097159,organic cyclic compound binding; GO:1901363,heterocyclic compound binding; GO:0006950,response to stress; GO:0006970,response to osmotic stress; GO:0008150,biological_process; GO:0009628,response t…
BraA10g018050.3.5C	K13430 serine/threonine-protein kinase PBS1 [EC:2.7.11.1] | (RefSeq) serine/threonine-protein kinase CDG1 (A)	At5g60270	GO:0016021,integral component of membrane; GO:0005886,plasma membrane; GO:0005524,ATP binding; GO:0030246,carbohydrate binding; GO:0106310,protein serine kinase activity; GO:0106311,protein threonine kinase activity; GO:0004675,transmembrane receptor protein serine/threonine kinase activity; GO:0042742,defense response to bacterium; GO:0002229,defense response to oomycetes; GO:0000166,nucleotide …
BraA07g021590.3.5C	--	At5g42050	GO:0005737,cytoplasm; GO:0071456,cellular response to hypoxia; GO:1902074,response to salt; GO:0001666,response to hypoxia; GO:0006950,response to stress; GO:0008150,biological_process; GO:0009628,response to abiotic stimulus; GO:0009987,cellular process; GO:0033554,cellular response to stress; GO:0036293,response to decreased oxygen levels; GO:0036294,cellular response to decreased oxygen levels…
BraA02g046600.3.5C	K14396 polyadenylate-binding protein 2 | (RefSeq) polyadenylate-binding protein 2-like (A)	At5g10350	GO:0016607,nuclear speck; GO:0005634,nucleus; GO:0005774,vacuolar membrane; GO:0008143,poly(A) binding; GO:0043621,protein self-association; GO:0003674,molecular_function; GO:0003676,nucleic acid binding; GO:0003723,RNA binding; GO:0003727,single-stranded RNA binding; GO:0005488,binding; GO:0070717,poly-purine tract binding; GO:0097159,organic cyclic compound binding; GO:1901363,heterocyclic comp…
novel.1439	K00606 3-methyl-2-oxobutanoate hydroxymethyltransferase [EC:2.1.2.11] | (RefSeq) 3-methyl-2-oxobutanoate hydroxymethyltransferase 2, mitochondrial isoform X1 (A)	--	--
BraA09g050170.3.5C	--	--	GO:0016021,integral component of membrane; GO:0005575,cellular_component; GO:0016020,membrane; GO:0031224,intrinsic component of membrane; GO:0110165,cellular anatomical entity
BraA06g006520.3.5C	K12120 phytochrome A | (RefSeq) phytochrome A (A)	At1g09570	GO:0005737,cytoplasm; GO:0016604,nuclear body; GO:0016607,nuclear speck; GO:0005634,nucleus; GO:0031516,far-red light photoreceptor activity; GO:0042802,identical protein binding; GO:0003729,mRNA binding; GO:0000155,phosphorelay sensor kinase activity; GO:0042803,protein homodimerization activity; GO:0004672,protein kinase activity; GO:0009883,red or far-red light photoreceptor activity; GO:00095…
BraA03g058180.3.5C	--	At4g32160	GO:0005737,cytoplasm; GO:0005829,cytosol; GO:0010008,endosome membrane; GO:0035091,phosphatidylinositol binding; GO:0015031,protein transport; GO:0003674,molecular_function; GO:0005488,binding; GO:0005543,phospholipid binding; GO:0008289,lipid binding; GO:0006810,transport; GO:0006811,ion transport; GO:0006820,anion transport; GO:0008104,protein localization; GO:0008150,biological_process; GO:001…
BraA07g037700.3.5C	K08286 protein-serine/threonine kinase [EC:2.7.11.-] | (RefSeq) receptor-like protein kinase 5 (A)	At1g72180	GO:0016021,integral component of membrane; GO:0005886,plasma membrane; GO:0005524,ATP binding; GO:0042277,peptide binding; GO:0017046,peptide hormone binding; GO:0001653,peptide receptor activity; GO:0004674,protein serine/threonine kinase activity; GO:0004714,transmembrane receptor protein tyrosine kinase activity; GO:1902025,nitrate import; GO:2000280,regulation of root development; GO:0048831,…
BraA08g017260.3.5C	K03676 glutaredoxin 3 | (RefSeq) glutaredoxin-C6 isoform X1 (A)	At4g33040	GO:0005737,cytoplasm; GO:0015035,protein disulfide oxidoreductase activity; GO:0003674,molecular_function; GO:0003824,catalytic activity; GO:0015036,disulfide oxidoreductase activity; GO:0016491,oxidoreductase activity; GO:0016667,oxidoreductase activity, acting on a sulfur group of donors; GO:0005575,cellular_component; GO:0005622,intracellular anatomical structure; GO:0110165,cellular anatomica…
novel.1269	--	--	--
BraA01g045110.3.5C	K20924 cellulose synthase-like protein [EC:2.4.1.-] | (RefSeq) cellulose synthase-like protein D3 (A)	At3g03050	GO:0005783,endoplasmic reticulum; GO:0005768,endosome; GO:0005794,Golgi apparatus; GO:0000139,Golgi membrane; GO:0016021,integral component of membrane; GO:0005886,plasma membrane; GO:0005802,trans-Golgi network; GO:0016760,cellulose synthase (UDP-forming) activity; GO:0051753,mannan synthase activity; GO:0071555,cell wall organization; GO:0030244,cellulose biosynthetic process; GO:0009833,plant-…
BraA05g003610.3.5C	K02923 large subunit ribosomal protein L38e | (RefSeq) 60S ribosomal protein L38 (A)	At2g43470_2	GO:0005829,cytosol; GO:0022625,cytosolic large ribosomal subunit; GO:0022626,cytosolic ribosome; GO:0003735,structural constituent of ribosome; GO:0022618,ribonucleoprotein complex assembly; GO:0006412,translation; GO:0003674,molecular_function; GO:0005198,structural molecule activity; GO:0008150,biological_process; GO:0009987,cellular process; GO:0016043,cellular component organization; GO:00226…
BraA09g010170.3.5C	--	--	GO:0003676,nucleic acid binding; GO:0008270,zinc ion binding; GO:0003674,molecular_function; GO:0005488,binding; GO:0097159,organic cyclic compound binding; GO:1901363,heterocyclic compound binding; GO:0043167,ion binding; GO:0043169,cation binding; GO:0046872,metal ion binding; GO:0046914,transition metal ion binding
BraA04g020360.3.5C	--	At2g26270	--
BraA10g018150.3.5C	--	--	GO:0016021,integral component of membrane; GO:0005575,cellular_component; GO:0016020,membrane; GO:0031224,intrinsic component of membrane; GO:0110165,cellular anatomical entity
BraA05g012900.3.5C	--	At2g32710	GO:0005737,cytoplasm; GO:0005654,nucleoplasm; GO:0005634,nucleus; GO:0004861,cyclin-dependent protein serine/threonine kinase inhibitor activity; GO:0004860,protein kinase inhibitor activity; GO:0007050,cell cycle arrest; GO:0045786,negative regulation of cell cycle; GO:0045736,negative regulation of cyclin-dependent protein serine/threonine kinase activity; GO:0003674,molecular_function; GO:0004…
BraA03g003900.3.5C	K00166 2-oxoisovalerate dehydrogenase E1 component alpha subunit [EC:1.2.4.4] | (RefSeq) 2-oxoisovalerate dehydrogenase subunit alpha 2, mitochondrial (A)	At5g09300	GO:0005947,mitochondrial alpha-ketoglutarate dehydrogenase complex; GO:0005739,mitochondrion; GO:0003863,3-methyl-2-oxobutanoate dehydrogenase (2-methylpropanoyl-transferring) activity; GO:0003826,alpha-ketoacid dehydrogenase activity; GO:0046872,metal ion binding; GO:0009083,branched-chain amino acid catabolic process; GO:0003674,molecular_function; GO:0003824,catalytic activity; GO:0016491,oxid…
BraA10g010430.3.5C	K09493 T-complex protein 1 subunit alpha | (RefSeq) T-complex protein 1 subunit alpha (A)	At3g20050	GO:0005832,chaperonin-containing T-complex; GO:0005829,cytosol; GO:0005524,ATP binding; GO:0016887,ATPase activity; GO:0051082,unfolded protein binding; GO:0006457,protein folding; GO:0000166,nucleotide binding; GO:0003674,molecular_function; GO:0005488,binding; GO:0017076,purine nucleotide binding; GO:0030554,adenyl nucleotide binding; GO:0032553,ribonucleotide binding; GO:0032555,purine ribonuc…
BraA04g006880.3.5C	--	At1g20220	--
BraA07g000210.3.5C	K11819 S-alkyl-thiohydroximate lyase SUR1 [EC:4.4.1.-] | (RefSeq) SUR1; S-alkyl-thiohydroximate lyase SUR1 (A)	At2g20610	GO:0005829,cytosol; GO:0005739,mitochondrion; GO:0016846,carbon-sulfur lyase activity; GO:0030170,pyridoxal phosphate binding; GO:0080108,S-alkylthiohydroximate lyase activity; GO:0008483,transaminase activity; GO:0048830,adventitious root development; GO:0006520,cellular amino acid metabolic process; GO:0050832,defense response to fungus; GO:0019761,glucosinolate biosynthetic process; GO:0009684…
novel.470	--	--	--
novel.353	--	--	--
BraA03g032720.3.5C	--	--	--
BraA07g036910.3.5C	--	At1g71110	GO:0016021,integral component of membrane; GO:0005575,cellular_component; GO:0016020,membrane; GO:0031224,intrinsic component of membrane; GO:0110165,cellular anatomical entity
BraA05g037440.3.5C	K16298 serine carboxypeptidase-like clade IV [EC:3.4.16.-] | (RefSeq) serine carboxypeptidase-like 49 (A)	At3g10410	GO:0005829,cytosol; GO:0005576,extracellular region; GO:0005773,vacuole; GO:0004185,serine-type carboxypeptidase activity; GO:0003674,molecular_function; GO:0003824,catalytic activity; GO:0004180,carboxypeptidase activity; GO:0008233,peptidase activity; GO:0008236,serine-type peptidase activity; GO:0008238,exopeptidase activity; GO:0016787,hydrolase activity; GO:0017171,serine hydrolase activity;…
BraA06g039320.3.5C	--	At3g26950	GO:0016021,integral component of membrane; GO:0005575,cellular_component; GO:0016020,membrane; GO:0031224,intrinsic component of membrane; GO:0110165,cellular anatomical entity
novel.112	--	--	--
BraA03g043730.3.5C	K23953 plant cysteine oxidase [EC:1.13.11.-] | (RefSeq) uncharacterized protein LOC103832656 (A)	At1g54430	--
BraA08g017440.3.5C	K16297 serine carboxypeptidase-like clade II [EC:3.4.16.-] | (RefSeq) serine carboxypeptidase-like 42 (A)	At5g42240	GO:0005618,cell wall; GO:0005576,extracellular region; GO:0005773,vacuole; GO:0004185,serine-type carboxypeptidase activity; GO:0003674,molecular_function; GO:0003824,catalytic activity; GO:0004180,carboxypeptidase activity; GO:0008233,peptidase activity; GO:0008236,serine-type peptidase activity; GO:0008238,exopeptidase activity; GO:0016787,hydrolase activity; GO:0017171,serine hydrolase activit…
BraA02g003930.3.5C	K16241 transcription factor HY5 | (RefSeq) transcription factor HY5 isoform X1 (A)	At5g11260	GO:0005634,nucleus; GO:0032993,protein-DNA complex; GO:0003677,DNA binding; GO:0003700,DNA-binding transcription factor activity; GO:0000981,DNA-binding transcription factor activity, RNA polymerase II-specific; GO:0003690,double-stranded DNA binding; GO:0000976,transcription regulatory region sequence-specific DNA binding; GO:0009738,abscisic acid-activated signaling pathway; GO:0009740,gibberel…
BraA09g042510.3.5C	--	--	--
BraA06g037150.3.5C	--	At5g48090	GO:0005634,nucleus; GO:0032991,protein-containing complex; GO:0003700,DNA-binding transcription factor activity; GO:0046872,metal ion binding; GO:0043565,sequence-specific DNA binding; GO:0050832,defense response to fungus; GO:0070829,heterochromatin maintenance; GO:0090436,leaf pavement cell development; GO:0031937,positive regulation of chromatin silencing; GO:0009911,positive regulation of flo…
BraA10g032960.3.5C	K10878 meiotic recombination protein SPO11 | (RefSeq) DNA topoisomerase 6 subunit A (A)	At5g02820	GO:0009330,DNA topoisomerase type II (double strand cut, ATP-hydrolyzing) complex; GO:0000228,nuclear chromosome; GO:0005634,nucleus; GO:0005524,ATP binding; GO:0003677,DNA binding; GO:0003918,DNA topoisomerase type II (double strand cut, ATP-hydrolyzing) activity; GO:0016889,endodeoxyribonuclease activity, producing 3'-phosphomonoesters; GO:0042802,identical protein binding; GO:0000287,magnesium…
BraA05g033770.3.5C	K13436 pto-interacting protein 1 [EC:2.7.11.1] | (RefSeq) PTI1-like tyrosine-protein kinase 3 (A)	At3g14350	GO:0005829,cytosol; GO:0016021,integral component of membrane; GO:0005634,nucleus; GO:0005886,plasma membrane; GO:0005524,ATP binding; GO:0004672,protein kinase activity; GO:0006468,protein phosphorylation; GO:0000166,nucleotide binding; GO:0003674,molecular_function; GO:0005488,binding; GO:0017076,purine nucleotide binding; GO:0030554,adenyl nucleotide binding; GO:0032553,ribonucleotide binding;…
BraA03g003290.3.5C	--	At5g08060	--
BraA09g067400.3.5C	--	At5g38700	--
BraA09g044090.3.5C	K08900 mitochondrial chaperone BCS1 | (RefSeq) protein HYPER-SENSITIVITY-RELATED 4 (A)	At3g50930	GO:0016021,integral component of membrane; GO:0005740,mitochondrial envelope; GO:0005741,mitochondrial outer membrane; GO:0005739,mitochondrion; GO:0005524,ATP binding; GO:0016887,ATPase activity; GO:0016787,hydrolase activity; GO:0042802,identical protein binding; GO:0008219,cell death; GO:0009626,plant-type hypersensitive response; GO:0009617,response to bacterium; GO:0002237,response to molecu…
BraA01g040310.3.5C	--	At3g12130	GO:0005634,nucleus; GO:0003677,DNA binding; GO:0003700,DNA-binding transcription factor activity; GO:0046872,metal ion binding; GO:0003723,RNA binding; GO:1900057,positive regulation of leaf senescence; GO:2000028,regulation of photoperiodism, flowering; GO:0006355,regulation of transcription, DNA-templated; GO:0003674,molecular_function; GO:0003676,nucleic acid binding; GO:0005488,binding; GO:00…
BraA04g026110.3.5C	K03294 basic amino acid/polyamine antiporter, APA family | (RefSeq) cationic amino acid transporter 1-like (A)	At2g34960	GO:0016021,integral component of membrane; GO:0005886,plasma membrane; GO:0015171,amino acid transmembrane transporter activity; GO:0005313,L-glutamate transmembrane transporter activity; GO:0015189,L-lysine transmembrane transporter activity; GO:0006865,amino acid transport; GO:0051938,L-glutamate import; GO:0003674,molecular_function; GO:0005215,transporter activity; GO:0005342,organic acid tra…
BraA06g010820.3.5C	--	At1g14660	GO:0009941,chloroplast envelope; GO:0016021,integral component of membrane; GO:0005886,plasma membrane; GO:0015386,potassium:proton antiporter activity; GO:0015385,sodium:proton antiporter activity; GO:0010352,lithium ion export across the plasma membrane; GO:0071805,potassium ion transmembrane transport; GO:0051453,regulation of intracellular pH; GO:0098719,sodium ion import across plasma membra…
BraA08g013410.3.5C	--	--	--
BraA04g003730.3.5C	K19891 glucan endo-1,3-beta-glucosidase 1/2/3 [EC:3.2.1.39] | (RefSeq) glucan endo-1,3-beta-glucosidase 3 (A)	At3g57260	GO:0005773,vacuole; GO:0042973,glucan endo-1,3-beta-D-glucosidase activity; GO:0005975,carbohydrate metabolic process; GO:0006952,defense response; GO:0003674,molecular_function; GO:0003824,catalytic activity; GO:0004553,hydrolase activity, hydrolyzing O-glycosyl compounds; GO:0008422,beta-glucosidase activity; GO:0015926,glucosidase activity; GO:0016787,hydrolase activity; GO:0016798,hydrolase a…
novel.778	--	--	--
BraA05g016590.3.5C	--	At1g55340	--
BraA04g007950.3.5C	K13412 calcium-dependent protein kinase [EC:2.7.11.1] | (RefSeq) calcium-dependent protein kinase 16 (A)	At4g36070	GO:0005737,cytoplasm; GO:0016020,membrane; GO:0005634,nucleus; GO:0005524,ATP binding; GO:0005509,calcium ion binding; GO:0009931,calcium-dependent protein serine/threonine kinase activity; GO:0005516,calmodulin binding; GO:0004683,calmodulin-dependent protein kinase activity; GO:0106310,protein serine kinase activity; GO:0106311,protein threonine kinase activity; GO:0035556,intracellular signal …
BraA04g022890.3.5C	K00487 trans-cinnamate 4-monooxygenase [EC:1.14.14.91] | (RefSeq) trans-cinnamate 4-monooxygenase (A)	At2g30490	GO:0005783,endoplasmic reticulum; GO:0005794,Golgi apparatus; GO:0016021,integral component of membrane; GO:0005777,peroxisome; GO:0009505,plant-type cell wall; GO:0005886,plasma membrane; GO:0009506,plasmodesma; GO:0005774,vacuolar membrane; GO:0020037,heme binding; GO:0042802,identical protein binding; GO:0005506,iron ion binding; GO:0016710,trans-cinnamate 4-monooxygenase activity; GO:0032502,…
BraA02g036350.3.5C	K00924 kinase [EC:2.7.1.-] | (RefSeq) receptor protein kinase TMK1 (A)	At2g01820	GO:0016021,integral component of membrane; GO:0009505,plant-type cell wall; GO:0005886,plasma membrane; GO:0009506,plasmodesma; GO:0005524,ATP binding; GO:0106310,protein serine kinase activity; GO:0106311,protein threonine kinase activity; GO:0009555,pollen development; GO:0000166,nucleotide binding; GO:0003674,molecular_function; GO:0005488,binding; GO:0017076,purine nucleotide binding; GO:0030…
BraA03g035410.3.5C	--	At3g11590	GO:0009507,chloroplast; GO:0005886,plasma membrane; GO:0005575,cellular_component; GO:0005622,intracellular anatomical structure; GO:0005737,cytoplasm; GO:0009536,plastid; GO:0043226,organelle; GO:0043227,membrane-bounded organelle; GO:0043229,intracellular organelle; GO:0043231,intracellular membrane-bounded organelle; GO:0110165,cellular anatomical entity; GO:0016020,membrane; GO:0071944,cell p…
BraA03g014120.3.5C	K13066 caffeic acid 3-O-methyltransferase / acetylserotonin O-methyltransferase [EC:2.1.1.68 2.1.1.4] | (RefSeq) flavone 3'-O-methyltransferase 1 (A)	At5g54160	GO:0005737,cytoplasm; GO:0005829,cytosol; GO:0005634,nucleus; GO:0005886,plasma membrane; GO:0009506,plasmodesma; GO:0009536,plastid; GO:0017096,acetylserotonin O-methyltransferase activity; GO:0047763,caffeate O-methyltransferase activity; GO:0030744,luteolin O-methyltransferase activity; GO:0033799,myricetin 3'-O-methyltransferase activity; GO:0008171,O-methyltransferase activity; GO:0046983,pr…
BraA03g022700.3.5C	K12126 phytochrome-interacting factor 3 | (RefSeq) transcription factor PIF3 isoform X1 (A)	At2g43140	GO:0005634,nucleus; GO:0000981,DNA-binding transcription factor activity, RNA polymerase II-specific; GO:0046983,protein dimerization activity; GO:0000978,RNA polymerase II cis-regulatory region sequence-specific DNA binding; GO:0006357,regulation of transcription by RNA polymerase II; GO:0003674,molecular_function; GO:0003700,DNA-binding transcription factor activity; GO:0140110,transcription re…
BraA09g012170.3.5C	K17776 metaxin | (RefSeq) mitochondrial outer membrane import complex protein METAXIN (A)	At2g19080	GO:0005737,cytoplasm; GO:0016021,integral component of membrane; GO:0005743,mitochondrial inner membrane; GO:0005741,mitochondrial outer membrane; GO:0005739,mitochondrion; GO:0009536,plastid; GO:0001401,SAM complex; GO:0006626,protein targeting to mitochondrion; GO:0006605,protein targeting; GO:0006810,transport; GO:0006811,ion transport; GO:0006820,anion transport; GO:0006839,mitochondrial tran…
BraA05g024990.3.5C	--	--	--
BraA09g062810.3.5C	K22324 aliphatic glucosinolate S-oxygenase [EC:1.14.13.237] | (RefSeq) flavin-containing monooxygenase FMO GS-OX5 (A)	At1g12140	GO:0080107,8-methylthiopropyl glucosinolate S-oxygenase activity; GO:0050660,flavin adenine dinucleotide binding; GO:0004497,monooxygenase activity; GO:0004499,N,N-dimethylaniline monooxygenase activity; GO:0050661,NADP binding; GO:0048444,floral organ morphogenesis; GO:0019761,glucosinolate biosynthetic process; GO:0046885,regulation of hormone biosynthetic process; GO:0046620,regulation of orga…
BraA05g015940.3.5C	K13428 LRR receptor-like serine/threonine-protein kinase EFR [EC:2.7.11.1] | (RefSeq) LRR receptor-like serine/threonine-protein kinase EFR (A)	At3g47090	GO:0016021,integral component of membrane; GO:0005886,plasma membrane; GO:0005524,ATP binding; GO:0106310,protein serine kinase activity; GO:0106311,protein threonine kinase activity; GO:0000166,nucleotide binding; GO:0003674,molecular_function; GO:0005488,binding; GO:0017076,purine nucleotide binding; GO:0030554,adenyl nucleotide binding; GO:0032553,ribonucleotide binding; GO:0032555,purine ribo…
BraA05g041100.3.5C	K07213 copper chaperone | (RefSeq) copper transport protein CCH (A)	At3g06130	GO:0009506,plasmodesma; GO:0046872,metal ion binding; GO:0003674,molecular_function; GO:0005488,binding; GO:0043167,ion binding; GO:0043169,cation binding; GO:0005575,cellular_component; GO:0005911,cell-cell junction; GO:0030054,cell junction; GO:0055044,symplast; GO:0070161,anchoring junction; GO:0110165,cellular anatomical entity
BraA09g049960.3.5C	--	At3g57440	--
BraA03g005670.3.5C	K00036 glucose-6-phosphate 1-dehydrogenase [EC:1.1.1.49 1.1.1.363] | (RefSeq) glucose-6-phosphate 1-dehydrogenase 2, chloroplastic isoform X2 (A)	At5g13110	GO:0009507,chloroplast; GO:0009570,chloroplast stroma; GO:0004345,glucose-6-phosphate dehydrogenase activity; GO:0050661,NADP binding; GO:0006006,glucose metabolic process; GO:0009051,pentose-phosphate shunt, oxidative branch; GO:0003674,molecular_function; GO:0003824,catalytic activity; GO:0016491,oxidoreductase activity; GO:0016614,oxidoreductase activity, acting on CH-OH group of donors; GO:00…
BraA07g033350.3.5C	K22546 juvenile hormone-III synthase [EC:2.1.1.325] | (RefSeq) farnesoic acid carboxyl-O-methyltransferase (A)	At1g66700	GO:0046872,metal ion binding; GO:0008757,S-adenosylmethionine-dependent methyltransferase activity; GO:0042742,defense response to bacterium; GO:0035195,gene silencing by miRNA; GO:0032259,methylation; GO:0007275,multicellular organism development; GO:2000280,regulation of root development; GO:0010029,regulation of seed germination; GO:1900140,regulation of seedling development; GO:0009617,respon…
BraA06g009910.3.5C	--	At1g13640	GO:0004430,1-phosphatidylinositol 4-kinase activity; GO:0005524,ATP binding; GO:0003674,molecular_function; GO:0003824,catalytic activity; GO:0016301,kinase activity; GO:0016740,transferase activity; GO:0016772,transferase activity, transferring phosphorus-containing groups; GO:0016773,phosphotransferase activity, alcohol group as acceptor; GO:0052742,phosphatidylinositol kinase activity; GO:0000…
BraA09g004510.3.5C	K02872 large subunit ribosomal protein L13Ae | (RefSeq) 60S ribosomal protein L13a-4 (A)	At3g24830	GO:0005829,cytosol; GO:0022625,cytosolic large ribosomal subunit; GO:0022626,cytosolic ribosome; GO:0009506,plasmodesma; GO:0042788,polysomal ribosome; GO:0005840,ribosome; GO:0003729,mRNA binding; GO:0003735,structural constituent of ribosome; GO:0017148,negative regulation of translation; GO:0006412,translation; GO:0003674,molecular_function; GO:0003676,nucleic acid binding; GO:0003723,RNA bind…
BraA09g003570.3.5C	K20887 xyloglucan glycosyltransferase 4 [EC:2.4.1.-] | (RefSeq) xyloglucan glycosyltransferase 4 (A)	At3g28180	GO:0005768,endosome; GO:0005794,Golgi apparatus; GO:0000139,Golgi membrane; GO:0000138,Golgi trans cisterna; GO:0016021,integral component of membrane; GO:0005886,plasma membrane; GO:0005802,trans-Golgi network; GO:0042803,protein homodimerization activity; GO:0016757,transferase activity, transferring glycosyl groups; GO:0071555,cell wall organization; GO:0099402,plant organ development; GO:0048…
BraA02g013500.3.5C	--	At5g55710	GO:0009507,chloroplast; GO:0009706,chloroplast inner membrane; GO:0009535,chloroplast thylakoid membrane; GO:0016021,integral component of membrane; GO:0009579,thylakoid; GO:0015031,protein transport; GO:0006810,transport; GO:0006811,ion transport; GO:0006820,anion transport; GO:0008104,protein localization; GO:0008150,biological_process; GO:0015833,peptide transport; GO:0033036,macromolecule loc…
BraA01g039460.3.5C	K03686 molecular chaperone DnaJ | (RefSeq) chaperone protein dnaJ A6, chloroplastic isoform X1 (A)	At3g13310	GO:0009507,chloroplast; GO:0009570,chloroplast stroma; GO:0005634,nucleus; GO:0009536,plastid; GO:0005575,cellular_component; GO:0005622,intracellular anatomical structure; GO:0005737,cytoplasm; GO:0043226,organelle; GO:0043227,membrane-bounded organelle; GO:0043229,intracellular organelle; GO:0043231,intracellular membrane-bounded organelle; GO:0110165,cellular anatomical entity; GO:0009532,plas…
BraA01g040560.3.5C	--	At5g01750	--
BraA01g003590.3.5C	K01583 arginine decarboxylase [EC:4.1.1.19] | (RefSeq) arginine decarboxylase 2 (A)	At4g34710	GO:0009507,chloroplast; GO:0005829,cytosol; GO:0008792,arginine decarboxylase activity; GO:0042803,protein homodimerization activity; GO:0006527,arginine catabolic process; GO:0006596,polyamine biosynthetic process; GO:0009446,putrescine biosynthetic process; GO:0033388,putrescine biosynthetic process from arginine; GO:0009737,response to abscisic acid; GO:0009409,response to cold; GO:0009753,res…
novel.892	K13456 RPM1-interacting protein 4 | (RefSeq) RPM1-interacting protein 4 (A)	At2g17660	GO:0005886,plasma membrane; GO:0009624,response to nematode; GO:0008150,biological_process; GO:0009605,response to external stimulus; GO:0009607,response to biotic stimulus; GO:0043207,response to external biotic stimulus; GO:0044419,biological process involved in interspecies interaction between organisms; GO:0050896,response to stimulus; GO:0051707,response to other organism; GO:0005575,cellula…
BraA09g051530.3.5C	K17800 LETM1 and EF-hand domain-containing protein 1, mitochondrial | (RefSeq) mitochondrial proton/calcium exchanger protein (A)	At3g59820	GO:0016021,integral component of membrane; GO:0005743,mitochondrial inner membrane; GO:0015297,antiporter activity; GO:0005509,calcium ion binding; GO:0043022,ribosome binding; GO:0006816,calcium ion transport; GO:0006875,cellular metal ion homeostasis; GO:0003674,molecular_function; GO:0005215,transporter activity; GO:0015291,secondary active transmembrane transporter activity; GO:0022804,active…
BraA03g058530.3.5C	K02435 aspartyl-tRNA(Asn)/glutamyl-tRNA(Gln) amidotransferase subunit C [EC:6.3.5.6 6.3.5.7] | (RefSeq) glutamyl-tRNA(Gln) amidotransferase subunit C, chloroplastic/mitochondrial (A)	At4g32920	GO:0016021,integral component of membrane; GO:0005575,cellular_component; GO:0016020,membrane; GO:0031224,intrinsic component of membrane; GO:0110165,cellular anatomical entity
BraA09g007280.3.5C	K08054 calnexin | (RefSeq) CAX1; calnexin homolog 1 (A)	At5g61790	GO:0009507,chloroplast; GO:0005783,endoplasmic reticulum; GO:0005789,endoplasmic reticulum membrane; GO:0016021,integral component of membrane; GO:0005739,mitochondrion; GO:0009505,plant-type cell wall; GO:0005886,plasma membrane; GO:0009506,plasmodesma; GO:0005774,vacuolar membrane; GO:0005773,vacuole; GO:0005509,calcium ion binding; GO:0030246,carbohydrate binding; GO:0051082,unfolded protein b…
novel.16	--	--	GO:0016021,integral component of membrane; GO:0005575,cellular_component; GO:0016020,membrane; GO:0031224,intrinsic component of membrane; GO:0110165,cellular anatomical entity
BraA05g033920.3.5C	K09518 DnaJ homolog subfamily B member 12 | (RefSeq) chaperone protein dnaJ 49 (A)	At3g14200	GO:0005789,endoplasmic reticulum membrane; GO:0016021,integral component of membrane; GO:0030544,Hsp70 protein binding; GO:0071218,cellular response to misfolded protein; GO:0051085,chaperone cofactor-dependent protein refolding; GO:0030433,ubiquitin-dependent ERAD pathway; GO:0003674,molecular_function; GO:0005488,binding; GO:0005515,protein binding; GO:0031072,heat shock protein binding; GO:000…
BraA03g054310.3.5C	K14190 GDP-L-galactose phosphorylase [EC:2.7.7.69] | (RefSeq) LOW QUALITY PROTEIN: GDP-L-galactose phosphorylase 1 (A)	At4g26850	GO:0005737,cytoplasm; GO:0005634,nucleus; GO:0010475,galactose-1-phosphate guanylyltransferase (GDP) activity; GO:0080048,GDP-D-glucose phosphorylase activity; GO:0010472,GDP-galactose:glucose-1-phosphate guanylyltransferase activity; GO:0010471,GDP-galactose:mannose-1-phosphate guanylyltransferase activity; GO:0010473,GDP-galactose:myoinositol-1-phosphate guanylyltransferase activity; GO:0080047…
BraA03g018480.3.5C	--	At4g16840	GO:0016021,integral component of membrane; GO:0005575,cellular_component; GO:0016020,membrane; GO:0031224,intrinsic component of membrane; GO:0110165,cellular anatomical entity
BraA06g034320.3.5C	K00924 kinase [EC:2.7.1.-] | (RefSeq) receptor-like protein 52 (A)	At5g25930	GO:0016021,integral component of membrane; GO:0005886,plasma membrane; GO:0005524,ATP binding; GO:0004672,protein kinase activity; GO:0106310,protein serine kinase activity; GO:0106311,protein threonine kinase activity; GO:0004714,transmembrane receptor protein tyrosine kinase activity; GO:0050829,defense response to Gram-negative bacterium; GO:0010227,floral organ abscission; GO:0010102,lateral …
BraA09g054920.3.5C	K06990 MEMO1 family protein | (RefSeq) protein MEMO1 (A)	At2g25280	--
BraA01g037260.3.5C	K05681 ATP-binding cassette, subfamily G (WHITE), member 2 | (RefSeq) ABC transporter G family member 9-like (A)	At3g16340	GO:0016021,integral component of membrane; GO:0005886,plasma membrane; GO:0005524,ATP binding; GO:0042626,ATPase-coupled transmembrane transporter activity; GO:0015850,organic hydroxy compound transport; GO:1901140,p-coumaryl alcohol transport; GO:1901141,regulation of lignin biosynthetic process; GO:0000166,nucleotide binding; GO:0003674,molecular_function; GO:0005488,binding; GO:0017076,purine …
BraA07g039170.3.5C	K01184 polygalacturonase [EC:3.2.1.15] | (RefSeq) polygalacturonase (A)	At1g10000	--
BraA06g026450.3.5C	K16280 E3 ubiquitin-protein ligase RGLG [EC:2.3.2.27] | (RefSeq) E3 ubiquitin-protein ligase RGLG1 isoform X1 (A)	At5g61900	GO:0005886,plasma membrane; GO:0009506,plasmodesma; GO:0009536,plastid; GO:0005544,calcium-dependent phospholipid binding; GO:0046872,metal ion binding; GO:0071277,cellular response to calcium ion; GO:0006952,defense response; GO:0060548,negative regulation of cell death; GO:0045793,positive regulation of cell size; GO:0009270,response to humidity; GO:0009266,response to temperature stimulus; GO:…
BraA08g004300.3.5C	--	At1g48610	GO:0005634,nucleus; GO:0003677,DNA binding; GO:0003674,molecular_function; GO:0003676,nucleic acid binding; GO:0005488,binding; GO:0097159,organic cyclic compound binding; GO:1901363,heterocyclic compound binding; GO:0005575,cellular_component; GO:0005622,intracellular anatomical structure; GO:0043226,organelle; GO:0043227,membrane-bounded organelle; GO:0043229,intracellular organelle; GO:0043231…
BraA02g025230.3.5C	--	At1g78020	GO:0005737,cytoplasm; GO:0005829,cytosol; GO:0005783,endoplasmic reticulum; GO:0005634,nucleus; GO:0019900,kinase binding; GO:0046872,metal ion binding; GO:0042594,response to starvation; GO:0090351,seedling development; GO:0003674,molecular_function; GO:0005488,binding; GO:0005515,protein binding; GO:0019899,enzyme binding; GO:0043167,ion binding; GO:0043169,cation binding; GO:0006950,response t…
BraA03g038290.3.5C	--	--	--
BraA03g007260.3.5C	K09591 steroid 5-alpha-reductase [EC:1.3.1.22] | (RefSeq) steroid 5-alpha-reductase DET2 (A)	At5g16010	GO:0016021,integral component of membrane; GO:0003865,3-oxo-5-alpha-steroid 4-dehydrogenase activity; GO:0047751,cholestenone 5-alpha-reductase activity; GO:0016491,oxidoreductase activity; GO:0050213,progesterone 5-alpha-reductase activity; GO:0016132,brassinosteroid biosynthetic process; GO:0090378,seed trichome elongation; GO:0090377,seed trichome initiation; GO:0003674,molecular_function; GO:…
BraA08g023460.3.5C	K04424 sterile alpha motif and leucine zipper containing kinase AZK [EC:2.7.11.25] | (RefSeq) probable serine/threonine-protein kinase SIS8 (A)	At4g38470	GO:0005829,cytosol; GO:0005524,ATP binding; GO:0004672,protein kinase activity; GO:0106310,protein serine kinase activity; GO:0004674,protein serine/threonine kinase activity; GO:0004712,protein serine/threonine/tyrosine kinase activity; GO:0106311,protein threonine kinase activity; GO:0071456,cellular response to hypoxia; GO:0009658,chloroplast organization; GO:0006468,protein phosphorylation; G…
BraA03g049360.3.5C	--	--	--
BraA06g024420.3.5C	K07901 Ras-related protein Rab-8A | (RefSeq) ras-related protein RABE1c (A)	At3g46060	GO:0005829,cytosol; GO:0000139,Golgi membrane; GO:0005886,plasma membrane; GO:0005774,vacuolar membrane; GO:0005773,vacuole; GO:0005525,GTP binding; GO:0003924,GTPase activity; GO:0009873,ethylene-activated signaling pathway; GO:0009306,protein secretion; GO:0017157,regulation of exocytosis; GO:0006904,vesicle docking involved in exocytosis; GO:0000166,nucleotide binding; GO:0001882,nucleoside bi…
BraA03g027910.3.5C	K20723 reticulon-3 | (RefSeq) reticulon-like protein B11 (A)	At4g11220	GO:0005783,endoplasmic reticulum; GO:0005789,endoplasmic reticulum membrane; GO:0071782,endoplasmic reticulum tubular network; GO:0005794,Golgi apparatus; GO:0071458,integral component of cytoplasmic side of endoplasmic reticulum membrane; GO:0005886,plasma membrane; GO:0003729,mRNA binding; GO:0071786,endoplasmic reticulum tubular network organization; GO:0003674,molecular_function; GO:0003676,n…
BraA03g038060.3.5C	--	At3g16510	GO:0005789,endoplasmic reticulum membrane; GO:0016021,integral component of membrane; GO:0005886,plasma membrane; GO:0032586,protein storage vacuole membrane; GO:0005575,cellular_component; GO:0005622,intracellular anatomical structure; GO:0005737,cytoplasm; GO:0005783,endoplasmic reticulum; GO:0012505,endomembrane system; GO:0016020,membrane; GO:0031090,organelle membrane; GO:0031984,organelle s…
BraA03g013940.3.5C	K03809 NAD(P)H dehydrogenase (quinone) [EC:1.6.5.2] | (RefSeq) NAD(P)H dehydrogenase (quinone) FQR1 (A)	At5g54500	GO:0005886,plasma membrane; GO:0010181,FMN binding; GO:0003955,NAD(P)H dehydrogenase (quinone) activity; GO:0050136,NADH dehydrogenase (quinone) activity; GO:0008753,NADPH dehydrogenase (quinone) activity; GO:0071365,cellular response to auxin stimulus; GO:0000166,nucleotide binding; GO:0003674,molecular_function; GO:0005488,binding; GO:0032553,ribonucleotide binding; GO:0036094,small molecule bi…
BraA09g029510.3.5C	--	--	--
BraA04g008150.3.5C	--	At4g14420	GO:0016021,integral component of membrane; GO:0005575,cellular_component; GO:0016020,membrane; GO:0031224,intrinsic component of membrane; GO:0110165,cellular anatomical entity
novel.421	--	At1g25480	GO:0016021,integral component of membrane; GO:0009705,plant-type vacuole membrane; GO:0005773,vacuole; GO:0005253,anion channel activity; GO:0071423,malate transmembrane transport; GO:0090332,stomatal closure; GO:0003674,molecular_function; GO:0005215,transporter activity; GO:0005216,ion channel activity; GO:0008509,anion transmembrane transporter activity; GO:0015075,ion transmembrane transporte…
BraA06g016040.3.5C	--	At1g20180	GO:0016021,integral component of membrane; GO:0005575,cellular_component; GO:0016020,membrane; GO:0031224,intrinsic component of membrane; GO:0110165,cellular anatomical entity
BraA09g003900.3.5C	--	At3g29035	GO:0005634,nucleus; GO:0003700,DNA-binding transcription factor activity; GO:0043565,sequence-specific DNA binding; GO:0000976,transcription regulatory region sequence-specific DNA binding; GO:0010150,leaf senescence; GO:0051091,positive regulation of DNA-binding transcription factor activity; GO:1900057,positive regulation of leaf senescence; GO:0042542,response to hydrogen peroxide; GO:0009611,…
BraA02g025520.3.5C	--	At5g62740	GO:0005794,Golgi apparatus; GO:0005886,plasma membrane; GO:0009506,plasmodesma; GO:0009536,plastid; GO:0005774,vacuolar membrane; GO:0005773,vacuole; GO:0043424,protein histidine kinase binding; GO:0003674,molecular_function; GO:0005488,binding; GO:0005515,protein binding; GO:0019899,enzyme binding; GO:0019900,kinase binding; GO:0019901,protein kinase binding; GO:0005575,cellular_component; GO:00…
BraA04g031630.3.5C	--	At2g43140	GO:0005634,nucleus; GO:0000981,DNA-binding transcription factor activity, RNA polymerase II-specific; GO:0046983,protein dimerization activity; GO:0000978,RNA polymerase II cis-regulatory region sequence-specific DNA binding; GO:0006357,regulation of transcription by RNA polymerase II; GO:0003674,molecular_function; GO:0003700,DNA-binding transcription factor activity; GO:0140110,transcription re…
BraA07g013360.3.5C	--	--	--
BraA05g007670.3.5C	--	At1g25430	GO:0046872,metal ion binding; GO:0003676,nucleic acid binding; GO:0004523,RNA-DNA hybrid ribonuclease activity; GO:0003674,molecular_function; GO:0005488,binding; GO:0043167,ion binding; GO:0043169,cation binding; GO:0097159,organic cyclic compound binding; GO:1901363,heterocyclic compound binding; GO:0003824,catalytic activity; GO:0004518,nuclease activity; GO:0004519,endonuclease activity; GO:0…
BraA09g054130.3.5C	K15688 E3 ubiquitin-protein ligase MUL1 [EC:2.3.2.27] | (RefSeq) E3 ubiquitin-protein ligase SPL1 isoform X1 (A)	At1g59560	GO:0009507,chloroplast; GO:0009941,chloroplast envelope; GO:0009707,chloroplast outer membrane; GO:0016021,integral component of membrane; GO:0046872,metal ion binding; GO:0004842,ubiquitin-protein transferase activity; GO:0006996,organelle organization; GO:0003674,molecular_function; GO:0005488,binding; GO:0043167,ion binding; GO:0043169,cation binding; GO:0003824,catalytic activity; GO:0016740,…
BraA01g038580.3.5C	K09840 9-cis-epoxycarotenoid dioxygenase [EC:1.13.11.51] | (RefSeq) 9-cis-epoxycarotenoid dioxygenase NCED3, chloroplastic (A)	At3g14440	GO:0009570,chloroplast stroma; GO:0009535,chloroplast thylakoid membrane; GO:0045549,9-cis-epoxycarotenoid dioxygenase activity; GO:0010436,carotenoid dioxygenase activity; GO:0046872,metal ion binding; GO:0009688,abscisic acid biosynthetic process; GO:0016121,carotene catabolic process; GO:0042538,hyperosmotic salinity response; GO:0006970,response to osmotic stress; GO:0009414,response to water…
BraA08g026330.3.5C	K02470 DNA gyrase subunit B [EC:5.6.2.2] | (RefSeq) DNA gyrase subunit B isoform X2 (A)	At1g26580	GO:0005634,nucleus; GO:0005773,vacuole; GO:0003677,DNA binding; GO:0003674,molecular_function; GO:0003676,nucleic acid binding; GO:0005488,binding; GO:0097159,organic cyclic compound binding; GO:1901363,heterocyclic compound binding; GO:0005575,cellular_component; GO:0005622,intracellular anatomical structure; GO:0043226,organelle; GO:0043227,membrane-bounded organelle; GO:0043229,intracellular o…
BraA02g022420.3.5C	--	At1g73260	GO:0005783,endoplasmic reticulum; GO:0005739,mitochondrion; GO:0099503,secretory vesicle; GO:0004869,cysteine-type endopeptidase inhibitor activity; GO:0004866,endopeptidase inhibitor activity; GO:0004867,serine-type endopeptidase inhibitor activity; GO:0042742,defense response to bacterium; GO:0012501,programmed cell death; GO:0042542,response to hydrogen peroxide; GO:0009625,response to insect;…
BraA07g035700.3.5C	--	At1g69760	--
BraA06g027250.3.5C	--	At5g62580	GO:0005874,microtubule; GO:0008017,microtubule binding; GO:0003674,molecular_function; GO:0005488,binding; GO:0005515,protein binding; GO:0008092,cytoskeletal protein binding; GO:0015631,tubulin binding; GO:0005575,cellular_component; GO:0005622,intracellular anatomical structure; GO:0005856,cytoskeleton; GO:0015630,microtubule cytoskeleton; GO:0043226,organelle; GO:0043228,non-membrane-bounded o…
BraA08g030290.3.5C	K02951 small subunit ribosomal protein S12e | (RefSeq) 40S ribosomal protein S12-2 (A)	At2g32060	GO:0022626,cytosolic ribosome; GO:0022627,cytosolic small ribosomal subunit; GO:0005634,nucleus; GO:0005777,peroxisome; GO:0042788,polysomal ribosome; GO:0003735,structural constituent of ribosome; GO:0006412,translation; GO:0003674,molecular_function; GO:0005198,structural molecule activity; GO:0006518,peptide metabolic process; GO:0006807,nitrogen compound metabolic process; GO:0008150,biologic…
BraA07g025000.3.5C	K03115 casein kinase II subunit beta | (RefSeq) casein kinase II subunit beta-3 isoform X1 (A)	At2g44680	GO:0005737,cytoplasm; GO:0005829,cytosol; GO:0005634,nucleus; GO:0005956,protein kinase CK2 complex; GO:0019887,protein kinase regulator activity; GO:0004674,protein serine/threonine kinase activity; GO:0007623,circadian rhythm; GO:0048573,photoperiodism, flowering; GO:0042753,positive regulation of circadian rhythm; GO:0003674,molecular_function; GO:0019207,kinase regulator activity; GO:0030234,…
BraA08g027250.3.5C	K13947 auxin efflux carrier family protein | (RefSeq) auxin efflux carrier component 7 (A)	At1g23080	GO:0005783,endoplasmic reticulum; GO:0016021,integral component of membrane; GO:0005634,nucleus; GO:0005886,plasma membrane; GO:0009506,plasmodesma; GO:0010329,auxin efflux transmembrane transporter activity; GO:0010315,auxin efflux; GO:0010252,auxin homeostasis; GO:0009926,auxin polar transport; GO:0009734,auxin-activated signaling pathway; GO:0009942,longitudinal axis specification; GO:0003674,…
BraA04g013990.3.5C	K02542 DNA replication licensing factor MCM6 [EC:3.6.4.12] | (RefSeq) DNA replication licensing factor MCM6 isoform X1 (A)	At3g12550	GO:0080188,gene silencing by RNA-directed DNA methylation; GO:0008150,biological_process; GO:0008152,metabolic process; GO:0009892,negative regulation of metabolic process; GO:0009987,cellular process; GO:0010467,gene expression; GO:0010468,regulation of gene expression; GO:0010605,negative regulation of macromolecule metabolic process; GO:0010629,negative regulation of gene expression; GO:001645…
BraA05g034210.3.5C	K13217 pre-mRNA-processing factor 39 | (RefSeq) pre-mRNA-processing factor 39 isoform X1 (A)	At1g32590	GO:0004190,aspartic-type endopeptidase activity; GO:0004519,endonuclease activity; GO:0003676,nucleic acid binding; GO:0003964,RNA-directed DNA polymerase activity; GO:0008270,zinc ion binding; GO:0015074,DNA integration; GO:0003674,molecular_function; GO:0003824,catalytic activity; GO:0004175,endopeptidase activity; GO:0008233,peptidase activity; GO:0016787,hydrolase activity; GO:0070001,asparti…
BraA10g005940.3.5C	K08237 hydroquinone glucosyltransferase [EC:2.4.1.218] | (RefSeq) UDP-glycosyltransferase 72B3 (A)	At1g07240	GO:0005829,cytosol; GO:0010294,abscisic acid glucosyltransferase activity; GO:0080043,quercetin 3-O-glucosyltransferase activity; GO:1902265,abscisic acid homeostasis; GO:0009687,abscisic acid metabolic process; GO:0009819,drought recovery; GO:0010030,positive regulation of seed germination; GO:0003674,molecular_function; GO:0003824,catalytic activity; GO:0008194,UDP-glycosyltransferase activity;…
BraA03g023600.3.5C	--	At2g44790	GO:0031225,anchored component of membrane; GO:0046658,anchored component of plasma membrane; GO:0009506,plasmodesma; GO:0009055,electron transfer activity; GO:0046872,metal ion binding; GO:0003674,molecular_function; GO:0003824,catalytic activity; GO:0016491,oxidoreductase activity; GO:0005488,binding; GO:0043167,ion binding; GO:0043169,cation binding; GO:0005575,cellular_component; GO:0016020,me…
BraA06g031850.3.5C	--	At2g15650	GO:0004190,aspartic-type endopeptidase activity; GO:0004519,endonuclease activity; GO:0003676,nucleic acid binding; GO:0003964,RNA-directed DNA polymerase activity; GO:0008270,zinc ion binding; GO:0015074,DNA integration; GO:0003674,molecular_function; GO:0003824,catalytic activity; GO:0004175,endopeptidase activity; GO:0008233,peptidase activity; GO:0016787,hydrolase activity; GO:0070001,asparti…
BraA09g021560.3.5C	--	At5g44730	GO:0016787,hydrolase activity; GO:0003674,molecular_function; GO:0003824,catalytic activity
BraA04g027490.3.5C	--	At2g37110	GO:0016021,integral component of membrane; GO:0005575,cellular_component; GO:0016020,membrane; GO:0031224,intrinsic component of membrane; GO:0110165,cellular anatomical entity
BraA05g001330.3.5C	--	At2g46490	--
novel.1203	K14638 solute carrier family 15 (peptide/histidine transporter), member 3/4 | (RefSeq) LOW QUALITY PROTEIN: protein NRT1/ PTR FAMILY 5.15 (A)	At1g22550	GO:0016021,integral component of membrane; GO:0009705,plant-type vacuole membrane; GO:0080054,low-affinity nitrate transmembrane transporter activity; GO:0015706,nitrate transport; GO:0006857,oligopeptide transport; GO:0003674,molecular_function; GO:0005215,transporter activity; GO:0008509,anion transmembrane transporter activity; GO:0015075,ion transmembrane transporter activity; GO:0015103,inor…
BraA06g012730.3.5C	--	At1g16860	GO:0016021,integral component of membrane; GO:0005886,plasma membrane; GO:2001007,negative regulation of cellulose biosynthetic process; GO:0000271,polysaccharide biosynthetic process; GO:0005975,carbohydrate metabolic process; GO:0005976,polysaccharide metabolic process; GO:0006073,cellular glucan metabolic process; GO:0006109,regulation of carbohydrate metabolic process; GO:0008150,biological_p…
BraA05g000390.3.5C	K15115 solute carrier family 25 (mitochondrial folate transporter), member 32 | (RefSeq) nicotinamide adenine dinucleotide transporter 1, chloroplastic (A)	At2g47490_2	GO:0031969,chloroplast membrane; GO:0016021,integral component of membrane; GO:0005739,mitochondrion; GO:0015297,antiporter activity; GO:0051724,NAD transmembrane transporter activity; GO:0035352,NAD transmembrane transport; GO:0043132,NAD transport; GO:0003674,molecular_function; GO:0005215,transporter activity; GO:0015291,secondary active transmembrane transporter activity; GO:0022804,active tr…
BraA01g036310.3.5C	K16241 transcription factor HY5 | (RefSeq) transcription factor HY5-like (A)	At3g17610_1	GO:0005634,nucleus; GO:0003700,DNA-binding transcription factor activity; GO:0000981,DNA-binding transcription factor activity, RNA polymerase II-specific; GO:0000976,transcription regulatory region sequence-specific DNA binding; GO:0045944,positive regulation of transcription by RNA polymerase II; GO:0010017,red or far-red light signaling pathway; GO:0009585,red, far-red light phototransduction;…
BraA10g005980.3.5C	--	At2g29670	--
BraA02g038400.3.5C	K07407 alpha-galactosidase [EC:3.2.1.22] | (RefSeq) alpha-galactosidase 1 (A)	At3g26380	GO:0005576,extracellular region; GO:0005634,nucleus; GO:0003729,mRNA binding; GO:0042803,protein homodimerization activity; GO:0003743,translation initiation factor activity; GO:0003674,molecular_function; GO:0003676,nucleic acid binding; GO:0003723,RNA binding; GO:0005488,binding; GO:0097159,organic cyclic compound binding; GO:1901363,heterocyclic compound binding; GO:0005515,protein binding; GO…
BraA02g041240.3.5C	K13415 protein brassinosteroid insensitive 1 [EC:2.7.10.1 2.7.11.1] | (RefSeq) protein BRASSINOSTEROID INSENSITIVE 1 (A)	At5g48380	GO:0016021,integral component of membrane; GO:0005886,plasma membrane; GO:0009506,plasmodesma; GO:0005524,ATP binding; GO:0042802,identical protein binding; GO:0016301,kinase activity; GO:0004672,protein kinase activity; GO:0033612,receptor serine/threonine kinase binding; GO:0042742,defense response to bacterium; GO:0060548,negative regulation of cell death; GO:0031348,negative regulation of def…
novel.1139	--	At1g02230_2	GO:0003676,nucleic acid binding; GO:0004523,RNA-DNA hybrid ribonuclease activity; GO:0003674,molecular_function; GO:0005488,binding; GO:0097159,organic cyclic compound binding; GO:1901363,heterocyclic compound binding; GO:0003824,catalytic activity; GO:0004518,nuclease activity; GO:0004519,endonuclease activity; GO:0004521,endoribonuclease activity; GO:0004540,ribonuclease activity; GO:0016787,hy…
BraA01g002210.3.5C	K09561 STIP1 homology and U-box containing protein 1 [EC:2.3.2.27] | (RefSeq) E3 ubiquitin-protein ligase CHIP (A)	At4g36550	GO:0005737,cytoplasm; GO:0005634,nucleus; GO:0004842,ubiquitin-protein transferase activity; GO:0003674,molecular_function; GO:0003824,catalytic activity; GO:0016740,transferase activity; GO:0019787,ubiquitin-like protein transferase activity; GO:0140096,catalytic activity, acting on a protein; GO:0005575,cellular_component; GO:0005622,intracellular anatomical structure; GO:0110165,cellular anato…
BraA03g035510.3.5C	K08486 syntaxin 1B/2/3 | (RefSeq) syntaxin-121 isoform X1 (A)	At3g11820	GO:0009504,cell plate; GO:0005829,cytosol; GO:0012505,endomembrane system; GO:0016021,integral component of membrane; GO:0005886,plasma membrane; GO:0009506,plasmodesma; GO:0031201,SNARE complex; GO:0005802,trans-Golgi network; GO:0043495,protein-membrane adaptor activity; GO:0005484,SNAP receptor activity; GO:0000149,SNARE binding; GO:0006952,defense response; GO:0050832,defense response to fung…
novel.198	--	--	--
BraA06g046140.3.5C	--	--	GO:0016021,integral component of membrane; GO:0005575,cellular_component; GO:0016020,membrane; GO:0031224,intrinsic component of membrane; GO:0110165,cellular anatomical entity
BraA07g035540.3.5C	--	At1g69580	GO:0005634,nucleus; GO:0003677,DNA binding; GO:0003700,DNA-binding transcription factor activity; GO:0006355,regulation of transcription, DNA-templated; GO:0003674,molecular_function; GO:0003676,nucleic acid binding; GO:0005488,binding; GO:0097159,organic cyclic compound binding; GO:1901363,heterocyclic compound binding; GO:0140110,transcription regulator activity; GO:0006139,nucleobase-containin…
BraA04g008090.3.5C	K23569 ER membrane protein complex subunit 8/9 | (RefSeq) ER membrane protein complex subunit 8/9 homolog (A)	At5g55940	GO:0072546,EMC complex; GO:0005783,endoplasmic reticulum; GO:0009536,plastid; GO:0005575,cellular_component; GO:0005622,intracellular anatomical structure; GO:0005737,cytoplasm; GO:0005789,endoplasmic reticulum membrane; GO:0012505,endomembrane system; GO:0016020,membrane; GO:0016021,integral component of membrane; GO:0030176,integral component of endoplasmic reticulum membrane; GO:0031090,organe…
BraA01g033280.3.5C	--	--	--
BraA09g018330.3.5C	K00799 glutathione S-transferase [EC:2.5.1.18] | (RefSeq) glutathione S-transferase U16 (A)	At1g59700	GO:0005737,cytoplasm; GO:0005829,cytosol; GO:0005634,nucleus; GO:0004364,glutathione transferase activity; GO:0006749,glutathione metabolic process; GO:0009407,toxin catabolic process; GO:0003674,molecular_function; GO:0003824,catalytic activity; GO:0016740,transferase activity; GO:0016765,transferase activity, transferring alkyl or aryl (other than methyl) groups; GO:0006518,peptide metabolic pr…
BraA08g004690.3.5C	--	At2g15380	--
BraA06g013400.3.5C	K18121 glyoxylate/succinic semialdehyde reductase [EC:1.1.1.79 1.1.1.-] | (RefSeq) glyoxylate/succinic semialdehyde reductase 2, chloroplastic (A)	At1g17650	GO:0009507,chloroplast; GO:0009570,chloroplast stroma; GO:0030267,glyoxylate reductase (NADP+) activity; GO:0051287,NAD binding; GO:0050661,NADP binding; GO:0016616,oxidoreductase activity, acting on the CH-OH group of donors, NAD or NADP as acceptor; GO:0003674,molecular_function; GO:0003824,catalytic activity; GO:0016491,oxidoreductase activity; GO:0016614,oxidoreductase activity, acting on CH-…
BraA03g005150.3.5C	K03676 glutaredoxin 3 | (RefSeq) glutaredoxin-C10 (A)	At5g11930	GO:0005737,cytoplasm; GO:0015035,protein disulfide oxidoreductase activity; GO:0003674,molecular_function; GO:0003824,catalytic activity; GO:0015036,disulfide oxidoreductase activity; GO:0016491,oxidoreductase activity; GO:0016667,oxidoreductase activity, acting on a sulfur group of donors; GO:0005575,cellular_component; GO:0005622,intracellular anatomical structure; GO:0110165,cellular anatomica…
BraA02g026310.3.5C	K08503 syntaxin of plants SYP5 | (RefSeq) syntaxin-52 isoform X2 (A)	At1g79590	GO:0012505,endomembrane system; GO:0010008,endosome membrane; GO:0005794,Golgi apparatus; GO:0016021,integral component of membrane; GO:0031201,SNARE complex; GO:0005773,vacuole; GO:0005484,SNAP receptor activity; GO:0000149,SNARE binding; GO:0006886,intracellular protein transport; GO:0048278,vesicle docking; GO:0006906,vesicle fusion; GO:0016192,vesicle-mediated transport; GO:0003674,molecular_…
BraA09g006760.3.5C	--	At5g23370	--
BraA05g005890.3.5C	--	At2g40140	GO:0005634,nucleus; GO:0003677,DNA binding; GO:0003700,DNA-binding transcription factor activity; GO:0046872,metal ion binding; GO:0071456,cellular response to hypoxia; GO:0050832,defense response to fungus; GO:0006355,regulation of transcription, DNA-templated; GO:0010200,response to chitin; GO:0009409,response to cold; GO:0003674,molecular_function; GO:0003676,nucleic acid binding; GO:0005488,b…
BraA02g047790.3.5C	K10406 kinesin family member C2/C3 | (RefSeq) kinesin-like protein KIN-14R isoform X1 (A)	At5g65930_1	GO:0055028,cortical microtubule; GO:0005856,cytoskeleton; GO:0005871,kinesin complex; GO:0005874,microtubule; GO:0072686,mitotic spindle; GO:0009524,phragmoplast; GO:0051015,actin filament binding; GO:0043531,ADP binding; GO:0005524,ATP binding; GO:0008569,ATP-dependent microtubule motor activity, minus-end-directed; GO:0016887,ATPase activity; GO:0005509,calcium ion binding; GO:0005516,calmoduli…
BraA04g003600.3.5C	K09264 MADS-box transcription factor, plant | (RefSeq) agamous-like MADS-box protein AGL16 (A)	At3g57390	GO:0005634,nucleus; GO:0003700,DNA-binding transcription factor activity; GO:0000981,DNA-binding transcription factor activity, RNA polymerase II-specific; GO:0046983,protein dimerization activity; GO:0000978,RNA polymerase II cis-regulatory region sequence-specific DNA binding; GO:0000976,transcription regulatory region sequence-specific DNA binding; GO:0009908,flower development; GO:0009910,neg…
novel.32	--	--	GO:0016021,integral component of membrane; GO:0005575,cellular_component; GO:0016020,membrane; GO:0031224,intrinsic component of membrane; GO:0110165,cellular anatomical entity
BraA01g040850.3.5C	--	At3g11290	GO:0005634,nucleus; GO:0005575,cellular_component; GO:0005622,intracellular anatomical structure; GO:0043226,organelle; GO:0043227,membrane-bounded organelle; GO:0043229,intracellular organelle; GO:0043231,intracellular membrane-bounded organelle; GO:0110165,cellular anatomical entity
BraA06g041220.3.5C	--	At2g02360	GO:0030246,carbohydrate binding; GO:0016567,protein ubiquitination; GO:0003674,molecular_function; GO:0005488,binding; GO:0006464,cellular protein modification process; GO:0006807,nitrogen compound metabolic process; GO:0008150,biological_process; GO:0008152,metabolic process; GO:0009987,cellular process; GO:0019538,protein metabolic process; GO:0032446,protein modification by small protein conju…
BraA05g041700.3.5C	K01673 carbonic anhydrase [EC:4.2.1.1] | (RefSeq) beta carbonic anhydrase 1, chloroplastic (A)	At3g01500	GO:0048046,apoplast; GO:0009507,chloroplast; GO:0009941,chloroplast envelope; GO:0009570,chloroplast stroma; GO:0009535,chloroplast thylakoid membrane; GO:0005829,cytosol; GO:0005886,plasma membrane; GO:0010319,stromule; GO:0009579,thylakoid; GO:0004089,carbonate dehydratase activity; GO:0003729,mRNA binding; GO:0008270,zinc ion binding; GO:0015976,carbon utilization; GO:0042742,defense response …
BraAnng005190.3.5C	K20305 trafficking protein particle complex subunit 8 | (RefSeq) trafficking protein particle complex subunit 8-like (A)	At5g16280	GO:0005829,cytosol; GO:0005794,Golgi apparatus; GO:0000139,Golgi membrane; GO:0017119,Golgi transport complex; GO:0009536,plastid; GO:0006891,intra-Golgi vesicle-mediated transport; GO:0015031,protein transport; GO:0006810,transport; GO:0008150,biological_process; GO:0009987,cellular process; GO:0016192,vesicle-mediated transport; GO:0048193,Golgi vesicle transport; GO:0051179,localization; GO:00…
BraA02g034120.3.5C	K06119 sulfoquinovosyltransferase [EC:2.4.1.-] | (RefSeq) sulfoquinovosyl transferase SQD2 (A)	At5g01220	GO:0009507,chloroplast; GO:0009941,chloroplast envelope; GO:0031969,chloroplast membrane; GO:0016021,integral component of membrane; GO:0005886,plasma membrane; GO:0009536,plastid; GO:0016757,transferase activity, transferring glycosyl groups; GO:0008194,UDP-glycosyltransferase activity; GO:0046510,UDP-sulfoquinovose:DAG sulfoquinovosyltransferase activity; GO:0016036,cellular response to phospha…
BraA03g015730.3.5C	K12126 phytochrome-interacting factor 3 | (RefSeq) transcription factor PIF3 isoform X1 (A)	At1g10120	GO:0005634,nucleus; GO:0003677,DNA binding; GO:0003700,DNA-binding transcription factor activity; GO:0046983,protein dimerization activity; GO:0009739,response to gibberellin; GO:0003674,molecular_function; GO:0003676,nucleic acid binding; GO:0005488,binding; GO:0097159,organic cyclic compound binding; GO:1901363,heterocyclic compound binding; GO:0140110,transcription regulator activity; GO:00055…
BraA05g001570.3.5C	--	At2g46220	--
BraA06g040910.3.5C	K01166 ribonuclease T2 [EC:4.6.1.19] | (RefSeq) ribonuclease 1 (A)	At2g02990	GO:0005618,cell wall; GO:0005576,extracellular region; GO:0005886,plasma membrane; GO:0004521,endoribonuclease activity; GO:0016829,lyase activity; GO:0004540,ribonuclease activity; GO:0033897,ribonuclease T2 activity; GO:0003723,RNA binding; GO:0009718,anthocyanin-containing compound biosynthetic process; GO:0016036,cellular response to phosphate starvation; GO:0009611,response to wounding; GO:0…
BraA07g003050.3.5C	K19366 spartin | (RefSeq) protein EARLY-RESPONSIVE TO DEHYDRATION 7, chloroplastic (A)	At2g17840	GO:0009507,chloroplast; GO:0005886,plasma membrane; GO:0007623,circadian rhythm; GO:0009737,response to abscisic acid; GO:0009409,response to cold; GO:0009644,response to high light intensity; GO:0009651,response to salt stress; GO:0009414,response to water deprivation; GO:0008150,biological_process; GO:0048511,rhythmic process; GO:0009719,response to endogenous stimulus; GO:0009725,response to h…
BraA04g016620.3.5C	--	At2g21400	GO:0005634,nucleus; GO:0003677,DNA binding; GO:0046872,metal ion binding; GO:0009851,auxin biosynthetic process; GO:0009734,auxin-activated signaling pathway; GO:0007275,multicellular organism development; GO:0045893,positive regulation of transcription, DNA-templated; GO:0003674,molecular_function; GO:0003676,nucleic acid binding; GO:0005488,binding; GO:0097159,organic cyclic compound binding; G…
BraA02g044630.3.5C	K10398 kinesin family member 11 | (RefSeq) kinesin-like protein KIN-5A (A)	At5g60930	GO:0005874,microtubule; GO:0009506,plasmodesma; GO:0005524,ATP binding; GO:1990939,ATP-dependent microtubule motor activity; GO:0008017,microtubule binding; GO:0071555,cell wall organization; GO:0007018,microtubule-based movement; GO:0007052,mitotic spindle organization; GO:0000166,nucleotide binding; GO:0003674,molecular_function; GO:0005488,binding; GO:0017076,purine nucleotide binding; GO:0030…
BraA06g006950.3.5C	K00924 kinase [EC:2.7.1.-] | (RefSeq) receptor-like protein kinase HSL1 (A)	At1g09970	GO:0016021,integral component of membrane; GO:0005886,plasma membrane; GO:0005524,ATP binding; GO:0042802,identical protein binding; GO:0001653,peptide receptor activity; GO:0004672,protein kinase activity; GO:0106310,protein serine kinase activity; GO:0106311,protein threonine kinase activity; GO:0045087,innate immune response; GO:0046777,protein autophosphorylation; GO:0006979,response to oxida…
BraA09g056670.3.5C	K11842 ubiquitin carboxyl-terminal hydrolase 12/46 [EC:3.4.19.12] | (RefSeq) ubiquitin carboxyl-terminal hydrolase 3 isoform X1 (A)	At4g39910	GO:0005829,cytosol; GO:0005634,nucleus; GO:0004197,cysteine-type endopeptidase activity; GO:0004843,thiol-dependent ubiquitin-specific protease activity; GO:0016579,protein deubiquitination; GO:0006511,ubiquitin-dependent protein catabolic process; GO:0003674,molecular_function; GO:0003824,catalytic activity; GO:0004175,endopeptidase activity; GO:0008233,peptidase activity; GO:0008234,cysteine-ty…
BraA06g029660.3.5C	--	At5g65060	GO:0005634,nucleus; GO:0003700,DNA-binding transcription factor activity; GO:0000981,DNA-binding transcription factor activity, RNA polymerase II-specific; GO:0046983,protein dimerization activity; GO:0000978,RNA polymerase II cis-regulatory region sequence-specific DNA binding; GO:0010582,floral meristem determinacy; GO:0009910,negative regulation of flower development; GO:2000028,regulation of …
BraA05g029800.3.5C	K22683 aspartyl protease family protein [EC:3.4.23.-] | (RefSeq) protein ASPARTIC PROTEASE IN GUARD CELL 1 (A)	At3g18490	GO:0005783,endoplasmic reticulum; GO:0004190,aspartic-type endopeptidase activity; GO:0070001,aspartic-type peptidase activity; GO:0003677,DNA binding; GO:0009737,response to abscisic acid; GO:0009414,response to water deprivation; GO:0009627,systemic acquired resistance; GO:0003674,molecular_function; GO:0003824,catalytic activity; GO:0004175,endopeptidase activity; GO:0008233,peptidase activity…
BraA10g023990.3.5C	K18635 protein SPIRAL1 and related proteins | (RefSeq) protein SPIRAL1-like 4 (A)	At5g15630	GO:0031225,anchored component of membrane; GO:0046658,anchored component of plasma membrane; GO:0005886,plasma membrane; GO:0005774,vacuolar membrane; GO:0010215,cellulose microfibril organization; GO:0052324,plant-type cell wall cellulose biosynthetic process; GO:0009834,plant-type secondary cell wall biogenesis; GO:0008150,biological_process; GO:0009664,plant-type cell wall organization; GO:000…
BraA03g034320.3.5C	K07195 exocyst complex component 7 | (RefSeq) exocyst complex component EXO70H1 (A)	At3g09530	GO:0005829,cytosol; GO:0012505,endomembrane system; GO:0000145,exocyst; GO:0016020,membrane; GO:0005634,nucleus; GO:0045335,phagocytic vesicle; GO:0031982,vesicle; GO:0006952,defense response; GO:0006887,exocytosis; GO:1900426,positive regulation of defense response to bacterium; GO:0009617,response to bacterium; GO:0009620,response to fungus; GO:0002237,response to molecule of bacterial origin; …
BraA07g008650.3.5C	K13430 serine/threonine-protein kinase PBS1 [EC:2.7.11.1] | (RefSeq) serine/threonine-protein kinase PBS1 (A)	At3g24550	GO:0016021,integral component of membrane; GO:0005886,plasma membrane; GO:0005524,ATP binding; GO:0004672,protein kinase activity; GO:0106310,protein serine kinase activity; GO:0004674,protein serine/threonine kinase activity; GO:0106311,protein threonine kinase activity; GO:0046777,protein autophosphorylation; GO:0009620,response to fungus; GO:0009611,response to wounding; GO:0000166,nucleotide …
[truncated: 3,857 more rows]

## Sheet: Root
Table S5 List of genes differing in the accumulation of different carotenoid compounds in rhizomes
ID	KEGG	KOG	GO
[truncated: 943 more rows]

## Sheet: Seed
Table S5 List of differential genes for seed accumulation of different carotenoid compounds
[truncated: 2,892 more rows]
