# Supplementary material for: Examining Carotenoid Metabolism Regulation and Its Role in Flower Color Variation in Brassica rapa L
Source: Int J Mol Sci. 2024 Oct 17;25(20):11164. doi: 10.3390/ijms252011164 (PMC11508860; doi:10.3390/ijms252011164)
Supplement: Supplementary file 1 [file ijms-25-11164-s001.zip › Table S6.xls]

## Sheet: All three tissue differentially
Table S6, 7,800 non-redundant
ID	CFT1	CFT2	CFT3	YFT1	YFT2	YFT3	CRT1	CRT2	CRT3	YRT1	YRT2	YRT3	CST1	CST2	CST3	YST1	YST2	YST3
BraA08g031200.3.5C	0.12	0.13	0.08	31.34	30.95	36.41	0	0	0	0	0	0	0	0	0	0	0	0
BraA07g005370.3.5C	22	20.47	20.49	108.91	106.89	116.09	0	0	0	0	0	0	0	0	0	0	0	0
BraA09g057620.3.5C	2	1.9	1.5	29.32	28.51	37.61	0	0	0	0	0	0	0	0	0	0	0	0
BraA02g005710.3.5C	45.64	54.51	56.46	324.35	342.84	291.08	0	0	0	0	0	0	0	0	0	0	0	0
BraA02g013770.3.5C	185.22	179.84	182.65	10.8	12.37	16.61	0	0	0	0	0	0	0	0	0	0	0	0
BraA04g032920.3.5C	430.02	364.1	467.34	55.73	57.46	58.42	0	0	0	0	0	0	0	0	0	0	0	0
BraA03g006040.3.5C	1.4	1.35	1.32	32.55	26.86	20.8	0	0	0	0	0	0	0	0	0	0	0	0
BraA09g055300.3.5C	7.21	7.22	7.7	102.77	104.08	67.51	0	0	0	0	0	0	0	0	0	0	0	0
BraA04g032130.3.5C	110.03	124.93	127.15	568.2	664.25	600.14	0	0	0	0	0	0	0	0	0	0	0	0
BraA10g001340.3.5C	62.79	46.42	58.25	1.85	1.43	2.3	0	0	0	0	0	0	0	0	0	0	0	0
BraA10g033580.3.5C	18.6	14.32	21.28	0.66	0.45	0.63	0	0	0	0	0	0	0	0	0	0	0	0
BraA06g035200.3.5C	6.81	6.41	5.9	71.35	72.23	48.1	0	0	0	0	0	0	0	0	0	0	0	0
BraA09g063950.3.5C	1.34	1.07	1.36	16.14	13.78	12	0	0	0	0	0	0	0	0	0	0	0	0
BraA01g024760.3.5C	0.07	0.05	0.11	23.65	44.1	57.26	0	0	0	0	0	0	0	0	0	0	0	0
BraA08g013710.3.5C	8.41	8.04	7.27	42.76	38.41	33.56	0	0	0	0	0	0	0	0	0	0	0	0
BraA01g001410.3.5C	24.49	35.31	18.23	0.39	0.45	0.51	0	0	0	0	0	0	5.28	4.13	4.41	0.71	0.8	2.5
BraA08g029390.3.5C	7.38	6.76	7.71	0.91	1.05	1.04	0	0	0	0	0	0	0	0	0	0	0	0
BraAnng003720.3.5C	0.12	0.17	0.17	7.05	6.47	7.37	0	0	0	0	0	0	0	0	0	0	0	0
BraA08g014250.3.5C	50.75	50.7	49.45	9.9	10.85	12.27	0	0	0	0	0	0	0	0	0	0	0	0
BraA05g029200.3.5C	0.35	0.88	0.35	21.32	22.81	17.54	0	0	0	0	0	0	0	0	0	0	0	0
BraA03g001190.3.5C	12.25	11.72	11.76	51.12	58.34	45.42	0	0	0	0	0	0	0	0	0	0	0	0
BraAnng003410.3.5C	104.8	109.8	105.18	28.15	32.19	26.89	0	0	0	0	0	0	0	0	0	0	0	0
BraA09g059410.3.5C	16.94	16.21	18.88	1.97	1.9	2.33	0	0	0	0	0	0	0	0	0	0	0	0
BraA02g023600.3.5C	2.75	1.87	2.34	31.13	28	23.84	0	0	0	0	0	0	0	0	0	0	0	0
BraA03g049890.3.5C	141.85	148.59	140.24	416.98	469.12	404.5	0	0	0	0	0	0	0	0	0	0	0	0
BraA09g032930.3.5C	59.53	54.76	58.59	161.48	170.79	153.89	0	0	0	0	0	0	0	0	0	0	0	0
BraA07g013720.3.5C	196.06	169.98	199.04	46.84	44.37	39.16	0	0	0	0	0	0	0	0	0	0	0	0
BraA09g067710.3.5C	17.42	13.16	21.67	0.32	0.45	0.74	0	0	0	0	0	0	0	0	0	0	0	0
novel.258	0.1	0.15	0.18	6.19	10.81	5.26	0	0	0	0	0	0	0	0	0	0	0	0
BraA01g034360.3.5C	72.9	82.28	53.22	8.86	8.19	7.52	0	0	0	0	0	0	3.84	2.05	2.16	0.35	0.26	0.65
BraA01g003020.3.5C	0.09	0.15	0.15	2.14	1.97	2.06	0	0	0	0	0	0	0	0	0	0	0	0
BraA09g064460.3.5C	16.15	14.61	17.97	1.27	1.22	1.94	0	0	0	0	0	0	0	0	0	0	0	0
BraA02g028190.3.5C	24.27	25.98	21.75	0.09	0.04	0.27	0	0	0	0	0	0	0	0	0	0	0	0
BraA05g031440.3.5C	10.49	10.58	9.69	30.34	27.64	25.92	0	0	0	0	0	0	0	0	0	0	0	0
BraA06g011370.3.5C	0.69	0.43	0.46	7.39	8.97	8.83	0	0	0	0	0	0	0	0	0	0	0	0
BraA05g013670.3.5C	1.86	1.67	1.91	12.51	12.69	11.74	0	0	0	0	0	0	0	0	0	0	0	0
BraA04g003070.3.5C	7.37	7.81	5.75	1.12	1.15	1.05	0	0	0	0	0	0	0	0	0	0	0	0
BraA01g015230.3.5C	46.42	46.72	44.81	123.19	113.22	104.59	0	0	0	0	0	0	0	0	0	0	0	0
BraA03g000200.3.5C	103.98	92.04	117.22	944.73	1029.87	619.82	0	0	0	0	0	0	0	0	0	0	0	0
BraA08g032530.3.5C	22.54	18.62	25.38	0.9	0.57	1.42	0	0	0	0	0	0	0	0	0	0	0	0
novel.1664	3.08	3	1.79	31.1	31.3	22.77	0	0	0	0	0	0	0	0	0	0	0	0
BraA02g024050.3.5C	7.37	7.32	7.15	35.54	26.93	27.34	0	0	0	0	0	0	0	0	0	0	0	0
BraA09g064550.3.5C	65.81	61.13	61.83	21.63	21.49	23.2	0	0	0	0	0	0	0	0	0	0	0	0
BraA01g003290.3.5C	0.12	0.09	0.19	5.77	4.23	5.68	0	0	0	0	0	0	0	0	0	0	0	0
BraA02g023870.3.5C	16.91	18.71	14.99	51.46	52.72	46.69	0	0	0	0	0	0	0	0	0	0	0	0
BraA01g044500.3.5C	16.16	13.6	18.33	2.76	2.67	2.81	0	0	0	0	0	0	0	0	0	0	0	0
BraA02g021850.3.5C	5.27	4.34	5.8	0.42	0.39	0.57	0	0	0	0	0	0	0	0	0	0	0	0
BraA09g011160.3.5C	19.25	20.98	17.32	2.13	2.78	3.3	0	0	0	0	0	0	0	0	0	0	0	0
BraA06g044410.3.5C	154.8	158.39	143.24	358.72	324.32	320.85	0	0	0	0	0	0	0	0	0	0	0	0
BraA03g004120.3.5C	21.15	18.97	18.27	1.27	1.19	2.26	0	0	0	0	0	0	0	0	0	0	0	0
BraA06g038740.3.5C	33.01	28.39	28.84	6.41	6.23	7.5	0	0	0	0	0	0	0	0	0	0	0	0
BraA01g034370.3.5C	150.76	161.02	104.53	18.84	21.1	16.75	0	0	0	0	0	0	9.42	4	6.79	1.65	1.38	2.55
BraA01g002400.3.5C	5.03	5.2	4.96	0.33	0.35	0.51	0	0	0	0	0	0	0	0	0	0	0	0
BraA05g014430.3.5C	44.44	44.26	47.26	12.89	14.42	14.09	0	0	0	0	0	0	0	0	0	0	0	0
BraA06g003310.3.5C	53.94	53.46	61.8	12.49	10.22	13.55	0	0	0	0	0	0	0	0	0	0	0	0
BraA04g028310.3.5C	6.96	9.02	4.64	81.79	71.61	55.03	0	0	0	0	0	0	0	0	0	0	0	0
BraA07g034200.3.5C	11.07	8.79	9.01	34.84	33.88	33.13	0	0	0	0	0	0	0	0	0	0	0	0
BraA02g017810.3.5C	6.52	6.7	7.88	25.27	26.12	26.26	0	0	0	0	0	0	0	0	0	0	0	0
BraA01g042870.3.5C	19	27.1	41.02	0.37	0.17	0.62	0	0	0	0	0	0	0	0	0	0	0	0
BraA02g044530.3.5C	29.95	27.37	41.71	232.1	185.34	218.52	0	0	0	0	0	0	0	0	0	0	0	0
BraA01g024640.3.5C	43.93	42.02	44.32	102.87	94.55	95.6	0	0	0	0	0	0	0	0	0	0	0	0
BraA03g021440.3.5C	6.52	5.92	4.93	55.65	52.43	33.16	0	0	0	0	0	0	0	0	0	0	0	0
BraA01g031240.3.5C	0.1	0.1	0.05	3.6	2.03	2.64	0	0	0	0	0	0	0.28	0.56	0.42	4.19	2.65	3.4
BraA06g042500.3.5C	60.02	57.33	58.22	208.28	190.2	156.4	0	0	0	0	0	0	0	0	0	0	0	0
BraA09g062260.3.5C	6.79	6.47	6.95	25.21	21.82	20.31	0	0	0	0	0	0	0	0	0	0	0	0
BraA07g011320.3.5C	1.4	1.54	2.39	19.43	16.3	25.39	0	0	0	0	0	0	0	0	0	0	0	0
BraA01g000040.3.5C	14.91	14.5	16.49	49.12	45.5	41.63	0	0	0	0	0	0	9.53	7.44	7.85	42.07	16.99	60.1
BraA08g027890.3.5C	0.62	1.35	0.79	16.12	14.49	13.88	0	0	0	0	0	0	0	0	0	0	0	0
BraA01g041570.3.5C	45.5	44.33	41.46	17.93	16.39	15.73	0	0	0	0	0	0	0	0	0	0	0	0
BraA03g028110.3.5C	0.35	0.35	0.35	4.35	2.89	3.08	0	0	0	0	0	0	0	0	0	0	0	0
novel.1385	15.07	14	14.94	51.85	53.98	62.15	0	0	0	0	0	0	0	0	0	0	0	0
BraA06g007470.3.5C	5.87	6.42	5.4	22.75	23.77	18.27	0	0	0	0	0	0	0	0	0	0	0	0
BraA07g002100.3.5C	20.86	14.66	19.91	2.65	2.79	3.07	0	0	0	0	0	0	0	0	0	0	0	0
BraA04g002620.3.5C	4.53	4	3.39	0.27	0.23	0.24	0	0	0	0	0	0	0	0	0	0	0	0
BraA06g011530.3.5C	0.29	0.22	0.28	3.28	3	2.1	0	0	0	0	0	0	0	0	0	0	0	0
BraAnng004670.3.5C	2.66	2.37	1.67	0.1	0.08	0.12	0	0	0	0	0	0	0	0	0	0	0	0
BraA05g002260.3.5C	22.12	26.21	22.85	81.35	66.01	78.18	0	0	0	0	0	0	0	0	0	0	0	0
BraA06g036390.3.5C	60.03	60.1	52.76	155.06	143.07	165.57	0	0	0	0	0	0	0	0	0	0	0	0
BraA09g016270.3.5C	477.9	477.77	468.87	179.78	165.06	193.09	0	0	0	0	0	0	0	0	0	0	0	0
BraA02g046500.3.5C	27.14	28.21	27.93	6.01	6.12	6.76	0	0	0	0	0	0	0	0	0	0	0	0
BraA03g008150.3.5C	67.85	52.64	64.96	17.06	15.35	15.69	0	0	0	0	0	0	0	0	0	0	0	0
BraA07g002520.3.5C	4.31	4.16	4.12	14.38	13.13	12.06	0	0	0	0	0	0	0	0	0	0	0	0
BraA03g060370.3.5C	109.28	105.21	112.16	24.61	31.71	22.62	0	0	0	0	0	0	0	0	0	0	0	0
BraA03g000680.3.5C	3.32	4.05	2.51	26.03	28.27	18.55	0	0	0	0	0	0	0	0	0	0	0	0
BraA07g029180.3.5C	6.78	7.17	6.53	1.53	1.44	1.58	0	0	0	0	0	0	0	0	0	0	0	0
BraA03g019980.3.5C	1.81	2.11	1.09	16.47	12.37	15.53	0	0	0	0	0	0	0	0	0	0	0	0
BraA09g037670.3.5C	12.06	10.51	10.18	32.17	29.39	30.05	0	0	0	0	0	0	0	0	0	0	0	0
BraA08g021470.3.5C	14.16	12.72	15.48	48.89	41.41	43.85	0	0	0	0	0	0	0	0	0	0	0	0
BraA03g039740.3.5C	2.85	2.13	2.2	16.28	12.23	11.72	0	0	0	0	0	0	0	0	0	0	0	0
BraA09g006900.3.5C	16.5	14.26	16.37	1.93	2.2	1.61	0	0	0	0	0	0	0	0	0	0	0	0
novel.208	1.54	1.62	1.21	6.9	5.76	5.42	0	0	0	0	0	0	0	0	0	0	0	0
BraA06g042820.3.5C	14.71	17.33	14.71	43.56	46.95	49.75	0	0	0	0	0	0	0	0	0	0	0	0
BraA08g002690.3.5C	70.33	50.05	64.49	4.49	3.41	7.13	0	0	0	0	0	0	0	0	0	0	0	0
BraA08g005820.3.5C	56.8	128.02	42.88	1.16	1.25	0.5	0	0	0	0	0	0	0	0	0	0	0	0
novel.1452	0.94	0.71	0.92	6.37	4.96	4.97	0	0	0	0	0	0	0	0	0	0	0	0
BraA06g028360.3.5C	52.48	36.31	48.8	4.67	6.42	7.1	0	0	0	0	0	0	0	0	0	0	0	0
BraA10g000810.3.5C	84.23	82.74	73.25	308.17	249.79	224.16	0	0	0	0	0	0	0	0	0	0	0	0
BraA07g001240.3.5C	42.76	37.33	46.46	10.02	10.26	11.49	0	0	0	0	0	0	0	0	0	0	0	0
BraA05g008300.3.5C	11.62	11.4	13.91	1.38	1.76	0.89	0	0	0	0	0	0	0	0	0	0	0	0
BraA03g032800.3.5C	42.47	65.02	28.35	0.73	1.01	2.13	0	0	0	0	0	0	0	0	0	0	0	0
BraA03g029050.3.5C	10.39	16.09	10.34	0.76	0.5	1.05	0	0	0	0	0	0	0	0	0	0	0	0
BraA01g026350.3.5C	0.21	0.24	0.46	4.61	5.35	7.61	0	0	0	0	0	0	0	0	0	0	0	0
BraA02g006480.3.5C	107.36	79.93	109.26	4.83	5.67	10.56	0	0	0	0	0	0	0	0	0	0	0	0
BraA03g026100.3.5C	2.22	2.08	2.31	0.23	0.22	0.28	0	0	0	0	0	0	0	0	0	0	0	0
BraA10g002210.3.5C	2.84	2.24	2.31	13.84	13.24	11.25	0	0	0	0	0	0	0	0	0	0	0	0
BraA03g053660.3.5C	255.21	218.36	269.21	81	82.44	74.75	0	0	0	0	0	0	0	0	0	0	0	0
BraA03g041520.3.5C	21.5	18.66	17.63	60.26	80.01	70.11	0	0	0	0	0	0	0	0	0	0	0	0
novel.1865	0.38	1.14	0.44	15.12	15.49	10.83	0	0	0	0	0	0	0	0	0	0	0	0
BraA03g021480.3.5C	4.68	4.43	3.51	18.18	16.79	14.01	0	0	0	0	0	0	0	0	0	0	0	0
BraA05g014350.3.5C	1.68	1.26	1.16	13.58	19.95	10.58	0	0	0	0	0	0	0	0	0	0	0	0
BraA06g041550.3.5C	2.79	2.68	2.95	0.26	0.3	0.38	0	0	0	0	0	0	0	0	0	0	0	0
novel.1542	1.24	1.68	0.52	16.51	26.97	21.02	0	0	0	0	0	0	0	0	0	0	0	0
BraA01g001420.3.5C	22.2	30.36	13.63	0.04	0.03	0.11	0	0	0	0	0	0	4.42	4.73	3.83	0.38	0.31	0.88
BraA01g019410.3.5C	6.37	4.51	5.34	0.28	0.09	0.34	0	0	0	0	0	0	1.82	1.03	1.2	2.58	3.22	2.61
BraA10g012430.3.5C	0.22	0.18	0.17	6.48	4.19	5.57	0	0	0	0	0	0	0	0	0	0	0	0
BraA05g016040.3.5C	4.83	4.66	5.01	0.36	0.27	0.36	0	0	0	0	0	0	0	0	0	0	0	0
BraA10g002760.3.5C	1.22	0.94	0.7	15.1	11.65	8.63	0	0	0	0	0	0	0	0	0	0	0	0
BraA05g041880.3.5C	7.43	6.27	6.38	0.43	0.5	0.15	0	0	0	0	0	0	0	0	0	0	0	0
BraA07g020280.3.5C	3.81	3.18	3.53	15.29	14.28	11.58	0	0	0	0	0	0	0	0	0	0	0	0
BraA08g031740.3.5C	1.46	1.39	1.21	5.33	5.51	5.61	0	0	0	0	0	0	0	0	0	0	0	0
BraA08g013300.3.5C	28.81	21.24	22.93	2.85	2.1	3.58	0	0	0	0	0	0	0	0	0	0	0	0
BraA02g043940.3.5C	1.21	1.21	1.08	5.32	4.5	4.32	0	0	0	0	0	0	0	0	0	0	0	0
BraA03g041340.3.5C	4.05	3.01	3.12	21.33	16.44	14.04	0	0	0	0	0	0	0	0	0	0	0	0
BraA07g017070.3.5C	2.22	1.97	2.03	6.86	7.01	7.1	0	0	0	0	0	0	0	0	0	0	0	0
BraA08g015090.3.5C	1.37	1.31	1.16	5.88	4.89	4.37	0	0	0	0	0	0	0	0	0	0	0	0
BraA10g020650.3.5C	16.92	13.29	14.76	42.64	41.14	41.25	0	0	0	0	0	0	0	0	0	0	0	0
BraA09g056720.3.5C	7.43	11.11	11.04	1.44	1.05	1.16	0	0	0	0	0	0	0	0	0	0	0	0
BraA02g020540.3.5C	36.39	36.2	42.01	0	0.19	0.35	0	0	0	0	0	0	0	0	0	0	0	0
BraA03g023930.3.5C	17.26	21.9	19.72	67.37	65.36	54.77	0	0	0	0	0	0	0	0	0	0	0	0
BraA09g001610.3.5C	30.21	23.69	34.34	5.47	5.6	6.74	0	0	0	0	0	0	0	0	0	0	0	0
BraA07g027490.3.5C	5.74	3.25	3.98	35.45	42.08	29.27	0	0	0	0	0	0	0	0	0	0	0	0
BraA02g003640.3.5C	47.98	46.85	44.15	13.99	15.26	17.14	0	0	0	0	0	0	0	0	0	0	0	0
BraA01g041100.3.5C	65.82	68.32	54.71	207.96	227.66	168.93	0	0	0	0	0	0	0	0	0	0	0	0
BraA05g001020.3.5C	66.88	80.7	67.9	198.83	175.42	165.93	0	0	0	0	0	0	0	0	0	0	0	0
BraA06g037580.3.5C	67.75	66.29	76.96	9.91	9.14	15.1	0	0	0	0	0	0	0	0	0	0	0	0
BraA09g053720.3.5C	10.8	14.44	10.59	47.09	40.55	52.35	0	0	0	0	0	0	0	0	0	0	0	0
BraA10g016720.3.5C	2.75	2.26	2.37	0.09	0.1	0.12	0	0	0	0	0	0	0	0	0	0	0	0
novel.331	6.71	5.13	7.34	0.12	0.19	0.23	0	0	0	0	0	0	0	0	0	0	0	0
BraA08g010600.3.5C	5.87	5.47	6.34	0.95	1.28	1.29	0	0	0	0	0	0	0	0	0	0	0	0
BraA01g019120.3.5C	55.03	53.73	59.24	129.68	117.27	120.14	0	0	0	0	0	0	0	0	0	0	0	0
BraA05g030750.3.5C	189.08	170.35	170.52	71.24	72.28	77.49	0	0	0	0	0	0	0	0	0	0	0	0
BraA05g023570.3.5C	21.1	15.99	19.2	0.53	0.86	1.73	0	0	0	0	0	0	0	0	0	0	0	0
BraA09g046800.3.5C	134.77	81.18	115.65	3.64	2.24	7.61	0	0	0	0	0	0	0	0	0	0	0	0
BraA03g031800.3.5C	15.53	11.79	15.19	3.77	3.03	3.39	0	0	0	0	0	0	0	0	0	0	0	0
BraA05g016990.3.5C	3.7	3.91	4.62	21.45	17.31	15.01	0	0	0	0	0	0	0	0	0	0	0	0
BraA05g001460.3.5C	175.66	233.31	156.44	702.74	621.98	707.14	0	0	0	0	0	0	0	0	0	0	0	0
BraA01g029450.3.5C	271.27	307.39	285.61	819.24	708.35	637.82	0	0	0	0	0	0	0	0	0	0	0	0
BraA02g027800.3.5C	17.44	15.06	15.76	5.61	4.99	5.07	0	0	0	0	0	0	0	0	0	0	0	0
BraA09g028900.3.5C	11.77	12.36	12.77	25.69	25.17	25.49	0	0	0	0	0	0	0	0	0	0	0	0
BraA02g024860.3.5C	4.5	7.01	6.51	149.62	79.39	51.68	0	0	0	0	0	0	0	0	0	0	0	0
BraA06g010930.3.5C	44.72	32.28	40.05	8.66	9.88	10.17	0	0	0	0	0	0	0	0	0	0	0	0
BraA10g023880.3.5C	261.77	246.62	271.42	121.43	117.6	112.65	0	0	0	0	0	0	0	0	0	0	0	0
BraA02g047420.3.5C	0.44	0.55	0.37	4.11	5.44	5.72	0	0	0	0	0	0	0	0	0	0	0	0
BraA10g022980.3.5C	57.35	44.79	58.82	14.4	16.16	15.35	0	0	0	0	0	0	0	0	0	0	0	0
BraA05g019480.3.5C	27.45	36.48	24.72	5.78	4.6	6.63	0	0	0	0	0	0	0	0	0	0	0	0
BraA05g025000.3.5C	0.19	0.2	0.3	6.83	7.79	2.75	0	0	0	0	0	0	0	0	0	0	0	0
BraA10g003200.3.5C	0.25	0.22	0.18	4.47	3.98	3.44	0	0	0	0	0	0	0	0	0	0	0	0
BraA02g041160.3.5C	0.4	0.32	0.25	4.14	4.31	2.92	0	0	0	0	0	0	0	0	0	0	0	0
BraA06g036540.3.5C	0.14	0.2	0.19	3.25	2.49	1.73	0	0	0	0	0	0	0	0	0	0	0	0
BraA03g042860.3.5C	167.04	142.77	174.93	53.92	50.03	40.79	0	0	0	0	0	0	0	0	0	0	0	0
novel.48	0.01	0.01	0.01	2.81	3.32	3.52	0	0	0	0	0	0	0	0	0	0	0	0
BraA03g022400.3.5C	135.19	138.79	160.84	37.07	34.27	45.6	0	0	0	0	0	0	0	0	0	0	0	0
BraA06g033490.3.5C	55.86	54.58	49.98	110.83	102.71	98.38	0	0	0	0	0	0	0	0	0	0	0	0
BraA06g024620.3.5C	0.86	0.89	0.84	5.64	4.98	4.07	0	0	0	0	0	0	0	0	0	0	0	0
BraA03g023950.3.5C	1.35	1.62	1.61	10.71	8.44	7.96	0	0	0	0	0	0	0	0	0	0	0	0
BraA08g025860.3.5C	380.43	366.1	323.34	739.13	762.41	706.1	0	0	0	0	0	0	0	0	0	0	0	0
BraA01g000020.3.5C	6.69	5.95	5.96	17.47	15.32	14.88	0	0	0	0	0	0	0	0	0	0	0	0
BraA06g002340.3.5C	22.28	77.79	24.09	0.74	1.5	0.81	0	0	0	0	0	0	0	0	0	0	0	0
BraA05g010640.3.5C	20.05	22.18	19.9	1.48	1.71	3.31	0	0	0	0	0	0	0	0	0	0	0	0
BraA05g007460.3.5C	1.57	1.8	1.18	14.65	9.82	9.86	0	0	0	0	0	0	0	0	0	0	0	0
BraA05g004270.3.5C	15.89	16.38	14.85	2	2.35	3.45	0	0	0	0	0	0	0	0	0	0	0	0
BraA06g034170.3.5C	285.29	301.16	207.3	35.08	45.97	22	0	0	0	0	0	0	0	0	0	0	0	0
BraA04g029620.3.5C	11.16	11.78	8.9	49.96	47.65	33.58	0	0	0	0	0	0	0	0	0	0	0	0
BraA03g018470.3.5C	39.99	46.23	35.45	115.13	113.72	100.86	0	0	0	0	0	0	0	0	0	0	0	0
BraA03g054920.3.5C	57.62	48.09	140.65	3.74	4.25	4.42	0	0	0	0	0	0	0	0	0	0	0	0
BraA03g004660.3.5C	9.97	9.53	12.17	2.23	2.76	1.88	0	0	0	0	0	0	0	0	0	0	0	0
BraA07g035870.3.5C	26.13	16.88	21.29	1.31	1.33	2.75	0	0	0	0	0	0	0	0	0	0	0	0
BraA06g028890.3.5C	1.52	2.12	1.98	8.21	7.18	8.66	0	0	0	0	0	0	0	0	0	0	0	0
BraA08g034370.3.5C	5.36	8.18	6.07	28.93	24.75	26	0	0	0	0	0	0	0	0	0	0	0	0
BraA04g000260.3.5C	2	1.9	1.53	7.18	6.94	5.48	0	0	0	0	0	0	0	0	0	0	0	0
BraA03g022000.3.5C	3.28	2.72	2.82	7.96	7.44	7.4	0	0	0	0	0	0	0	0	0	0	0	0
novel.381	0.14	0.18	0.13	8.54	8.18	8.54	0	0	0	0	0	0	0	0	0	0	0	0
BraA01g035440.3.5C	30.17	30.09	28.44	73	77.04	60.66	0	0	0	0	0	0	0	0	0	0	0	0
BraA07g029610.3.5C	23.1	20.2	23.57	7.52	7.76	7.42	0	0	0	0	0	0	0	0	0	0	0	0
BraA02g009130.3.5C	4.69	8.6	5.54	42.03	85.57	73.4	0	0	0	0	0	0	0	0	0	0	0	0
novel.1489	0	0	0	14.54	10.58	8.71	0	0	0	0	0	0	0	0	0	0	0	0
BraA03g003200.3.5C	2.95	2.96	2.91	0.79	0.56	0.53	0	0	0	0	0	0	0	0	0	0	0	0
BraA07g012520.3.5C	0.04	0.05	0.16	13.82	14.53	8.58	0	0	0	0	0	0	0	0	0	0	0	0
BraA05g017580.3.5C	196.19	148.1	234.41	18.13	19.22	32.48	0	0	0	0	0	0	0	0	0	0	0	0
BraA04g022800.3.5C	12.6	10.43	14.26	1.23	1.54	2.27	0	0	0	0	0	0	0	0	0	0	0	0
BraA07g013280.3.5C	7.35	6.46	6.49	26.65	28.01	20.7	0	0	0	0	0	0	0	0	0	0	0	0
BraA05g007600.3.5C	12.34	11.15	17.04	1.9	2.28	2.12	0	0	0	0	0	0	0	0	0	0	0	0
BraA05g040670.3.5C	0.22	0.28	0.19	3.73	2.88	3.1	0	0	0	0	0	0	0	0	0	0	0	0
novel.651	0	0	0	20.75	43.84	49.52	0	0	0	0	0	0	0	0	0	0	0	0
novel.687	10.93	9.86	11.25	0.01	0	0.01	0	0	0	0	0	0	0	0	0	0	0	0
BraA03g003260.3.5C	19.07	16.99	22.6	1.18	1.08	2.6	0	0	0	0	0	0	0	0	0	0	0	0
BraA05g014240.3.5C	7.51	6.96	4.64	0.65	0.67	0.32	0	0	0	0	0	0	0	0	0	0	0	0
BraA05g041380.3.5C	11.09	10.04	10.56	1.11	1.78	2.18	0	0	0	0	0	0	0	0	0	0	0	0
BraA03g044940.3.5C	2.36	2.19	2.84	15.01	14.59	9.13	0	0	0	0	0	0	0	0	0	0	0	0
BraA01g025090.3.5C	7.85	8.5	8.08	2.09	1.94	2.04	0	0	0	0	0	0	0	0	0	0	0	0
BraA03g038610.3.5C	22.97	23.85	25.95	4.4	4.92	4.16	0	0	0	0	0	0	0	0	0	0	0	0
BraA02g024570.3.5C	32.4	23.84	33.88	8.1	6.81	7.56	0	0	0	0	0	0	0	0	0	0	0	0
BraA08g025800.3.5C	0.16	0.21	0.33	3.69	3.97	5.91	0	0	0	0	0	0	0	0	0	0	0	0
BraA09g007190.3.5C	7.29	8.27	5.3	37.59	40.09	26.2	0	0	0	0	0	0	0	0	0	0	0	0
BraA07g004520.3.5C	46.94	40.84	48.24	6.1	9.18	10.45	0	0	0	0	0	0	0	0	0	0	0	0
novel.751	0.05	0.09	0.07	4.14	3.4	1.65	0	0	0	0	0	0	0	0	0	0	0	0
BraA01g008680.3.5C	4.83	4.71	7.2	27.86	28.78	27.76	0	0	0	0	0	0	0	0	0	0	0	0
novel.1187	9.9	8.61	9.28	0	0.02	0	0	0	0	0	0	0	0	0	0	0	0	0
BraA03g037150.3.5C	3.59	3.87	3.74	0.1	0.17	0.2	0	0	0	0	0	0	0	0	0	0	0	0
BraA04g023210.3.5C	2.55	3.09	2.45	0.26	0.36	0.47	0	0	0	0	0	0	0	0	0	0	0	0
BraA08g020930.3.5C	0.49	0.77	0.56	4.93	4.44	6.5	0	0	0	0	0	0	0	0	0	0	0	0
BraA01g024190.3.5C	5.53	4.25	5.7	18.53	17.83	14.91	0	0	0	0	0	0	2.75	1.91	2.2	3.94	4.86	5.34
BraA06g016070.3.5C	22.31	24.74	14.95	81.28	81.41	71.58	0	0	0	0	0	0	0	0	0	0	0	0
BraA03g017590.3.5C	4.44	5.36	4.09	0.96	0.81	0.57	0	0	0	0	0	0	0	0	0	0	0	0
BraA01g010460.3.5C	60.4	49.99	59.13	12.96	11.3	16.79	0	0	0	0	0	0	0	0	0	0	0	0
BraA02g045800.3.5C	18.04	16.35	14.51	42.62	37.23	39.43	0	0	0	0	0	0	0	0	0	0	0	0
BraA04g008500.3.5C	6.36	3.91	9.1	0	0.07	0.13	0	0	0	0	0	0	0	0	0	0	0	0
BraA07g022430.3.5C	14.88	15.55	16.93	5.24	4.55	5.58	0	0	0	0	0	0	0	0	0	0	0	0
BraA09g049340.3.5C	3.16	3.24	2.63	9.21	7.64	8.18	0	0	0	0	0	0	0	0	0	0	0	0
BraA03g045610.3.5C	10.68	11.9	7.4	41.24	38.92	33.05	0	0	0	0	0	0	0	0	0	0	0	0
BraA04g026060.3.5C	22.27	23.3	19.71	48.65	54.5	48.23	0	0	0	0	0	0	0	0	0	0	0	0
BraA09g007660.3.5C	22.8	16.82	25.82	4.6	4.5	5.38	0	0	0	0	0	0	0	0	0	0	0	0
BraA05g001060.3.5C	54.1	64.55	62.97	145.46	144.61	124.89	0	0	0	0	0	0	0	0	0	0	0	0
BraA09g026390.3.5C	4.82	5.15	5.13	12.46	10.88	10.58	0	0	0	0	0	0	0	0	0	0	0	0
BraA05g033060.3.5C	8	8.86	6.9	20.54	21.65	21.88	0	0	0	0	0	0	0	0	0	0	0	0
BraA03g017100.3.5C	4.3	3.73	3.31	9.32	9.12	9.21	0	0	0	0	0	0	0	0	0	0	0	0
BraA01g006360.3.5C	9.63	7.97	10.56	1.97	2.24	2.26	0	0	0	0	0	0	0	0	0	0	0	0
novel.692	0.12	0.05	0	15.66	22.44	9.85	0	0	0	0	0	0	0	0	0	0	0	0
BraA03g009480.3.5C	7.2	8.67	6.2	32.26	30.59	23.35	0	0	0	0	0	0	0	0	0	0	0	0
novel.376	1.07	1.55	1.1	0.02	0.06	0.01	0	0	0	0	0	0	0	0	0	0	0	0
BraA02g043220.3.5C	1.04	0.8	0.89	10.05	7.12	5.63	0	0	0	0	0	0	0	0	0	0	0	0
BraA09g057950.3.5C	6.04	8.01	4.93	0.37	0.72	0.27	0	0	0	0	0	0	0	0	0	0	0	0
BraA06g028730.3.5C	3.73	3.54	3.13	0.35	0.23	0.45	0	0	0	0	0	0	0	0	0	0	0	0
BraA07g003200.3.5C	7.75	12.74	2.75	0.14	0.16	0.26	0	0	0	0	0	0	0	0	0	0	0	0
BraA05g035000.3.5C	22.65	22.33	21.47	62.87	64.36	47.49	0	0	0	0	0	0	0	0	0	0	0	0
BraA03g012640.3.5C	91.4	105.38	74.9	282.45	268.62	224	0	0	0	0	0	0	0	0	0	0	0	0
BraA05g039430.3.5C	20.32	17.36	24.28	76.88	77.34	59.59	0	0	0	0	0	0	0	0	0	0	0	0
novel.398	38.35	43.26	35.95	102.25	94.65	115.31	0	0	0	0	0	0	0	0	0	0	0	0
novel.1137	8.42	12.48	6.2	0.12	0.5	0.09	0	0	0	0	0	0	0	0	0	0	0	0
BraA05g020130.3.5C	12.38	10.44	10.65	2.94	2.98	1.92	0	0	0	0	0	0	0	0	0	0	0	0
BraA08g036100.3.5C	86.82	70.05	80.94	3.1	3.31	9.02	0	0	0	0	0	0	0	0	0	0	0	0
BraA06g019700.3.5C	2.47	2.68	1.95	11.72	9.87	16.65	0	0	0	0	0	0	0	0	0	0	0	0
BraA06g009690.3.5C	8.33	5.88	11.21	0.23	0.29	0.74	0	0	0	0	0	0	0	0	0	0	0	0
BraA06g045530.3.5C	11.71	11.41	10.56	3.31	2.63	2.62	0	0	0	0	0	0	0	0	0	0	0	0
BraA07g000400.3.5C	11.64	9.02	11.76	1.2	1.58	1.97	0	0	0	0	0	0	0	0	0	0	0	0
BraA08g034910.3.5C	29.56	27.54	27.76	11.42	12.91	11.18	0	0	0	0	0	0	0	0	0	0	0	0
BraA04g030530.3.5C	1.62	1.14	1.28	11.59	12.3	5.8	0	0	0	0	0	0	0	0	0	0	0	0
BraA02g020050.3.5C	39.4	21.99	42.44	1.74	2.55	4.11	0	0	0	0	0	0	0	0	0	0	0	0
BraA07g032290.3.5C	27.62	27.82	25.89	10.35	10.75	8.77	0	0	0	0	0	0	0	0	0	0	0	0
BraA02g016250.3.5C	8.7	9.4	8.31	39.37	27.12	26.25	0	0	0	0	0	0	0	0	0	0	0	0
BraA07g042680.3.5C	11.56	9.66	14.42	2.74	2.84	3	0	0	0	0	0	0	0	0	0	0	0	0
BraA09g015650.3.5C	2.6	2.85	2.83	0.73	0.67	0.48	0	0	0	0	0	0	0	0	0	0	0	0
BraA04g015490.3.5C	6.76	5.99	6.02	1.13	0.89	1.38	0	0	0	0	0	0	0	0	0	0	0	0
BraA01g038430.3.5C	13.65	10.3	15.86	1.27	1.11	2.27	0	0	0	0	0	0	0	0	0	0	0	0
BraA06g019360.3.5C	17.86	15.87	13.85	5.99	5.8	5.74	0	0	0	0	0	0	0	0	0	0	0	0
BraA06g029810.3.5C	6.24	6.67	5.68	20.4	25.32	16.73	0	0	0	0	0	0	0	0	0	0	0	0
BraA09g064560.3.5C	3.16	3.31	3.24	0.37	0.54	0.61	0	0	0	0	0	0	0	0	0	0	0	0
BraA02g006390.3.5C	8.16	10.01	6.58	34.14	30.23	27.07	0	0	0	0	0	0	0	0	0	0	0	0
BraA06g031270.3.5C	87.25	73.78	101.88	5.89	6.91	13.95	0	0	0	0	0	0	0	0	0	0	0	0
BraA02g018290.3.5C	15.72	15.23	12.94	32.79	30.47	31.98	0	0	0	0	0	0	0	0	0	0	0	0
BraA03g028850.3.5C	2.21	2.05	2.14	6.57	6.08	5.16	0	0	0	0	0	0	0	0	0	0	0	0
BraA07g040740.3.5C	475.5	424.23	605.06	82.95	110.41	125.88	0	0	0	0	0	0	0	0	0	0	0	0
BraA09g068030.3.5C	10.06	10.71	10.8	3.93	3.29	2.81	0	0	0	0	0	0	0	0	0	0	0	0
BraA04g027720.3.5C	14.41	13.11	12.19	29.41	33.07	29.26	0	0	0	0	0	0	0	0	0	0	0	0
BraA03g054740.3.5C	123.39	106.64	125.84	33.31	34.95	41	0	0	0	0	0	0	0	0	0	0	0	0
BraA03g032850.3.5C	4.48	3.96	4.64	13.73	11.52	10.22	0	0	0	0	0	0	0	0	0	0	0	0
BraA09g002000.3.5C	12.51	13.8	11.69	28.28	26.98	26.52	0	0	0	0	0	0	0	0	0	0	0	0
BraA06g041440.3.5C	34.86	37.26	31.07	91.78	78.84	70.54	0	0	0	0	0	0	0	0	0	0	0	0
BraA09g019790.3.5C	169.8	169.87	191.89	1315.92	1448.86	640.45	0	0	0	0	0	0	0	0	0	0	0	0
novel.248	8.57	6.22	12.59	0.1	0.28	0.53	0	0	0	0	0	0	0	0	0	0	0	0
BraA02g015170.3.5C	17.05	13.63	10.58	58.88	49.35	61.12	0	0	0	0	0	0	0	0	0	0	0	0
BraA09g062210.3.5C	10.4	13.99	8.12	49.85	49.46	42.91	0	0	0	0	0	0	0	0	0	0	0	0
BraA10g015080.3.5C	0.79	1.01	0.73	9.06	7.94	4.26	0	0	0	0	0	0	0	0	0	0	0	0
BraA09g036950.3.5C	40.53	29.91	64.13	0	0	0	0	0	0	0	0	0	0	0	0	0	0	0
BraA01g034160.3.5C	26.86	25.13	21.93	67.53	62.33	52.69	0	0	0	0	0	0	0	0	0	0	0	0
BraA09g032010.3.5C	8.24	11.96	7.97	33.64	29.98	29.47	0	0	0	0	0	0	0	0	0	0	0	0
BraA04g033360.3.5C	6.79	5.12	10.03	55.37	59.48	35.92	0	0	0	0	0	0	0	0	0	0	0	0
BraA02g044550.3.5C	2.89	2.63	2.74	18.69	14	10.06	0	0	0	0	0	0	0	0	0	0	0	0
BraA08g022740.3.5C	123.06	129.03	132.11	292.37	257.26	235.53	0	0	0	0	0	0	0	0	0	0	0	0
BraA04g005130.3.5C	3.66	5.24	2.66	22.36	20.38	30.58	0	0	0	0	0	0	0	0	0	0	0	0
BraA07g033480.3.5C	1.15	1.15	1.29	0.14	0.15	0.23	0	0	0	0	0	0	0	0	0	0	0	0
novel.1386	4.66	3.86	4	15.71	17.6	12.48	0	0	0	0	0	0	0	0	0	0	0	0
BraA05g012090.3.5C	6.12	6.01	7	0.56	0.81	0.87	0	0	0	0	0	0	0	0	0	0	0	0
BraA07g027810.3.5C	38.32	34.34	37.38	11	11.62	13.88	0	0	0	0	0	0	0	0	0	0	0	0
BraA09g048540.3.5C	8.25	6.35	7.62	0.84	1.05	1.63	0	0	0	0	0	0	0	0	0	0	0	0
novel.1040	8.79	8.97	7.8	20.27	25.34	24.96	0	0	0	0	0	0	0	0	0	0	0	0
BraA04g014170.3.5C	23.17	17.88	22.65	2.39	2.19	4.38	0	0	0	0	0	0	0	0	0	0	0	0
BraA07g039710.3.5C	9.28	4.92	10.33	0.16	0.1	0.47	0	0	0	0	0	0	0	0	0	0	0	0
BraA05g027660.3.5C	1.17	0.76	1.38	10.13	8.74	16.57	0	0	0	0	0	0	0	0	0	0	0	0
novel.1068	7.93	7.87	5.03	0.03	0.27	0.49	0	0	0	0	0	0	0	0	0	0	0	0
BraA01g038040.3.5C	5.15	5.02	4.25	14.81	11.78	11.62	0	0	0	0	0	0	0	0	0	0	0	0
BraA02g047280.3.5C	0.91	0.67	0.69	0.04	0.06	0.08	0	0	0	0	0	0	0	0	0	0	0	0
BraA02g002110.3.5C	0.55	0.58	0.49	2.35	1.97	2.33	0	0	0	0	0	0	0	0	0	0	0	0
BraA02g041250.3.5C	19.4	17.8	17.14	41.41	39.2	34.08	0	0	0	0	0	0	0	0	0	0	0	0
BraA06g034600.3.5C	23.5	26	23.87	5.53	6.61	8.26	0	0	0	0	0	0	0	0	0	0	0	0
BraA01g029650.3.5C	10.16	9.67	9.95	0.01	0	0	0	0	0	0	0	0	3.41	2.43	2.56	0	0.03	0.01
BraA03g003890.3.5C	1.34	1.2	1.81	7.58	13.21	8.18	0	0	0	0	0	0	0	0	0	0	0	0
BraA07g017040.3.5C	1.67	1.67	1.59	9.8	9.73	5.49	0	0	0	0	0	0	0	0	0	0	0	0
BraA04g005330.3.5C	0.54	0.59	0.36	3.18	3.67	3.79	0	0	0	0	0	0	0	0	0	0	0	0
BraA03g036600.3.5C	3.82	3.54	4.4	0.89	0.77	0.62	0	0	0	0	0	0	0	0	0	0	0	0
BraA09g052830.3.5C	4.86	6.18	4.73	17.23	15.73	13.16	0	0	0	0	0	0	0	0	0	0	0	0
BraA04g029060.3.5C	92.7	88.41	97.3	219.97	221.53	180.78	0	0	0	0	0	0	0	0	0	0	0	0
BraA08g025160.3.5C	13.92	10.84	14.2	2.3	2.73	3.61	0	0	0	0	0	0	0	0	0	0	0	0
BraA05g019960.3.5C	9.79	10.84	10.18	3	3.41	3.89	0	0	0	0	0	0	0	0	0	0	0	0
BraA02g042960.3.5C	25.73	24.2	20.55	72.78	62.06	53.11	0	0	0	0	0	0	0	0	0	0	0	0
BraA09g018310.3.5C	75.61	50.14	72.27	8.93	8.66	14.68	0	0	0	0	0	0	0	0	0	0	0	0
BraA09g049940.3.5C	56.13	50.71	85.47	10.61	10.12	14.3	0	0	0	0	0	0	0	0	0	0	0	0
BraA08g000390.3.5C	7.76	6.53	7.98	1.34	2.12	1.63	0	0	0	0	0	0	0	0	0	0	0	0
BraA10g032620.3.5C	9.24	9.65	9.41	4.5	4.19	4.13	0	0	0	0	0	0	0	0	0	0	0	0
novel.1271	11.43	10.08	10.62	0	0	0	0	0	0	0	0	0	0	0	0	0	0	0
BraA04g014570.3.5C	8.27	10.21	9.77	2.65	1.58	1.91	0	0	0	0	0	0	0	0	0	0	0	0
BraA05g043050.3.5C	14.92	14.39	13.76	30.25	28.22	25.98	0	0	0	0	0	0	0	0	0	0	0	0
BraA04g021100.3.5C	8.26	11.74	5.67	1.04	1.46	1.11	0	0	0	0	0	0	0	0	0	0	0	0
BraA02g024070.3.5C	358.2	323.61	439.83	50.48	62.88	91.81	0	0	0	0	0	0	0	0	0	0	0	0
BraA01g003570.3.5C	6.43	7.71	3.68	29.92	28.97	26.34	0	0	0	0	0	0	0	0	0	0	0	0
BraA08g021880.3.5C	60.89	50.9	58.94	21.63	23.76	22.35	0	0	0	0	0	0	0	0	0	0	0	0
BraA06g033230.3.5C	121.96	92.95	115.48	23.5	21.43	33.05	0	0	0	0	0	0	0	0	0	0	0	0
BraA01g033150.3.5C	0.64	0.56	0.41	4.76	3.91	2.87	0	0	0	0	0	0	0	0	0	0	0	0
BraA09g028680.3.5C	0.69	0.92	0.72	3.85	3.4	3.23	0	0	0	0	0	0	0	0	0	0	0	0
BraA07g006700.3.5C	20.97	19.98	20.48	0	0	0	0	0	0	0	0	0	0	0	0	0	0	0
BraA04g024940.3.5C	13.58	10.93	14.72	3.05	2.76	3.82	0	0	0	0	0	0	0	0	0	0	0	0
BraA07g037260.3.5C	116.51	84.86	117.51	5.24	4.63	13.81	0	0	0	0	0	0	0	0	0	0	0	0
BraA10g032910.3.5C	3.37	3.75	4.52	19.4	16.39	12.21	0	0	0	0	0	0	0	0	0	0	0	0
BraA09g033050.3.5C	6.94	6.64	6.58	13.02	12.66	13.36	0	0	0	0	0	0	0	0	0	0	0	0
BraA09g048890.3.5C	182	201.1	168.44	398.49	374.66	330.28	0	0	0	0	0	0	0	0	0	0	0	0
BraA09g019670.3.5C	4.91	4.37	4.3	26.47	21.5	47.94	0	0	0	0	0	0	0	0	0	0	0	0
BraA02g027450.3.5C	32.08	30.8	32.18	14.44	14.01	15.49	0	0	0	0	0	0	0	0	0	0	0	0
BraA03g048710.3.5C	8.91	7.9	7.73	3.02	2.45	2.81	0	0	0	0	0	0	0	0	0	0	0	0
BraA05g030660.3.5C	33.8	25.27	31.64	8.95	10.58	9.61	0	0	0	0	0	0	0	0	0	0	0	0
BraA02g026340.3.5C	6.76	6.74	6.71	15.39	13.25	14.42	0	0	0	0	0	0	0	0	0	0	0	0
BraA06g011120.3.5C	24.41	15.03	26.4	1.05	0.68	2.26	0	0	0	0	0	0	0	0	0	0	0	0
BraA01g025960.3.5C	5.88	6.73	6.46	12.89	13.51	12.83	0	0	0	0	0	0	0	0	0	0	0	0
BraA10g019350.3.5C	119.25	98.49	130.94	38.06	39.32	43.54	0	0	0	0	0	0	0	0	0	0	0	0
BraA06g023290.3.5C	5.2	5.65	4.1	19.1	19.16	13.35	0	0	0	0	0	0	0	0	0	0	0	0
BraA03g048410.3.5C	11.3	12.01	9.48	30.64	29.76	24.66	0	0	0	0	0	0	0	0	0	0	0	0
BraA02g039370.3.5C	11.29	12.98	12.98	3	2.88	2.61	0	0	0	0	0	0	0	0	0	0	0	0
BraA09g009800.3.5C	15.69	20.88	15.23	50.98	47.32	44.23	0	0	0	0	0	0	0	0	0	0	0	0
BraA07g036090.3.5C	7.75	5.55	8.13	0.1	0.23	0.61	0	0	0	0	0	0	0	0	0	0	0	0
BraA08g026580.3.5C	61	61.1	52.27	121.29	125.22	112.97	0	0	0	0	0	0	0	0	0	0	0	0
BraA01g018500.3.5C	19.62	10.93	18.25	0.29	0.47	0.56	0	0	0	0	0	0	0	0	0	0	0	0
BraA09g002820.3.5C	8.76	10.63	7.8	0	0	0	0	0	0	0	0	0	0	0	0	0	0	0
BraA05g017930.3.5C	28.54	24.97	30.52	3.89	6.78	6.48	0	0	0	0	0	0	0	0	0	0	0	0
BraA06g030220.3.5C	33.34	29.47	27.87	104.52	108.13	169.06	0	0	0	0	0	0	0	0	0	0	0	0
BraA08g016670.3.5C	696.18	623.83	720.65	1517.41	1768.25	1399.22	0	0	0	0	0	0	0	0	0	0	0	0
BraA09g006600.3.5C	32.02	28.82	29.8	63.64	68.3	56.55	0	0	0	0	0	0	0	0	0	0	0	0
BraA09g063490.3.5C	10.16	10.77	8.83	1.59	1.73	2.79	0	0	0	0	0	0	0	0	0	0	0	0
BraA10g026130.3.5C	11.82	11.41	11.49	24.97	25.76	22.25	0	0	0	0	0	0	0	0	0	0	0	0
BraA05g026640.3.5C	1.47	1.32	0.44	10.36	8.96	12.15	0	0	0	0	0	0	0	0	0	0	0	0
BraA02g020220.3.5C	0.76	0.41	0.54	10.7	17.34	6.54	0	0	0	0	0	0	0	0	0	0	0	0
BraA07g021310.3.5C	4.73	4.9	4.99	0.45	0.96	0.47	0	0	0	0	0	0	0	0	0	0	0	0
novel.1122	2.56	1.12	2.74	25.22	28.47	13.92	0	0	0	0	0	0	0	0	0	0	0	0
BraA10g001970.3.5C	0.28	0.25	0.12	7.37	3.8	3.42	0	0	0	0	0	0	0	0	0	0	0	0
BraA05g011490.3.5C	4.62	5.81	4.6	11.83	11.56	12.16	0	0	0	0	0	0	0	0	0	0	0	0
BraA04g029200.3.5C	7.6	7.35	7.02	19.59	24.46	30.39	0	0	0	0	0	0	0	0	0	0	0	0
BraA03g025830.3.5C	10.08	9.85	9.5	20.02	19.93	17.62	0	0	0	0	0	0	0	0	0	0	0	0
BraA08g032890.3.5C	142.69	118.86	166.23	30.57	27.66	42.68	0	0	0	0	0	0	0	0	0	0	0	0
BraA02g036770.3.5C	36.86	40.88	30.89	15.12	14.94	14.91	0	0	0	0	0	0	0	0	0	0	0	0
BraA10g008130.3.5C	7.09	5.48	8.75	0.82	1.08	0.42	0	0	0	0	0	0	0	0	0	0	0	0
BraA07g007750.3.5C	5.52	4.79	5.91	0	0	0	0	0	0	0	0	0	0	0	0	0	0	0
BraA07g021050.3.5C	22.21	18.46	22.3	54.52	62.3	47	0	0	0	0	0	0	0	0	0	0	0	0
BraA02g016770.3.5C	8.18	8.26	4.05	40.44	36.3	29.65	0	0	0	0	0	0	0	0	0	0	0	0
BraA08g029100.3.5C	75.98	74.2	67.02	19.58	16.59	26.01	0	0	0	0	0	0	0	0	0	0	0	0
BraA01g037900.3.5C	4.51	4.94	4.24	13.45	12.55	10.23	0	0	0	0	0	0	0	0	0	0	0	0
novel.1557	47.18	46.58	48.66	15.25	19.44	16.41	0	0	0	0	0	0	0	0	0	0	0	0
BraA09g013730.3.5C	3.58	2.5	3.03	0.18	0.17	0.44	0	0	0	0	0	0	0	0	0	0	0	0
BraA03g058790.3.5C	19.95	18.64	20.84	43.42	40.96	48.85	0	0	0	0	0	0	0	0	0	0	0	0
BraA05g014520.3.5C	49.12	45.81	46.74	19.27	17.84	22.09	0	0	0	0	0	0	0	0	0	0	0	0
BraA01g007450.3.5C	13.02	8.27	8.73	1.16	0.9	1.76	0	0	0	0	0	0	0	0	0	0	0	0
BraA03g028400.3.5C	18.49	18.23	20.18	46.65	44.5	53.87	0	0	0	0	0	0	0	0	0	0	0	0
BraA07g021760.3.5C	12.82	12.51	10.66	27.79	35.68	35.56	0	0	0	0	0	0	0	0	0	0	0	0
BraA06g035950.3.5C	11.37	10.78	9.9	4.39	3.82	3.54	0	0	0	0	0	0	0	0	0	0	0	0
BraA04g004020.3.5C	113.07	86.1	99.73	14.32	18.46	26.63	0	0	0	0	0	0	0	0	0	0	0	0
BraA06g012580.3.5C	0	0	0	40.02	32.21	19.88	0	0	0	0	0	0	0	0	0	0	0	0
BraA03g034910.3.5C	2.89	3.9	1.85	16.07	14.69	11.76	0	0	0	0	0	0	0	0	0	0	0	0
BraA07g010830.3.5C	2.01	2.68	1.41	8.48	7.27	8.26	0	0	0	0	0	0	0	0	0	0	0	0
BraA07g010950.3.5C	22.31	22.56	29.02	3.45	2.34	0.9	0	0	0	0	0	0	0	0	0	0	0	0
BraA06g001490.3.5C	146.39	99.16	171.91	17.6	15.9	29.29	0	0	0	0	0	0	0	0	0	0	0	0
BraA03g054600.3.5C	106.92	83.17	121.18	29.68	35.12	29.97	0	0	0	0	0	0	0	0	0	0	0	0
BraA03g048170.3.5C	0.29	0.41	0.16	2.2	2.71	2.7	0	0	0	0	0	0	0	0	0	0	0	0
BraA01g001580.3.5C	121.33	95.28	129.33	32.55	34.49	40.87	0	0	0	0	0	0	0	0	0	0	0	0
BraA05g004880.3.5C	0	0	0	7.13	12.38	17.22	0	0	0	0	0	0	0	0	0	0	0	0
BraA10g029460.3.5C	68.53	53.66	54.74	22.67	23.51	20.51	0	0	0	0	0	0	0	0	0	0	0	0
BraA09g007480.3.5C	8.31	9.84	6.05	32.59	32.06	23.09	0	0	0	0	0	0	0	0	0	0	0	0
BraA08g032520.3.5C	9.01	10.72	13.05	31.75	29.18	33.41	0	0	0	0	0	0	0	0	0	0	0	0
BraA06g041980.3.5C	5.72	7.49	5.3	16.79	15.81	14.64	0	0	0	0	0	0	0	0	0	0	0	0
BraA06g013980.3.5C	318.65	229.62	314.9	66.12	91.86	80.01	0	0	0	0	0	0	0	0	0	0	0	0
BraA09g012580.3.5C	9.92	9.39	9.82	4.04	3.11	2.75	0	0	0	0	0	0	0	0	0	0	0	0
BraA04g027840.3.5C	9.74	7.78	9.76	0.08	0.07	0.24	0	0	0	0	0	0	0	0	0	0	0	0
BraA03g057750.3.5C	4.43	2.98	5.11	25.5	22.02	17.37	0	0	0	0	0	0	0	0	0	0	0	0
BraA06g004640.3.5C	18.19	18.52	14.65	67.67	77.92	46.63	0	0	0	0	0	0	0	0	0	0	0	0
BraA01g016720.3.5C	0.23	0.15	0.17	3.18	2.11	1.61	0	0	0	0	0	0	0	0	0	0	0	0
BraA08g003380.3.5C	2.95	2.8	3.24	8.54	8.56	10.4	0	0	0	0	0	0	0	0	0	0	0	0
BraA07g011390.3.5C	82.54	88.93	88.26	230.17	240.39	171.13	0	0	0	0	0	0	0	0	0	0	0	0
BraA07g009310.3.5C	0.05	0.19	0.04	3.87	2.36	4.17	0	0	0	0	0	0	0	0	0	0	0	0
BraA03g034440.3.5C	15.03	19.61	13.53	3.4	4.47	4.74	0	0	0	0	0	0	0	0	0	0	0	0
BraA09g002600.3.5C	51.97	38.28	59.5	8.85	9.03	13.48	0	0	0	0	0	0	0	0	0	0	0	0
BraA10g003780.3.5C	2.07	2.14	1.68	5.17	4.93	4.61	0	0	0	0	0	0	0	0	0	0	0	0
BraA09g008370.3.5C	13.19	14.2	12.08	5.68	4.97	5.79	0	0	0	0	0	0	0	0	0	0	0	0
BraA07g010900.3.5C	13.11	12.38	10.71	25.03	22.92	23.72	0	0	0	0	0	0	0	0	0	0	0	0
BraA03g011340.3.5C	83.44	70.9	120.76	17.78	18.62	23.29	0	0	0	0	0	0	0	0	0	0	0	0
BraA03g062090.3.5C	34.32	26.45	34.2	10.85	10.91	11.7	0	0	0	0	0	0	0	0	0	0	0	0
BraA04g003980.3.5C	8.1	8.37	7.72	18.72	21.22	16.82	0	0	0	0	0	0	0	0	0	0	0	0
BraA07g021200.3.5C	1.76	1.82	2.05	0.3	0.25	0.32	0	0	0	0	0	0	0	0	0	0	0	0
BraA02g011860.3.5C	21.05	15.91	25.82	2.02	2.32	4.21	0	0	0	0	0	0	0	0	0	0	0	0
BraA04g001680.3.5C	0.25	0.19	0.11	4.52	2.15	2.58	0	0	0	0	0	0	0	0	0	0	0	0
BraA02g009580.3.5C	1.04	1	1.22	4.75	3.67	3.22	0	0	0	0	0	0	0	0	0	0	0	0
BraA10g026470.3.5C	6.1	5.78	7.49	1.65	0.9	1.17	0	0	0	0	0	0	0	0	0	0	0	0
BraA04g032160.3.5C	7.24	5.63	5.61	20.1	26.48	18.91	0	0	0	0	0	0	0	0	0	0	0	0
BraA02g045050.3.5C	55.64	67.45	73.03	21.73	26.23	23.89	0	0	0	0	0	0	0	0	0	0	0	0
BraA07g010890.3.5C	1.45	1.42	1.17	5.12	4.52	5.94	0	0	0	0	0	0	0	0	0	0	0	0
BraA08g021710.3.5C	5.49	3.67	7.01	0.22	0.07	0	0	0	0	0	0	0	0	0	0	0	0	0
BraA04g028770.3.5C	0	0	0	27	13.41	13.78	0	0	0	0	0	0	0	0	0	0	0	0
BraA08g024890.3.5C	5.55	5.66	5.41	16.18	15.83	11.35	0	0	0	0	0	0	0	0	0	0	0	0
BraA07g044130.3.5C	25.08	21.79	33.73	6.68	6.74	6.76	0	0	0	0	0	0	0	0	0	0	0	0
BraA09g012660.3.5C	0.23	0	0.16	11.37	7.71	5.96	0	0	0	0	0	0	0	0	0	0	0	0
BraA04g020700.3.5C	9.56	9.25	9.55	22.59	23.73	18.22	0	0	0	0	0	0	0	0	0	0	0	0
BraA02g028210.3.5C	31.8	30.71	27.04	73.43	76.65	57.86	0	0	0	0	0	0	0	0	0	0	0	0
BraA03g048670.3.5C	12.19	11.88	14.6	4.72	3.98	3.47	0	0	0	0	0	0	0	0	0	0	0	0
BraA03g028470.3.5C	53.48	40.25	48.51	14.68	14.06	18.07	0	0	0	0	0	0	0	0	0	0	0	0
BraA07g033460.3.5C	1.28	1.31	0.83	4.96	4.55	3.75	0	0	0	0	0	0	0	0	0	0	0	0
BraA03g001390.3.5C	4.61	4.44	4.34	13.05	18.75	12.63	0	0	0	0	0	0	0	0	0	0	0	0
BraA04g021110.3.5C	12.89	14.06	8.54	45.94	44.9	33.65	0	0	0	0	0	0	0	0	0	0	0	0
BraA02g040230.3.5C	2.51	2.4	1.96	12.46	11.91	7.37	0	0	0	0	0	0	0	0	0	0	0	0
BraA01g024600.3.5C	1.43	4.03	1.8	18.04	21.48	20.58	0	0	0	0	0	0	4.08	2.62	2.47	4.56	5.2	10.69
BraA02g035770.3.5C	4.51	3.83	2.95	0.19	0.3	0.47	0	0	0	0	0	0	0	0	0	0	0	0
BraA08g013180.3.5C	8.42	7.18	6.2	20.88	21.68	16.82	0	0	0	0	0	0	0	0	0	0	0	0
BraA05g018020.3.5C	50.96	43.93	48.87	4.54	7.82	10.78	0	0	0	0	0	0	0	0	0	0	0	0
BraA06g019710.3.5C	18.15	11.44	17.33	3.01	3.21	4.2	0	0	0	0	0	0	0	0	0	0	0	0
BraA06g012810.3.5C	4.29	3.98	4.8	1.35	1.02	1	0	0	0	0	0	0	0	0	0	0	0	0
BraA01g022620.3.5C	16.08	12.29	16.24	50.96	47.22	36.58	0	0	0	0	0	0	0	0	0	0	0	0
BraA03g013160.3.5C	20.46	20.31	27.13	2.77	5.62	3.83	0	0	0	0	0	0	0	0	0	0	0	0
novel.1290	6.64	6.38	3.71	32.35	45.27	22.91	0	0	0	0	0	0	0	0	0	0	0	0
BraA04g001410.3.5C	11.06	16.04	10.16	41.78	41.2	34.59	0	0	0	0	0	0	0	0	0	0	0	0
BraA09g063420.3.5C	1.53	1.06	1.19	5.22	4.72	6.02	0	0	0	0	0	0	0	0	0	0	0	0
BraA07g042130.3.5C	21	20.51	18.29	71.37	81.94	47.92	0	0	0	0	0	0	0	0	0	0	0	0
BraA05g029010.3.5C	198.97	147.35	234.68	33.9	31.1	51.32	0	0	0	0	0	0	0	0	0	0	0	0
BraA08g024420.3.5C	20.35	16.24	15.45	3.94	3.66	5.62	0	0	0	0	0	0	0	0	0	0	0	0
BraA03g025900.3.5C	5.65	4.15	5.08	26.2	24.37	16.81	0	0	0	0	0	0	0	0	0	0	0	0
BraA10g031300.3.5C	0.06	0.05	0.14	1.99	1.74	2.17	0	0	0	0	0	0	0	0	0	0	0	0
BraA09g010290.3.5C	68.87	66.14	68.67	10.33	9.26	18.64	0	0	0	0	0	0	0	0	0	0	0	0
novel.929	5.37	5.67	2.91	19.65	19.78	18.34	0	0	0	0	0	0	0	0	0	0	0	0
BraA02g041960.3.5C	3.39	3.06	3.2	9.89	10.54	7.16	0	0	0	0	0	0	0	0	0	0	0	0
BraA03g005290.3.5C	0	0	0	1.97	2.84	1.4	0	0	0	0	0	0	0	0	0	0	0	0
BraA05g023620.3.5C	24.45	24.47	26.67	10.33	9.66	7.13	0	0	0	0	0	0	0	0	0	0	0	0
BraA10g031100.3.5C	61.3	48.27	52.55	9.74	9.47	16.27	0	0	0	0	0	0	0	0	0	0	0	0
BraA04g022510.3.5C	25.38	23.39	25.95	6.23	7.08	9.45	0	0	0	0	0	0	0	0	0	0	0	0
BraA06g006010.3.5C	19.72	17.78	18.06	4.28	6.01	3.26	0	0	0	0	0	0	0	0	0	0	0	0
BraA03g038130.3.5C	23.49	19.01	23.38	77.58	69.97	51.28	0	0	0	0	0	0	0	0	0	0	0	0
BraA01g014450.3.5C	1.94	2.26	1.4	6.35	5.68	5.6	0	0	0	0	0	0	0	0	0	0	0	0
BraA04g006730.3.5C	3.04	3.05	2.49	8.12	7.28	6.2	0	0	0	0	0	0	0	0	0	0	0	0
BraA09g035190.3.5C	4.05	3.78	4.68	12.92	10.16	9.78	0	0	0	0	0	0	0	0	0	0	0	0
novel.213	9.77	6.93	6.7	0	0	0	0	0	0	0	0	0	0	0	0	0	0	0
BraA02g047490.3.5C	8.19	9.05	4.6	0.57	0.92	0.56	0	0	0	0	0	0	0	0	0	0	0	0
BraA10g027540.3.5C	3.68	2.83	3.04	12.02	10.04	8.13	0	0	0	0	0	0	0	0	0	0	0	0
BraA09g061950.3.5C	8.77	10.19	7.14	0.44	1.43	1.02	0	0	0	0	0	0	0	0	0	0	0	0
BraA07g034880.3.5C	2.14	3.1	2.31	0.1	0.16	0.32	0	0	0	0	0	0	0	0	0	0	0	0
BraA03g012070.3.5C	7.61	5.8	7.88	1.52	1.16	1.7	0	0	0	0	0	0	0	0	0	0	0	0
BraA07g031300.3.5C	7.39	4.03	6.68	0.82	1.11	0.89	0	0	0	0	0	0	0	0	0	0	0	0
BraA03g045350.3.5C	2.01	1.9	2.17	7.91	6.85	6.17	0	0	0	0	0	0	0	0	0	0	0	0
BraA10g031980.3.5C	12.29	10.3	10.87	0.03	0	0	0	0	0	0	0	0	0	0	0	0	0	0
BraA09g004930.3.5C	16.64	21.7	16.03	42.17	40.19	42.49	0	0	0	0	0	0	0	0	0	0	0	0
BraA07g014020.3.5C	7.73	7.33	6.57	19.42	15.5	20.37	0	0	0	0	0	0	0	0	0	0	0	0
BraA08g030730.3.5C	15.96	16.88	14.21	37.21	31.89	29.42	0	0	0	0	0	0	0	0	0	0	0	0
BraA09g040850.3.5C	5.11	6.46	5	15.84	13.87	11.96	0	0	0	0	0	0	0	0	0	0	0	0
BraA03g012950.3.5C	9.63	9.93	14.3	3.2	2.25	2.69	0	0	0	0	0	0	0	0	0	0	0	0
BraA03g015880.3.5C	3.62	3.61	2.63	0.58	0.44	0.41	0	0	0	0	0	0	0	0	0	0	0	0
BraA03g007700.3.5C	37.01	35.06	31.08	12.64	11.38	14.92	0	0	0	0	0	0	0	0	0	0	0	0
BraA08g006320.3.5C	171.33	175.79	157.67	75.18	69.44	85.77	0	0	0	0	0	0	0	0	0	0	0	0
BraA07g002750.3.5C	9.17	6.83	7.19	0	0	0	0	0	0	0	0	0	0	0	0	0	0	0
BraA01g000220.3.5C	1.76	1.95	1.89	0.24	0.21	0.14	0	0	0	0	0	0	0	0	0	0	0	0
BraA09g056220.3.5C	16.29	12.88	13.07	3.35	3.49	4.91	0	0	0	0	0	0	0	0	0	0	0	0
BraA06g029100.3.5C	3.17	3.02	3.06	0.9	1.07	1.05	0	0	0	0	0	0	0	0	0	0	0	0
BraA06g045240.3.5C	111.74	107.06	97.45	210.84	232	185.99	0	0	0	0	0	0	0	0	0	0	0	0
BraA03g063850.3.5C	39.37	39.4	32.62	99.37	126.75	84.6	0	0	0	0	0	0	0	0	0	0	0	0
BraA08g015510.3.5C	24.04	22.1	30.03	7.41	6.76	8.77	0	0	0	0	0	0	0	0	0	0	0	0
BraA02g024940.3.5C	0.11	0.03	0	2.43	3.35	6.17	0	0	0	0	0	0	0	0	0	0	0	0
novel.785	3.83	3.26	2.68	0	0	0	0	0	0	0	0	0	0	0	0	0	0	0
BraA08g012430.3.5C	108.39	75.12	172.51	10.92	12.6	20.02	0	0	0	0	0	0	0	0	0	0	0	0
BraA06g012030.3.5C	24.32	23.12	20.16	51.84	49.98	40.7	0	0	0	0	0	0	0	0	0	0	0	0
BraA01g035110.3.5C	14.28	12.75	13.29	27.5	29.76	24.17	0	0	0	0	0	0	0	0	0	0	0	0
BraA05g031860.3.5C	1.22	1.95	1.25	0	0	0	0	0	0	0	0	0	0	0	0	0	0	0
BraA02g026370.3.5C	30.89	27.07	33.63	10.45	9.24	12.35	0	0	0	0	0	0	0	0	0	0	0	0
BraA08g024600.3.5C	33.12	22.76	37.77	7.75	8.88	7.66	0	0	0	0	0	0	0	0	0	0	0	0
BraA10g028510.3.5C	13.19	13.75	14.16	36.54	33.39	26.12	0	0	0	0	0	0	0	0	0	0	0	0
BraA08g017120.3.5C	3.69	3.44	3.22	8.05	7.86	9.5	0	0	0	0	0	0	0	0	0	0	0	0
BraA09g053840.3.5C	10.34	7.86	9.87	24.2	28.43	21.79	0	0	0	0	0	0	0	0	0	0	0	0
BraA03g015470.3.5C	177.15	122.5	431.98	25.92	17.05	17.31	0	0	0	0	0	0	0	0	0	0	0	0
BraA06g043540.3.5C	38.23	34.12	39.47	16.02	16.66	14.16	0	0	0	0	0	0	0	0	0	0	0	0
BraA03g007400.3.5C	5.31	4.84	6.03	1.46	0.98	1.39	0	0	0	0	0	0	0	0	0	0	0	0
BraA03g054670.3.5C	46.15	34.76	45.56	2.01	1.24	5.42	0	0	0	0	0	0	0	0	0	0	0	0
BraA03g053350.3.5C	7.24	5.65	5.56	2.04	1.73	1.66	0	0	0	0	0	0	0	0	0	0	0	0
BraA04g011540.3.5C	7.7	9.14	4.96	28.31	23.29	23.98	0	0	0	0	0	0	0	0	0	0	0	0
BraA08g030180.3.5C	7.13	7.89	6.85	2.04	2.47	2.59	0	0	0	0	0	0	0	0	0	0	0	0
BraA07g019950.3.5C	3.89	3.68	3.94	7.74	8.37	8.3	0	0	0	0	0	0	0	0	0	0	0	0
BraA02g034430.3.5C	0.99	0.78	0.88	0	0	0	0	0	0	0	0	0	0	0	0	0	0	0
BraA03g061260.3.5C	0.69	1.09	0.41	7.85	5.54	7.99	0	0	0	0	0	0	0	0	0	0	0	0
BraA03g057490.3.5C	0.99	1.15	1.11	0.32	0.2	0.22	0	0	0	0	0	0	0	0	0	0	0	0
BraA04g000660.3.5C	13.14	15	11.58	5.14	4.43	4.91	0	0	0	0	0	0	0	0	0	0	0	0
BraA10g005890.3.5C	12.12	12.62	12.93	5.26	5.29	5.39	0	0	0	0	0	0	0	0	0	0	0	0
BraA05g006540.3.5C	17.87	20.63	15.14	36.66	39.31	40.54	0	0	0	0	0	0	0	0	0	0	0	0
BraA03g017120.3.5C	3.03	2.25	1.75	11	16.42	15.36	0	0	0	0	0	0	0	0	0	0	0	0
BraA03g004220.3.5C	11.78	8.34	12.65	1.39	0.84	2.16	0	0	0	0	0	0	0	0	0	0	0	0
BraA04g033240.3.5C	3.49	2.26	3.22	0.17	0.21	0.45	0	0	0	0	0	0	0	0	0	0	0	0
BraA04g025300.3.5C	9.85	7.88	8.74	1.29	1.74	2.44	0	0	0	0	0	0	0	0	0	0	0	0
BraA03g040820.3.5C	34.63	36.92	29.19	69.66	61.06	65.82	0	0	0	0	0	0	0	0	0	0	0	0
BraA10g006600.3.5C	31.18	31.46	53.13	4.41	7.31	7.48	0	0	0	0	0	0	0	0	0	0	0	0
BraA09g046770.3.5C	38.56	43.36	22.03	4.34	5.6	6.97	0	0	0	0	0	0	0	0	0	0	0	0
BraA07g021370.3.5C	3.89	4.03	4.34	0.17	0.05	0.28	0	0	0	0	0	0	0	0	0	0	0	0
BraA02g025450.3.5C	20.25	19.91	22.25	0	0	0	0	0	0	0	0	0	0	0	0	0	0	0
BraA02g026440.3.5C	2.64	2.67	3.16	0.39	0.37	0.31	0	0	0	0	0	0	0	0	0	0	0	0
BraA03g048050.3.5C	18.11	18.05	15.79	6.32	7.09	5.35	0	0	0	0	0	0	0	0	0	0	0	0
BraA05g031200.3.5C	5.53	5.07	4.95	19.91	24.63	13.4	0	0	0	0	0	0	0	0	0	0	0	0
BraA09g062600.3.5C	2.3	2.28	1.97	0.06	0.07	0.03	0	0	0	0	0	0	0	0	0	0	0	0
BraA10g025830.3.5C	0.76	1.25	0.49	6.75	5.21	4.73	0	0	0	0	0	0	0	0	0	0	0	0
BraA04g006490.3.5C	3.8	3.11	3.78	0.2	0.33	0.15	0	0	0	0	0	0	0	0	0	0	0	0
BraA08g023940.3.5C	26.87	24.13	37.67	4.56	5.76	6.86	0	0	0	0	0	0	0	0	0	0	0	0
BraA05g026920.3.5C	9.56	7.3	10.27	2.61	2.4	1.59	0	0	0	0	0	0	0	0	0	0	0	0
BraA05g038720.3.5C	16.09	14.28	13.34	35.01	32.6	27.55	0	0	0	0	0	0	0	0	0	0	0	0
BraA03g012650.3.5C	13.34	12.37	10.88	29.41	30.13	23.27	0	0	0	0	0	0	0	0	0	0	0	0
BraA10g010980.3.5C	7.4	6.8	5.42	32.24	30.06	17.82	0	0	0	0	0	0	0	0	0	0	0	0
BraA02g020850.3.5C	5.99	6.33	6.07	2.77	2.71	3.14	0	0	0	0	0	0	0	0	0	0	0	0
BraA05g014360.3.5C	0	0	0.05	11.64	14.04	10.13	0	0	0	0	0	0	0	0	0	0	0	0
BraA09g062690.3.5C	3.97	4.54	3.76	11.03	14.3	14.11	0	0	0	0	0	0	0	0	0	0	0	0
BraA10g002850.3.5C	12.78	10.63	10.61	3.1	2.85	4.23	0	0	0	0	0	0	0	0	0	0	0	0
BraA04g020340.3.5C	20.15	15.75	18.1	48.67	88.78	87.67	0	0	0	0	0	0	0	0	0	0	0	0
BraA09g048010.3.5C	11.8	10.98	9.81	23.53	21.37	19.99	0	0	0	0	0	0	0	0	0	0	0	0
BraA03g005000.3.5C	29.38	27.45	26.63	5.52	5.73	9.46	0	0	0	0	0	0	0	0	0	0	0	0
BraA01g028500.3.5C	0.52	0.52	0.22	3.37	2.65	2.13	0	0	0	0	0	0	0	0	0	0	0	0
BraA03g057160.3.5C	23.51	25.28	21.47	52.11	42.77	54.18	0	0	0	0	0	0	0	0	0	0	0	0
BraA05g002660.3.5C	10.14	8.6	6.1	1.72	1.83	1.81	0	0	0	0	0	0	0	0	0	0	0	0
BraA08g017110.3.5C	0.34	0.33	0.33	2.39	2.64	3.63	0	0	0	0	0	0	0	0	0	0	0	0
BraA02g010040.3.5C	35.59	35.77	24.21	0	0.22	0	0	0	0	0	0	0	0	0	0	0	0	0
BraA08g036240.3.5C	75.38	50.68	81.86	4.94	8.34	13.25	0	0	0	0	0	0	0	0	0	0	0	0
BraA08g020180.3.5C	3.26	4.7	3.8	0.04	0.07	0.37	0	0	0	0	0	0	0	0	0	0	0	0
BraA01g045420.3.5C	14.78	15.03	14.85	5.96	4.06	4.52	0	0	0	0	0	0	0	0	0	0	0	0
BraA01g020810.3.5C	0.43	0.14	0.3	8.89	13.73	9.73	0	0	0	0	0	0	0	0	0	0	0	0
BraA06g014510.3.5C	2.62	2.49	2.64	0.35	0.28	0.34	0	0	0	0	0	0	0	0	0	0	0	0
BraA10g025210.3.5C	15.62	13.61	16.59	35.95	49.26	37.33	0	0	0	0	0	0	0	0	0	0	0	0
BraA08g016630.3.5C	32.32	23.16	30.14	86.15	100.83	69.14	0	0	0	0	0	0	0	0	0	0	0	0
BraA02g006350.3.5C	887.43	803.41	591.6	1838.46	1846.82	1985.19	0	0	0	0	0	0	0	0	0	0	0	0
BraA05g031360.3.5C	13.53	14.09	14.27	53.94	53.78	31.75	0	0	0	0	0	0	0	0	0	0	0	0
novel.157	5.49	3.68	6.03	0.69	0.3	0.22	0	0	0	0	0	0	0	0	0	0	0	0
BraA09g054020.3.5C	1.05	1	0.93	0.09	0.06	0.09	0	0	0	0	0	0	0	0	0	0	0	0
BraA02g035000.3.5C	15.5	16.4	13.96	36.06	36.14	30.29	0	0	0	0	0	0	0	0	0	0	0	0
BraA03g044730.3.5C	1.7	2.05	1.91	0.03	0.07	0.16	0	0	0	0	0	0	0	0	0	0	0	0
BraA05g008830.3.5C	3.27	4.36	4.08	0	0.04	0.23	0	0	0	0	0	0	0	0	0	0	0	0
BraA02g041790.3.5C	7.32	10.63	5.78	42.6	43.96	26.32	0	0	0	0	0	0	0	0	0	0	0	0
BraA10g006460.3.5C	139.86	103.66	149.56	40.53	40.22	48.19	0	0	0	0	0	0	0	0	0	0	0	0
BraA01g031470.3.5C	0.79	0.48	0.88	3.86	6.45	3.77	0	0	0	0	0	0	0	0	0	0	0	0
BraA09g062630.3.5C	70.03	80.71	51.64	178.59	163.22	189.9	0	0	0	0	0	0	0	0	0	0	0	0
BraA03g051830.3.5C	1.6	1.75	1.58	8.65	6.09	4.69	0	0	0	0	0	0	0	0	0	0	0	0
BraA10g027840.3.5C	3.28	2.92	1.38	0.16	0.04	0.07	0	0	0	0	0	0	0	0	0	0	0	0
BraA09g059650.3.5C	3.86	4.33	3.54	10.69	9.9	8.06	0	0	0	0	0	0	0	0	0	0	0	0
BraA07g037190.3.5C	1.91	1.67	0.9	11.44	28.35	12.35	0	0	0	0	0	0	0	0	0	0	0	0
BraA02g014440.3.5C	10.93	11.68	10.98	25.79	24.78	19.63	0	0	0	0	0	0	0	0	0	0	0	0
novel.643	18.04	13.69	13.42	0	0	0	0	0	0	0	0	0	0	0	0	0	0	0
BraA10g027200.3.5C	5.21	5.63	5.08	2.41	1.91	2.02	0	0	0	0	0	0	0	0	0	0	0	0
BraA09g010920.3.5C	7.71	5.43	4.81	1.29	1.29	0.7	0	0	0	0	0	0	0	0	0	0	0	0
BraA02g010060.3.5C	71.12	73.99	65.72	16.76	14.95	25.62	0	0	0	0	0	0	0	0	0	0	0	0
BraA09g014840.3.5C	1.92	2.07	1.55	6.06	5.11	4.49	0	0	0	0	0	0	0	0	0	0	0	0
BraA02g003880.3.5C	5.54	5.81	6	2.04	2	2.37	0	0	0	0	0	0	0	0	0	0	0	0
BraA07g002840.3.5C	8.52	12.22	7.28	0.79	0.27	0.11	0	0	0	0	0	0	0	0	0	0	0	0
BraA06g044230.3.5C	1.88	1.66	2.29	0.37	0.37	0.31	0	0	0	0	0	0	0	0	0	0	0	0
BraA03g021070.3.5C	16	17.59	15.65	54.49	34.5	44.31	0	0	0	0	0	0	0	0	0	0	0	0
BraA09g050510.3.5C	29.42	34.15	28.55	76.87	62.93	58.25	0	0	0	0	0	0	0	0	0	0	0	0
BraA07g043980.3.5C	1.1	0.85	1.54	0.1	0.07	0.05	0	0	0	0	0	0	0	0	0	0	0	0
BraA07g000710.3.5C	28.46	30.86	29.2	74.48	54.36	59.94	0	0	0	0	0	0	0	0	0	0	0	0
BraA03g050100.3.5C	5.36	3.95	5.02	12.96	13.33	11.23	0	0	0	0	0	0	0	0	0	0	0	0
BraA09g009040.3.5C	1.55	2.26	1.71	6.26	6.63	5.69	0	0	0	0	0	0	0	0	0	0	0	0
BraA09g035100.3.5C	51.84	62.93	44.29	134.71	131.09	109.97	0	0	0	0	0	0	0	0	0	0	0	0
BraA02g011740.3.5C	9.6	9.72	10.26	23.2	21.15	18.54	0	0	0	0	0	0	0	0	0	0	0	0
BraA04g029430.3.5C	1.68	1.92	0.88	7.12	7.25	5.95	0	0	0	0	0	0	0	0	0	0	0	0
BraA10g027480.3.5C	1.93	2	1.49	0.09	0.09	0.28	0	0	0	0	0	0	0	0	0	0	0	0
BraA03g022820.3.5C	9.05	13.53	8.6	34.8	34.89	51	0	0	0	0	0	0	0	0	0	0	0	0
BraA09g044640.3.5C	4.43	4.4	1.67	19.86	19.48	22.45	0	0	0	0	0	0	0	0	0	0	0	0
BraA02g021610.3.5C	1.56	0.87	1.1	9.38	13.29	5.64	0	0	0	0	0	0	0	0	0	0	0	0
BraA01g000170.3.5C	3.98	4.35	6.68	0.49	0.36	0.63	0	0	0	0	0	0	0	0	0	0	0	0
BraA06g017730.3.5C	12.54	10.6	10.86	39.72	32.98	28.41	0	0	0	0	0	0	0	0	0	0	0	0
BraA07g018250.3.5C	7.59	6.34	7.05	1.54	1.95	2.47	0	0	0	0	0	0	0	0	0	0	0	0
BraA03g035740.3.5C	60.62	62.98	75.29	152.64	158.33	128.39	0	0	0	0	0	0	0	0	0	0	0	0
BraA03g018060.3.5C	10.81	9.13	10.47	3.73	2.55	3.12	0	0	0	0	0	0	0	0	0	0	0	0
BraA01g019560.3.5C	2.83	2.76	2.66	8.01	7.48	6.86	0	0	0	0	0	0	2.51	2.03	1.57	4.3	4.87	3.59
BraA07g044050.3.5C	14.65	13.42	13.18	38.38	41.7	27.53	0	0	0	0	0	0	0	0	0	0	0	0
BraA08g028430.3.5C	17.44	11.32	8.41	2.34	2.59	2.29	0	0	0	0	0	0	0	0	0	0	0	0
BraA04g025400.3.5C	14.89	10.32	14.29	0.06	0.05	0	0	0	0	0	0	0	0	0	0	0	0	0
novel.1100	16.96	15.39	11.29	0	0	0	0	0	0	0	0	0	0	0	0	0	0	0
BraA04g019720.3.5C	23.39	22.17	23.44	2.99	3.06	6.29	0	0	0	0	0	0	0	0	0	0	0	0
BraA10g018200.3.5C	5.56	5.24	7.22	23.49	22.25	15.66	0	0	0	0	0	0	0	0	0	0	0	0
BraA01g032930.3.5C	1.28	0.8	1.06	5.61	3.72	3.93	0	0	0	0	0	0	0	0	0	0	0	0
BraA05g042670.3.5C	3.48	4.12	3.35	15.38	12.68	9.38	0	0	0	0	0	0	0	0	0	0	0	0
BraA07g041400.3.5C	3.49	3.08	4.52	37.17	38.93	14.77	0	0	0	0	0	0	0	0	0	0	0	0
BraA04g000710.3.5C	19.14	21.17	17.73	39.36	45.13	37.69	0	0	0	0	0	0	0	0	0	0	0	0
BraA05g015390.3.5C	3.2	2.89	3.1	0.64	0.93	0.53	0	0	0	0	0	0	0	0	0	0	0	0
BraA05g001640.3.5C	29.02	28.86	22.97	54.16	60.97	57.23	0	0	0	0	0	0	0	0	0	0	0	0
BraA10g029290.3.5C	1.12	1.02	0.79	4.09	3.8	2.75	0	0	0	0	0	0	0	0	0	0	0	0
BraA05g038670.3.5C	7.28	7.82	4.98	18.22	18.4	16.44	0	0	0	0	0	0	0	0	0	0	0	0
BraA05g018610.3.5C	5.15	4.67	5.54	15.68	12.7	10.82	0	0	0	0	0	0	0	0	0	0	0	0
BraA07g002350.3.5C	5.67	9.63	7.62	0	0.05	0.12	0	0	0	0	0	0	0	0	0	0	0	0
BraA10g010750.3.5C	34.17	34.46	39.67	16.23	15.91	17.57	0	0	0	0	0	0	0	0	0	0	0	0
BraA10g029420.3.5C	60.7	41.82	82.84	12.67	12.03	6.97	0	0	0	0	0	0	0	0	0	0	0	0
BraA08g036220.3.5C	107.15	116.32	84.72	212.8	210.6	229.87	0	0	0	0	0	0	0	0	0	0	0	0
BraA10g022200.3.5C	44.69	43.13	43.13	7.48	7.64	14.05	0	0	0	0	0	0	0	0	0	0	0	0
BraA03g022950.3.5C	9.13	10.88	10.46	31.79	35.62	24.57	0	0	0	0	0	0	0	0	0	0	0	0
BraA06g035190.3.5C	1.93	1.69	1.68	4.17	4.12	3.61	0	0	0	0	0	0	0	0	0	0	0	0
BraA09g023270.3.5C	13.53	11.22	17.04	2.43	2.16	3.92	0	0	0	0	0	0	0	0	0	0	0	0
BraA08g002370.3.5C	2.82	1.81	3.27	0.56	0.54	0.39	0	0	0	0	0	0	0	0	0	0	0	0
BraA03g043230.3.5C	141.44	131.59	102.63	381.6	337.52	262.61	0	0	0	0	0	0	0	0	0	0	0	0
BraA03g021540.3.5C	2.37	2.41	1.95	0.14	0.11	0.21	0	0	0	0	0	0	0	0	0	0	0	0
BraA09g006780.3.5C	3.99	2.75	3.41	0.41	0.31	0.68	0	0	0	0	0	0	0	0	0	0	0	0
BraA09g055760.3.5C	4.94	3.62	4.9	1.43	1.45	1.63	0	0	0	0	0	0	0	0	0	0	0	0
BraA06g024020.3.5C	0.33	0.22	0.57	3.1	2.9	2.51	0	0	0	0	0	0	0	0	0	0	0	0
BraA03g021690.3.5C	3.52	3.55	2.77	0.56	0.58	0.74	0	0	0	0	0	0	0	0	0	0	0	0
BraA01g028900.3.5C	7.18	6.43	8.72	22.91	24.18	16.9	0	0	0	0	0	0	1.47	0.96	0.91	2	1.62	3.63
BraA08g033480.3.5C	353.56	237.44	372.39	61.88	89.85	91.14	0	0	0	0	0	0	0	0	0	0	0	0
BraA02g046820.3.5C	3.75	4.23	3.51	11.1	11.22	8.52	0	0	0	0	0	0	0	0	0	0	0	0
BraA05g034310.3.5C	53.27	55.33	53.15	127.71	109.6	94.41	0	0	0	0	0	0	0	0	0	0	0	0
BraA06g032790.3.5C	260.79	294.63	217.76	590.53	612.17	487.15	0	0	0	0	0	0	0	0	0	0	0	0
BraA07g006280.3.5C	2.2	3.44	2.27	0	0	0	0	0	0	0	0	0	0	0	0	0	0	0
BraA03g021210.3.5C	0.42	1	0.41	5.02	5.1	7.72	0	0	0	0	0	0	0	0	0	0	0	0
BraA09g061260.3.5C	0.04	0.1	0.17	3.58	5.09	3.11	0	0	0	0	0	0	0	0	0	0	0	0
BraA01g007820.3.5C	10.98	10.39	9.65	21.75	19.02	19.87	0	0	0	0	0	0	7.51	6.6	7.03	17.63	15.17	12.46
BraA03g009210.3.5C	4.5	4.14	3.6	1.16	1.4	1.52	0	0	0	0	0	0	0	0	0	0	0	0
BraA02g001960.3.5C	3.14	2.12	2.64	12.87	12.47	8.49	0	0	0	0	0	0	0	0	0	0	0	0
BraA07g021590.3.5C	110.01	73.19	114.68	11.78	17.46	24.81	0	0	0	0	0	0	0	0	0	0	0	0
BraA02g046600.3.5C	20.96	27.25	27.7	6.17	4.98	5.83	0	0	0	0	0	0	0	0	0	0	0	0
novel.1439	2.98	2.41	2.51	9.45	8.34	6.94	0	0	0	0	0	0	0	0	0	0	0	0
BraA09g050170.3.5C	2.93	4.44	3.91	0	0	0	0	0	0	0	0	0	0	0	0	0	0	0
BraA06g006520.3.5C	11.12	11.48	11.07	26.72	23.23	19.43	0	0	0	0	0	0	0	0	0	0	0	0
BraA07g037700.3.5C	7.39	7.59	7.04	2.38	3.33	2.35	0	0	0	0	0	0	0	0	0	0	0	0
BraA08g017260.3.5C	74.02	75.03	60.27	157.57	157.32	126.77	0	0	0	0	0	0	0	0	0	0	0	0
BraA01g045110.3.5C	6.23	4.37	7.27	1.75	1.64	1.58	0	0	0	0	0	0	0	0	0	0	0	0
BraA05g003610.3.5C	3.29	3.52	3.43	0.91	0.76	0.69	0	0	0	0	0	0	0	0	0	0	0	0
BraA09g010170.3.5C	6.42	6.72	5.2	0	0	0	0	0	0	0	0	0	0	0	0	0	0	0
BraA04g020360.3.5C	3.59	3.23	2.64	0.79	0.86	0.87	0	0	0	0	0	0	0	0	0	0	0	0
BraA10g018150.3.5C	0	0	0	5.04	5.27	4.72	0	0	0	0	0	0	0	0	0	0	0	0
BraA05g012900.3.5C	8.23	9.36	7.13	48.01	40.93	21.85	0	0	0	0	0	0	0	0	0	0	0	0
BraA03g003900.3.5C	0.35	0.15	0.11	3.33	6.02	2.11	0	0	0	0	0	0	0	0	0	0	0	0
BraA04g006880.3.5C	3.22	4.44	4.08	30.31	27.15	13.78	0	0	0	0	0	0	0	0	0	0	0	0
BraA07g000210.3.5C	12.33	7.72	10.89	3.24	3.02	2.61	0	0	0	0	0	0	0	0	0	0	0	0
BraA06g039320.3.5C	6.13	7.14	5	18.04	20.34	13.75	0	0	0	0	0	0	0	0	0	0	0	0
BraA08g017440.3.5C	4.49	5.05	3.48	0.68	0.84	1.17	0	0	0	0	0	0	0	0	0	0	0	0
BraA09g042510.3.5C	31.2	24.66	26.35	7.51	8.78	5.99	0	0	0	0	0	0	0	0	0	0	0	0
BraA05g033770.3.5C	59.35	54.59	55.72	19.37	13.71	22.44	0	0	0	0	0	0	0	0	0	0	0	0
BraA09g067400.3.5C	21.55	15.4	20.86	1.42	1.08	3.5	0	0	0	0	0	0	0	0	0	0	0	0
BraA09g044090.3.5C	1.87	1.61	2.71	0.13	0.17	0.03	0	0	0	0	0	0	0	0	0	0	0	0
BraA01g040310.3.5C	12.36	12.51	12.43	26.58	30.52	22.24	0	0	0	0	0	0	0	0	0	0	0	0
BraA04g026110.3.5C	2.67	2.44	2.57	6.68	5.45	6.37	0	0	0	0	0	0	0	0	0	0	0	0
BraA06g010820.3.5C	0.75	0.68	0.4	2.17	3.28	2.79	0	0	0	0	0	0	0	0	0	0	0	0
BraA08g013410.3.5C	93.95	89.24	111.41	4.81	10.1	18	0	0	0	0	0	0	0	0	0	0	0	0
BraA04g003730.3.5C	5.24	7.57	3.16	0	0	0	0	0	0	0	0	0	0	0	0	0	0	0
BraA02g036350.3.5C	10.75	10.79	11.45	3.9	4.59	5.14	0	0	0	0	0	0	0	0	0	0	0	0
BraA03g035410.3.5C	2.58	2.62	1.84	8.54	8.78	13.68	0	0	0	0	0	0	0	0	0	0	0	0
BraA03g014120.3.5C	17.06	15.33	16.35	4.52	5.79	6.81	0	0	0	0	0	0	0	0	0	0	0	0
BraA03g022700.3.5C	0.49	0.61	0.57	5.4	3.43	3.76	0	0	0	0	0	0	0	0	0	0	0	0
BraA05g024990.3.5C	9.05	13.32	4.33	0.52	0.35	0.26	0	0	0	0	0	0	0	0	0	0	0	0
BraA09g062810.3.5C	13.25	11.31	15.27	38.12	33.08	28.5	0	0	0	0	0	0	0	0	0	0	0	0
BraA05g015940.3.5C	2.43	1.89	2.82	9.9	8.74	6.13	0	0	0	0	0	0	0	0	0	0	0	0
BraA05g041100.3.5C	81.64	60.29	87.08	9.17	7.82	18.75	0	0	0	0	0	0	0	0	0	0	0	0
BraA09g049960.3.5C	19.7	12.35	17.11	2.38	3.48	4.21	0	0	0	0	0	0	0	0	0	0	0	0
BraA07g033350.3.5C	5.11	3.73	5.21	0	0	0	0	0	0	0	0	0	0	0	0	0	0	0
BraA06g009910.3.5C	0.4	0.6	0.35	4.32	3.31	2.32	0	0	0	0	0	0	0	0	0	0	0	0
BraA02g013500.3.5C	9.32	9.37	8.91	27.93	24.59	18.63	0	0	0	0	0	0	0	0	0	0	0	0
BraA01g039460.3.5C	11.33	7.96	19.28	0.09	0.21	0.95	0	0	0	0	0	0	0	0	0	0	0	0
BraA01g040560.3.5C	83.05	69.67	73.04	11.55	17.12	23.64	0	0	0	0	0	0	0	0	0	0	0	0
BraA01g003590.3.5C	1.86	1.13	1	0	0	0	0	0	0	0	0	0	0	0	0	0	0	0
novel.892	20.17	16.87	28.03	2.41	3.67	4.96	0	0	0	0	0	0	0	0	0	0	0	0
BraA09g051530.3.5C	18.23	17.38	18.33	8.58	5.82	6.1	0	0	0	0	0	0	0	0	0	0	0	0
BraA09g007280.3.5C	28.87	36.32	34.85	11.95	15.3	13.32	0	0	0	0	0	0	0	0	0	0	0	0
BraA05g033920.3.5C	10.46	5.34	18.5	1.1	1.02	1.38	0	0	0	0	0	0	0	0	0	0	0	0
BraA03g018480.3.5C	30.87	21.98	28.17	4.12	3.72	6.92	0	0	0	0	0	0	0	0	0	0	0	0
BraA06g034320.3.5C	12.26	11.47	12.42	4.87	5.24	5.98	0	0	0	0	0	0	0	0	0	0	0	0
BraA01g037260.3.5C	0.78	0.54	1.1	0.02	0.03	0.03	0	0	0	0	0	0	0	0	0	0	0	0
BraA07g039170.3.5C	5.76	6.02	7.85	0.13	0	0.06	0	0	0	0	0	0	0	0	0	0	0	0
BraA06g026450.3.5C	2.36	1.58	4.23	0.15	0.21	0.21	0	0	0	0	0	0	0	0	0	0	0	0
BraA08g004300.3.5C	2.57	4.25	2.99	10.49	11.19	14.77	0	0	0	0	0	0	0	0	0	0	0	0
BraA02g025230.3.5C	12.19	9.24	11.55	49.74	45.17	26.95	0	0	0	0	0	0	0	0	0	0	0	0
BraA03g007260.3.5C	20.45	17.96	24.58	7.97	6.09	6.95	0	0	0	0	0	0	0	0	0	0	0	0
BraA08g023460.3.5C	11.41	12.68	11.42	36.75	29.3	23.14	0	0	0	0	0	0	0	0	0	0	0	0
BraA06g024420.3.5C	6.66	7.19	7.25	18.34	16.73	13.69	0	0	0	0	0	0	0	0	0	0	0	0
BraA03g027910.3.5C	89.23	83.08	117.55	37.24	37.45	36.81	0	0	0	0	0	0	0	0	0	0	0	0
BraA03g038060.3.5C	14.25	12.15	35.1	1.03	1.47	2.53	0	0	0	0	0	0	0	0	0	0	0	0
BraA03g013940.3.5C	6.95	7.71	7.16	14.75	18.51	17.31	0	0	0	0	0	0	0	0	0	0	0	0
BraA06g016040.3.5C	24.81	20.51	19.51	9.62	9.5	8.44	0	0	0	0	0	0	0	0	0	0	0	0
BraA09g003900.3.5C	6.49	7.24	4.56	15.58	16.39	15.32	0	0	0	0	0	0	0	0	0	0	0	0
BraA04g031630.3.5C	0.42	0.28	0.32	2.33	3.06	3.12	0	0	0	0	0	0	0	0	0	0	0	0
BraA09g054130.3.5C	2.3	2.38	1.85	8.98	6.43	5.69	0	0	0	0	0	0	0	0	0	0	0	0
BraA01g038580.3.5C	2.99	1.79	5.71	0.22	0.19	0.33	0	0	0	0	0	0	0	0	0	0	0	0
BraA08g026330.3.5C	1.81	1.85	1.52	4.01	4.08	4.3	0	0	0	0	0	0	0	0	0	0	0	0
BraA02g022420.3.5C	0.68	0.85	0.37	5.23	5.11	4.03	0	0	0	0	0	0	0	0	0	0	0	0
BraA07g035700.3.5C	13.76	13.88	8.14	54.35	79.72	39.16	0	0	0	0	0	0	0	0	0	0	0	0
BraA06g027250.3.5C	5.2	4.41	5.29	0.26	0.46	0.98	0	0	0	0	0	0	0	0	0	0	0	0
BraA08g030290.3.5C	13.36	12.38	13.27	4.41	2.94	4.43	0	0	0	0	0	0	0	0	0	0	0	0
BraA07g025000.3.5C	15.53	14.77	11.85	31.32	30.68	26.11	0	0	0	0	0	0	0	0	0	0	0	0
BraA08g027250.3.5C	1.02	0.75	1.09	4.37	3.66	3.02	0	0	0	0	0	0	0	0	0	0	0	0
BraA05g034210.3.5C	2.18	2.31	1.22	0	0	0	0	0	0	0	0	0	0	0	0	0	0	0
BraA10g005940.3.5C	1.27	1.1	0.96	4.04	4.68	2.82	0	0	0	0	0	0	0	0	0	0	0	0
BraA03g023600.3.5C	13.06	9.27	12.31	27.95	28.85	26.22	0	0	0	0	0	0	0	0	0	0	0	0
BraA09g021560.3.5C	39.41	28.11	35.37	5.59	5.57	10.41	0	0	0	0	0	0	0	0	0	0	0	0
BraA04g027490.3.5C	131.92	109.24	119.79	38.45	44.91	54.04	0	0	0	0	0	0	0	0	0	0	0	0
novel.1203	10.36	11.04	7.58	22.41	22.38	20.13	0	0	0	0	0	0	0	0	0	0	0	0
BraA06g012730.3.5C	7.61	7.63	7.33	2.49	2.26	3.32	0	0	0	0	0	0	0	0	0	0	0	0
BraA05g000390.3.5C	19.42	22.91	15.88	41.1	40.16	42.44	0	0	0	0	0	0	0	0	0	0	0	0
BraA01g036310.3.5C	45.32	39.67	40.83	74.84	82.69	84.62	0	0	0	0	0	0	0	0	0	0	0	0
BraA10g005980.3.5C	20.17	21.21	16.26	35.93	40.46	35.93	0	0	0	0	0	0	0	0	0	0	0	0
BraA02g038400.3.5C	37.05	30.21	33.22	91.52	81.5	62.74	0	0	0	0	0	0	0	0	0	0	0	0
BraA02g041240.3.5C	16.43	12.08	16.73	4.83	5.1	5.84	0	0	0	0	0	0	0	0	0	0	0	0
novel.1139	0.76	1.07	0.84	3.57	3.51	5.2	0	0	0	0	0	0	0	0	0	0	0	0
BraA01g002210.3.5C	1.21	0.97	1.36	0.04	0.09	0.14	0	0	0	0	0	0	0	0	0	0	0	0
BraA03g035510.3.5C	25.98	21.89	25.41	7.04	7.83	10.31	0	0	0	0	0	0	0	0	0	0	0	0
novel.198	12.65	11.45	9.73	30.19	29.51	22.83	0	0	0	0	0	0	0	0	0	0	0	0
BraA06g046140.3.5C	2.59	2.3	2.68	0	0	0	0	0	0	0	0	0	0	0	0	0	0	0
BraA07g035540.3.5C	9.31	6.91	7.28	1.64	2.32	2.56	0	0	0	0	0	0	0	0	0	0	0	0
BraA04g008090.3.5C	7.51	8.53	5.51	0	0	0.46	0	0	0	0	0	0	0	0	0	0	0	0
BraA01g033280.3.5C	10.76	23.41	7.19	0	0	0	0	0	0	0	0	0	15.55	13.32	17.57	0	0	0.07
BraA09g018330.3.5C	35.82	30.32	31.73	128.02	148.48	72.85	0	0	0	0	0	0	0	0	0	0	0	0
BraA08g004690.3.5C	1.74	2.06	1.3	0	0	0	0	0	0	0	0	0	0	0	0	0	0	0
BraA06g013400.3.5C	12.24	11.33	10.42	4.81	4.84	5.25	0	0	0	0	0	0	0	0	0	0	0	0
BraA03g005150.3.5C	25.62	22.85	21.25	51.38	49.43	41.22	0	0	0	0	0	0	0	0	0	0	0	0
BraA09g006760.3.5C	17.95	21.88	23.17	8.42	7.2	6.32	0	0	0	0	0	0	0	0	0	0	0	0
BraA04g003600.3.5C	4.7	6.22	4.76	1.42	1.36	1.53	0	0	0	0	0	0	0	0	0	0	0	0
novel.32	5.6	5.46	4.82	0	0	0	0	0	0	0	0	0	0	0	0	0	0	0
BraA01g040850.3.5C	14.67	11.11	9.89	1.92	2.82	3.6	0	0	0	0	0	0	0	0	0	0	0	0
BraA06g041220.3.5C	7.28	7.66	5.06	0.9	0.87	0.18	0	0	0	0	0	0	0	0	0	0	0	0
BraA05g041700.3.5C	2.5	1.9	1.38	0.36	0.29	0.13	0	0	0	0	0	0	0	0	0	0	0	0
BraAnng005190.3.5C	0.25	0.29	0.34	1.01	0.83	1.02	0	0	0	0	0	0	0	0	0	0	0	0
BraA03g015730.3.5C	2.12	3.12	2.22	0.31	0.39	0.47	0	0	0	0	0	0	0	0	0	0	0	0
BraA05g001570.3.5C	1.66	1.47	1.45	8.12	4.69	5.9	0	0	0	0	0	0	0	0	0	0	0	0
BraA06g040910.3.5C	25.64	21.08	34.84	6.1	8.22	5.13	0	0	0	0	0	0	0	0	0	0	0	0
BraA07g003050.3.5C	13.08	8.63	17.43	0.79	0.72	2.19	0	0	0	0	0	0	0	0	0	0	0	0
BraA04g016620.3.5C	0	0	0	4.65	18.84	6.74	0	0	0	0	0	0	0	0	0	0	0	0
BraA02g044630.3.5C	1.93	1.86	2.65	0.36	0.58	0.47	0	0	0	0	0	0	0	0	0	0	0	0
BraA06g029660.3.5C	2.45	2.35	2.85	24.23	12.37	10.47	0	0	0	0	0	0	0	0	0	0	0	0
BraA10g023990.3.5C	8.53	10.44	8.43	2.91	2.84	3.78	0	0	0	0	0	0	0	0	0	0	0	0
BraA03g034320.3.5C	0.66	0.61	0.45	2.04	2.1	2.08	0	0	0	0	0	0	0	0	0	0	0	0
BraA07g008650.3.5C	128.27	99.24	126	16.38	15.97	34.35	0	0	0	0	0	0	0	0	0	0	0	0
BraA06g003710.3.5C	32.79	29.4	27.44	4.62	5.34	9.43	0	0	0	0	0	0	0	0	0	0	0	0
BraA08g003310.3.5C	125.38	119.07	145.39	45.97	48.05	60.47	0	0	0	0	0	0	0	0	0	0	0	0
novel.788	0	0	0	1.68	1.64	1.77	0	0	0	0	0	0	0	0	0	0	0	0
BraA07g039240.3.5C	10.03	9.3	8.55	22.15	17.96	17.49	0	0	0	0	0	0	0	0	0	0	0	0
BraA09g002560.3.5C	5.54	3.78	8.22	0.65	0.88	1.19	0	0	0	0	0	0	0	0	0	0	0	0
BraA09g020270.3.5C	12.88	12.71	12.42	4.18	5.14	4.84	0	0	0	0	0	0	0	0	0	0	0	0
BraA03g017850.3.5C	6.65	6.38	8.76	1.93	1.31	1.41	0	0	0	0	0	0	0	0	0	0	0	0
BraA01g001980.3.5C	0.21	0.15	0.13	1.72	2.67	2.6	0	0	0	0	0	0	18.78	14.32	17.39	9.17	6.92	7.84
BraA07g036840.3.5C	5.79	5.51	4.16	14.89	13.73	21.98	0	0	0	0	0	0	0	0	0	0	0	0
BraA01g038660.3.5C	27.1	18.23	26.32	5.27	3.98	7.48	0	0	0	0	0	0	0	0	0	0	0	0
BraA05g014200.3.5C	18.64	14.99	16.59	3.99	6.25	4.06	0	0	0	0	0	0	0	0	0	0	0	0
BraA02g007980.3.5C	8.39	8.22	12.09	2.88	2.52	2.45	0	0	0	0	0	0	0	0	0	0	0	0
BraA02g007970.3.5C	1.35	1.22	0.99	0.03	0.01	0.02	0	0	0	0	0	0	0	0	0	0	0	0
BraA01g029100.3.5C	0	0	0.04	2.45	1.83	2.65	0	0	0	0	0	0	0.03	0.03	0.06	0.96	1.5	0.15
BraA09g049350.3.5C	23.07	19.28	19.97	3.15	5.6	6.29	0	0	0	0	0	0	0	0	0	0	0	0
BraA07g043110.3.5C	6.78	7.78	6.3	3.3	2.65	2.99	0	0	0	0	0	0	0	0	0	0	0	0
BraA02g014500.3.5C	77.87	74.47	78.98	9.61	13.55	23.24	0	0	0	0	0	0	0	0	0	0	0	0
novel.279	2.45	2.41	2.61	14.23	12.16	6.77	0	0	0	0	0	0	0	0	0	0	0	0
BraA08g003850.3.5C	63.44	41.24	67.65	10.68	14.67	17.44	0	0	0	0	0	0	0	0	0	0	0	0
BraA03g018030.3.5C	77.44	71.65	80.62	22.08	26.13	33.72	0	0	0	0	0	0	0	0	0	0	0	0
BraA06g011090.3.5C	19.13	12.85	61.32	1.51	2.1	1.81	0	0	0	0	0	0	0	0	0	0	0	0
BraA03g028120.3.5C	0.9	0.93	0.68	3.83	2.3	2.75	0	0	0	0	0	0	0	0	0	0	0	0
BraA03g061060.3.5C	13.46	14.09	14.89	5.66	6.86	6.49	0	0	0	0	0	0	0	0	0	0	0	0
BraA06g039770.3.5C	0.43	0.22	0.55	4.22	3.69	1.97	0	0	0	0	0	0	0	0	0	0	0	0
BraA09g067480.3.5C	2.37	2.5	1.56	11.26	18.7	8.15	0	0	0	0	0	0	0	0	0	0	0	0
BraA03g044140.3.5C	79.68	59.73	70.83	22.44	21.49	29.98	0	0	0	0	0	0	0	0	0	0	0	0
BraA01g004800.3.5C	0.49	0.81	1.14	9.15	15.13	12.96	0	0	0	0	0	0	0	0	0	0	0	0
BraA02g025120.3.5C	25.72	23.55	27.27	9.64	8.12	5.23	0	0	0	0	0	0	0	0	0	0	0	0
BraA03g061540.3.5C	18.39	15.73	13.9	42.76	36.31	30.97	0	0	0	0	0	0	0	0	0	0	0	0
BraA01g001450.3.5C	30.92	24.22	25.3	3.62	7.99	3.63	0	0	0	0	0	0	0	0	0	0	0	0
BraA05g032450.3.5C	13.58	14.41	13.53	5.85	6.1	7.18	0	0	0	0	0	0	0	0	0	0	0	0
BraA03g054530.3.5C	10.7	12.42	14.77	0.97	1.53	2.95	0	0	0	0	0	0	0	0	0	0	0	0
BraA09g061010.3.5C	0.63	0.67	0.48	3.56	4.03	4.48	0	0	0	0	0	0	0	0	0	0	0	0
BraA03g044790.3.5C	4.86	4.58	4	12.61	11.67	8.52	0	0	0	0	0	0	0	0	0	0	0	0
BraA02g030490.3.5C	2.61	2.54	1.64	6.93	7.98	7.11	0	0	0	0	0	0	0	0	0	0	0	0
BraA01g008610.3.5C	0.6	0.46	0.24	3.98	4.06	2.36	0	0	0	0	0	0	0	0	0	0	0	0
BraA08g028320.3.5C	295.24	276.88	257.44	712.55	697.83	482.84	0	0	0	0	0	0	0	0	0	0	0	0
BraA07g030170.3.5C	9.48	10.15	8.82	3.15	2.28	3.67	0	0	0	0	0	0	0	0	0	0	0	0
BraA08g019920.3.5C	14.81	14.69	10.31	50.98	54.31	30.59	0	0	0	0	0	0	0	0	0	0	0	0
BraA04g005320.3.5C	2.1	3.36	1.79	0	0	0	0	0	0	0	0	0	0	0	0	0	0	0
BraA09g053220.3.5C	54.3	48.35	112.46	8.07	10.55	14.18	0	0	0	0	0	0	0	0	0	0	0	0
BraA05g003120.3.5C	21.29	22.5	18.51	45.08	48.96	38.03	0	0	0	0	0	0	0	0	0	0	0	0
BraA03g051540.3.5C	23.78	17.12	29.15	7.06	7.02	7.7	0	0	0	0	0	0	0	0	0	0	0	0
BraA01g021810.3.5C	0	0.01	0	1.16	1.34	2.26	0	0	0	0	0	0	0	0	0	0	0	0
BraA03g005930.3.5C	9.56	6.24	8.03	0.96	1.15	2.15	0	0	0	0	0	0	0	0	0	0	0	0
BraA05g030780.3.5C	208.86	152.36	215.25	13.47	11.06	38.13	0	0	0	0	0	0	0	0	0	0	0	0
BraA09g047590.3.5C	15.77	13.32	15.39	5.56	4.92	6.7	0	0	0	0	0	0	0	0	0	0	0	0
BraA07g037170.3.5C	1.18	0.89	0.81	5.49	3.54	3.17	0	0	0	0	0	0	0	0	0	0	0	0
BraA02g046230.3.5C	9.51	7.71	10.84	2.68	2.7	3.1	0	0	0	0	0	0	0	0	0	0	0	0
BraA01g011110.3.5C	2.25	2.02	2.26	0	0.16	0.12	0	0	0	0	0	0	0	0	0	0	0	0
BraA07g031030.3.5C	2.62	3.47	2.53	9.99	7.66	13.49	0	0	0	0	0	0	0	0	0	0	0	0
BraA02g005140.3.5C	10.61	9.89	8.84	4.3	4.68	5	0	0	0	0	0	0	0	0	0	0	0	0
BraA09g061210.3.5C	11.8	16.05	15.54	2.41	4.03	4.43	0	0	0	0	0	0	0	0	0	0	0	0
BraA08g019730.3.5C	2.1	2.46	2.07	6.21	6.45	4.61	0	0	0	0	0	0	0	0	0	0	0	0
BraA04g021340.3.5C	7.9	8.04	6.86	20.28	23.74	15.13	0	0	0	0	0	0	0	0	0	0	0	0
BraA02g008380.3.5C	7.93	7.16	6.69	2.01	2.76	2.86	0	0	0	0	0	0	0	0	0	0	0	0
BraA05g010770.3.5C	23.17	21.27	20.11	5.89	5.95	9.06	0	0	0	0	0	0	0	0	0	0	0	0
BraA03g015100.3.5C	4.65	5.13	4.83	16.43	11.76	10.81	0	0	0	0	0	0	0	0	0	0	0	0
BraA09g005100.3.5C	3.22	3.5	3.56	0.62	0.78	1.06	0	0	0	0	0	0	0	0	0	0	0	0
novel.356	4.42	4.91	9.78	312.93	115.64	82.73	0	0	0	0	0	0	0	0	0	0	0	0
novel.454	0.75	0.71	0.5	2.43	1.93	2.06	0	0	0	0	0	0	0	0	0	0	0	0
BraA05g003180.3.5C	10.28	11.94	10.76	5.46	4.41	4.34	0	0	0	0	0	0	0	0	0	0	0	0
BraA03g023540.3.5C	26.23	37.01	22.93	125.64	100.23	72.48	0	0	0	0	0	0	0	0	0	0	0	0
BraA05g025980.3.5C	0.64	0.62	0.61	2.95	3.35	1.87	0	0	0	0	0	0	0	0	0	0	0	0
BraA03g059650.3.5C	27.91	18.88	24.12	7.98	8.25	9.07	0	0	0	0	0	0	0	0	0	0	0	0
BraA04g026480.3.5C	0.81	1.01	0.81	3.15	3.04	2.54	0	0	0	0	0	0	0	0	0	0	0	0
BraA07g033110.3.5C	13.54	10.66	11.24	27.68	38.05	27.76	0	0	0	0	0	0	0	0	0	0	0	0
BraA07g012280.3.5C	2.81	2.61	2.42	8.14	6.7	5.76	0	0	0	0	0	0	0	0	0	0	0	0
novel.2110	2.56	2.11	2.26	0.21	0.4	0.53	0	0	0	0	0	0	0	0	0	0	0	0
BraA07g012910.3.5C	1.59	1.78	1.68	4.67	4.97	4.22	0	0	0	0	0	0	0	0	0	0	0	0
BraA07g041390.3.5C	22.51	13.24	16.82	4.24	4.44	5.87	0	0	0	0	0	0	0	0	0	0	0	0
BraA01g011190.3.5C	5.98	4.39	5.41	1.99	1.76	1.31	0	0	0	0	0	0	0	0	0	0	0	0
BraA09g043130.3.5C	159.64	106.64	183.16	17.82	13.35	35.83	0	0	0	0	0	0	0	0	0	0	0	0
BraA09g060820.3.5C	22.53	12.78	23.94	1.83	3.09	4.35	0	0	0	0	0	0	0	0	0	0	0	0
BraA09g016060.3.5C	3.89	6.35	4.88	0	0	0	0	0	0	0	0	0	0	0	0	0	0	0
BraA05g033710.3.5C	15.08	12.88	12.86	6.59	6.4	5.85	0	0	0	0	0	0	0	0	0	0	0	0
BraA04g028370.3.5C	1.71	1.93	1.26	0.22	0.11	0.11	0	0	0	0	0	0	0	0	0	0	0	0
BraA01g009860.3.5C	4.37	6.25	5	0.63	0.66	1.39	0	0	0	0	0	0	0	0	0	0	0	0
BraA02g007940.3.5C	4.8	4.86	4.63	2.18	1.58	1.66	0	0	0	0	0	0	0	0	0	0	0	0
BraA04g018360.3.5C	69.6	64.97	58.06	144.28	133.42	107.34	0	0	0	0	0	0	0	0	0	0	0	0
BraA02g004070.3.5C	4.45	4.01	3.86	9.47	9.74	12.36	0	0	0	0	0	0	0	0	0	0	0	0
BraA08g011120.3.5C	32.96	26.28	33.51	62.27	65.78	58.7	0	0	0	0	0	0	0	0	0	0	0	0
BraA06g022570.3.5C	7.75	6.67	8.27	20.88	20.46	14.34	0	0	0	0	0	0	0	0	0	0	0	0
BraA03g011170.3.5C	0.31	0.3	0.23	1.28	1.11	1.28	0	0	0	0	0	0	0	0	0	0	0	0
BraA01g030840.3.5C	89.73	86.55	124.13	24.02	35.26	29.13	0	0	0	0	0	0	0	0	0	0	0	0
BraA09g064720.3.5C	1.55	0.97	2.6	0.18	0.11	0.1	0	0	0	0	0	0	0	0	0	0	0	0
BraA06g018670.3.5C	4.67	6.57	4.56	26.13	23.51	13.07	0	0	0	0	0	0	0	0	0	0	0	0
BraA03g038420.3.5C	2.16	2.07	2.26	7.52	6.15	4.84	0	0	0	0	0	0	0	0	0	0	0	0
BraA05g007040.3.5C	8.98	5.28	6.37	0.38	0.95	1.28	0	0	0	0	0	0	0	0	0	0	0	0
BraA09g058870.3.5C	266.56	272.27	238.3	102.15	105.46	134.97	0	0	0	0	0	0	0	0	0	0	0	0
BraA02g047130.3.5C	4.26	4.54	2.73	16.3	20.49	10.46	0	0	0	0	0	0	0	0	0	0	0	0
BraA03g014410.3.5C	5.42	4.72	3.52	18.27	17.12	16.89	0	0	0	0	0	0	0	0	0	0	0	0
BraA09g050020.3.5C	15.28	11.94	14.42	1.44	1.82	3.78	0	0	0	0	0	0	0	0	0	0	0	0
novel.613	17.17	15.22	18.97	5.82	5.28	6.39	0	0	0	0	0	0	0	0	0	0	0	0
BraA05g006150.3.5C	1.96	2.18	2.02	0.55	0.54	0.42	0	0	0	0	0	0	0	0	0	0	0	0
novel.1184	16.77	14.94	12.67	29.47	32.7	31.81	0	0	0	0	0	0	0	0	0	0	0	0
BraA05g040880.3.5C	126.01	95.16	172.1	7.53	6.78	23.72	0	0	0	0	0	0	0	0	0	0	0	0
BraA07g016390.3.5C	4.16	5.6	3.15	14.07	12.02	11.64	0	0	0	0	0	0	0	0	0	0	0	0
BraA06g045070.3.5C	3.05	3.88	2.64	0	0	0	0	0	0	0	0	0	0	0	0	0	0	0
BraA04g030640.3.5C	12.96	11.72	12.43	4.56	4.3	5.65	0	0	0	0	0	0	0	0	0	0	0	0
BraA04g000940.3.5C	4.06	2.31	4.4	0	0	0	0	0	0	0	0	0	0	0	0	0	0	0
novel.1297	14.09	8.05	12.41	2.79	2.84	2.96	0	0	0	0	0	0	0	0	0	0	0	0
BraA04g006190.3.5C	162.22	123.3	177.65	23.03	28.76	48.74	0	0	0	0	0	0	0	0	0	0	0	0
BraA08g007540.3.5C	1.17	1.61	1.26	0	0	0	0	0	0	0	0	0	0	0	0	0	0	0
BraA08g004740.3.5C	0.25	0.27	0.25	2.15	2.19	1.13	0	0	0	0	0	0	0	0	0	0	0	0
BraA03g048240.3.5C	0.03	0.09	0.02	1.25	0.95	1.22	0	0	0	0	0	0	0	0	0	0	0	0
BraA05g025760.3.5C	13.65	9.63	12.48	4.74	4.26	4.51	0	0	0	0	0	0	0	0	0	0	0	0
BraA02g017380.3.5C	12.82	10.39	31.5	1.93	2.19	1.94	0	0	0	0	0	0	0	0	0	0	0	0
BraA09g054150.3.5C	2.6	2.87	2.76	0	0	0	0	0	0	0	0	0	0	0	0	0	0	0
BraA06g046210.3.5C	7.46	9.07	7.82	2.13	2.66	1.39	0	0	0	0	0	0	0	0	0	0	0	0
BraA02g018660.3.5C	32.59	30.99	27.36	55.13	56.05	67.93	0	0	0	0	0	0	0	0	0	0	0	0
BraA03g028910.3.5C	13.17	11.79	12.26	26.37	21.49	26.34	0	0	0	0	0	0	0	0	0	0	0	0
BraA02g005970.3.5C	4.21	3.04	3.4	15.32	12.21	10.49	0	0	0	0	0	0	0	0	0	0	0	0
BraA08g028850.3.5C	3.83	3.86	4.37	9.36	7.75	9.12	0	0	0	0	0	0	0	0	0	0	0	0
BraA03g035360.3.5C	25.93	25.29	22.04	52.23	51.15	67.02	0	0	0	0	0	0	0	0	0	0	0	0
BraA08g025710.3.5C	2.84	3.1	2.52	21.98	13.3	10.12	0	0	0	0	0	0	0	0	0	0	0	0
BraA04g024110.3.5C	4.15	3.62	5.5	0.04	0.03	0	0	0	0	0	0	0	0	0	0	0	0	0
BraA05g031100.3.5C	7.24	5.53	5.82	15.87	14.52	12.12	0	0	0	0	0	0	0	0	0	0	0	0
novel.1124	17.11	17.54	66.97	2.43	2.81	2.55	0	0	0	0	0	0	0	0	0	0	0	0
BraA10g002750.3.5C	127.73	107.6	124.61	273.02	314.29	216.61	0	0	0	0	0	0	0	0	0	0	0	0
BraA01g041900.3.5C	1.7	5.29	4.75	0	0	0	0	0	0	0	0	0	0	0	0	0	0	0
BraA01g026970.3.5C	0.58	0.24	0.73	4.47	4.56	5.61	0	0	0	0	0	0	0	0	0	0	0	0
BraA08g016560.3.5C	9.98	11.51	9.05	2.44	2.34	3.94	0	0	0	0	0	0	0	0	0	0	0	0
BraA10g024080.3.5C	109.77	99.69	101.33	8.68	9.58	25.71	0	0	0	0	0	0	0	0	0	0	0	0
BraA02g021630.3.5C	3.44	2.91	3.44	0.32	0.26	0.31	0	0	0	0	0	0	0	0	0	0	0	0
BraA01g019040.3.5C	4.47	4	4.34	13.57	11.09	8.1	0	0	0	0	0	0	0	0	0	0	0	0
BraA09g037090.3.5C	36.13	29.18	35.5	7.01	7.11	12.46	0	0	0	0	0	0	0	0	0	0	0	0
BraA10g009160.3.5C	21.26	20.69	21.27	5.61	6.62	9.03	0	0	0	0	0	0	0	0	0	0	0	0
BraA02g019510.3.5C	1.7	2.13	1.74	5.19	4.69	4.18	0	0	0	0	0	0	0	0	0	0	0	0
BraA06g034370.3.5C	176.97	164.19	147.93	49.5	56.81	75.25	0	0	0	0	0	0	0	0	0	0	0	0
BraA01g013730.3.5C	15.33	12.99	14.03	43.18	31.33	27.87	0	0	0	0	0	0	0	0	0	0	0	0
BraA09g049580.3.5C	9.22	9.2	11.4	1.43	2.23	3.07	0	0	0	0	0	0	0	0	0	0	0	0
BraA03g015430.3.5C	30.44	21.39	39.42	5.05	5.61	8.51	0	0	0	0	0	0	0	0	0	0	0	0
novel.1264	1.11	0.91	0.77	4.36	3.91	2.97	0	0	0	0	0	0	0	0	0	0	0	0
BraA08g019590.3.5C	0.82	0.53	0.66	4.02	4.23	2.38	0	0	0	0	0	0	0	0	0	0	0	0
BraA07g016180.3.5C	1790.42	1584.96	2023.94	855.16	877.98	696.85	0	0	0	0	0	0	0	0	0	0	0	0
BraA02g021810.3.5C	4.17	3.42	3.35	0.66	0.72	0.82	0	0	0	0	0	0	0	0	0	0	0	0
BraA08g029870.3.5C	33.93	28.17	42.26	4.72	5.82	10.34	0	0	0	0	0	0	0	0	0	0	0	0
BraA09g046280.3.5C	11.08	13.36	9.59	24.51	21.62	21.6	0	0	0	0	0	0	0	0	0	0	0	0
BraA01g023120.3.5C	8.6	7.24	7.33	16.66	16.72	13.23	0	0	0	0	0	0	0	0	0	0	0	0
BraA02g038700.3.5C	0.18	0.2	0.14	1.72	1.39	1.16	0	0	0	0	0	0	0	0	0	0	0	0
BraA03g050560.3.5C	0.99	0.88	1.05	3.63	3.01	3.24	0	0	0	0	0	0	0	0	0	0	0	0
BraA08g021820.3.5C	1.27	1.05	1.04	3.19	3	2.24	0	0	0	0	0	0	0	0	0	0	0	0
novel.429	1.57	1.42	1	4.48	4.71	3.87	0	0	0	0	0	0	0	0	0	0	0	0
BraA03g048730.3.5C	0.2	0.22	0.17	1.16	1.65	1.04	0	0	0	0	0	0	0	0	0	0	0	0
BraA09g050420.3.5C	7.95	9.69	6.16	0.8	1	1.73	0	0	0	0	0	0	0	0	0	0	0	0
BraA04g006170.3.5C	1.45	1.41	1.11	0	0	0	0	0	0	0	0	0	0	0	0	0	0	0
BraA06g008050.3.5C	11.17	8.88	10.55	29.88	30.37	19.66	0	0	0	0	0	0	0	0	0	0	0	0
novel.10	2.54	3.03	3.66	0	0	0	0	0	0	0	0	0	0	0	0	0	0	0
BraA01g039910.3.5C	32.01	31.4	24.66	8.76	9.28	12.85	0	0	0	0	0	0	0	0	0	0	0	0
BraA01g005280.3.5C	2.35	1.8	3.34	0.12	0.16	0.24	0	0	0	0	0	0	0	0	0	0	0	0
novel.1506	6.65	9.29	4.71	26.6	21.53	34.93	0	0	0	0	0	0	0	0	0	0	0	0
BraA07g029080.3.5C	9.36	5.42	13.07	0.26	0.14	0.94	0	0	0	0	0	0	0	0	0	0	0	0
BraA02g038270.3.5C	6.24	9.89	9.03	0	0.12	0	0	0	0	0	0	0	0	0	0	0	0	0
BraA02g018580.3.5C	0	0	0	12.5	6.75	3.01	0	0	0	0	0	0	0	0	0	0	0	0
BraA01g040320.3.5C	12.86	13.67	10.74	37.89	67.6	33.83	0	0	0	0	0	0	0	0	0	0	0	0
BraA04g030480.3.5C	6.19	5.79	4.94	1.17	1.02	1.79	0	0	0	0	0	0	0	0	0	0	0	0
BraA05g015460.3.5C	4.73	5.67	2.75	16.94	15.04	13.11	0	0	0	0	0	0	0	0	0	0	0	0
BraA03g036150.3.5C	0.95	0.79	1.06	4.98	5.45	2.71	0	0	0	0	0	0	0	0	0	0	0	0
BraA05g025520.3.5C	0.04	0.04	0.02	0.52	0.4	0.3	0	0	0	0	0	0	0	0	0	0	0	0
BraA09g018850.3.5C	0.28	0.2	0.56	2.12	3.08	2.24	0	0	0	0	0	0	0	0	0	0	0	0
BraA07g030620.3.5C	3.28	4	3.49	0.28	0.06	0.07	0	0	0	0	0	0	0	0	0	0	0	0
BraA04g006590.3.5C	5.56	19.9	5.71	0	0	0	0	0	0	0	0	0	0	0	0	0	0	0
BraA05g006040.3.5C	6.1	4.59	7.3	0.38	0.62	1.28	0	0	0	0	0	0	0	0	0	0	0	0
BraA02g004790.3.5C	95.24	77.52	120.92	16.8	17.16	31.6	0	0	0	0	0	0	0	0	0	0	0	0
BraA04g026770.3.5C	15.29	18.47	17.26	0.34	0	0	0	0	0	0	0	0	0	0	0	0	0	0
BraA09g036720.3.5C	2.9	2.87	3.66	8.93	8.26	6.38	0	0	0	0	0	0	0	0	0	0	0	0
BraA09g004940.3.5C	0.49	0.54	0.32	2.49	1.75	1.66	0	0	0	0	0	0	0	0	0	0	0	0
BraA08g031660.3.5C	0.64	0.67	0.82	2.13	1.82	1.89	0	0	0	0	0	0	0	0	0	0	0	0
BraA02g034100.3.5C	2.64	2.91	2.99	0.47	0.29	0.15	0	0	0	0	0	0	0	0	0	0	0	0
BraA05g000710.3.5C	3.37	2.82	3.38	6.35	6.27	7.23	0	0	0	0	0	0	0	0	0	0	0	0
BraA07g040310.3.5C	4536.43	3447.51	4510.61	8261.62	10781.8	9494.65	0	0	0	0	0	0	0	0	0	0	0	0
BraA03g055620.3.5C	4.13	4.65	2.78	21.32	24.82	10.24	0	0	0	0	0	0	0	0	0	0	0	0
BraA09g005080.3.5C	2.5	2.24	2.17	0.94	0.78	0.9	0	0	0	0	0	0	0	0	0	0	0	0
BraA01g011900.3.5C	4.42	4.24	3.54	0	0	0	0	0	0	0	0	0	0	0	0	0	0	0
BraA08g028400.3.5C	10.6	9.32	16.38	3.12	3.07	3.75	0	0	0	0	0	0	0	0	0	0	0	0
BraA06g012720.3.5C	5.2	3.13	5.56	0.69	0.25	0.31	0	0	0	0	0	0	0	0	0	0	0	0
BraA06g042210.3.5C	1.02	1.86	1.04	4.84	4.67	4.7	0	0	0	0	0	0	0	0	0	0	0	0
BraA05g003540.3.5C	36.43	34.3	46.61	114.71	86.42	140.09	0	0	0	0	0	0	0	0	0	0	0	0
BraA01g036160.3.5C	0.49	0.44	0.2	5.79	5.07	3.45	0	0	0	0	0	0	0	0	0	0	0	0
BraA07g023510.3.5C	2.38	2.42	2.5	6.79	8.2	6.16	0	0	0	0	0	0	0	0	0	0	0	0
BraA03g002070.3.5C	0	0	0	2.87	1.76	2.43	0	0	0	0	0	0	0	0	0	0	0	0
BraA03g011750.3.5C	8.87	9.42	7.49	2.58	2.09	3.44	0	0	0	0	0	0	0	0	0	0	0	0
BraA01g028030.3.5C	41.34	31.71	37.53	9.95	14.78	14.09	0	0	0	0	0	0	0	0	0	0	0	0
BraA03g029120.3.5C	80.47	81.57	78.42	156.52	148.13	206.14	0	0	0	0	0	0	0	0	0	0	0	0
BraA02g045260.3.5C	21.63	23.4	19.09	10.79	9.15	10.29	0	0	0	0	0	0	0	0	0	0	0	0
BraA05g027970.3.5C	17.12	16.38	14.4	36.28	33.33	26.95	0	0	0	0	0	0	0	0	0	0	0	0
BraA09g036440.3.5C	15.28	9.25	15.01	0	0.09	0	0	0	0	0	0	0	0	0	0	0	0	0
BraA07g026810.3.5C	1.79	1.16	2.01	6.29	7.35	6.35	0	0	0	0	0	0	0	0	0	0	0	0
BraA02g009830.3.5C	52.58	37.17	37.81	1.99	3.07	8.4	0	0	0	0	0	0	0	0	0	0	0	0
BraA06g036990.3.5C	6.87	6.72	9.87	0.97	0.61	1.37	0	0	0	0	0	0	0	0	0	0	0	0
BraA03g025330.3.5C	217.44	162.22	200.37	53.72	57.2	82.35	0	0	0	0	0	0	0	0	0	0	0	0
BraA09g051980.3.5C	10.97	8.49	15.65	1.94	1.45	3	0	0	0	0	0	0	0	0	0	0	0	0
BraA09g046600.3.5C	31.14	27.52	27.98	10.17	10.82	12.38	0	0	0	0	0	0	0	0	0	0	0	0
BraA01g031430.3.5C	1.05	0.93	1.03	2.54	2.47	2.06	0	0	0	0	0	0	0	0	0	0	0	0
BraA09g042910.3.5C	4.03	3.09	5	0.15	0.12	0.07	0	0	0	0	0	0	0	0	0	0	0	0
BraA05g005350.3.5C	3.36	3.43	3.29	6.17	7.89	6.3	0	0	0	0	0	0	0	0	0	0	0	0
BraA04g025280.3.5C	10.76	8.88	11.19	1.8	2.86	3.23	0	0	0	0	0	0	0	0	0	0	0	0
BraA01g035430.3.5C	2.59	3.01	2.58	6.07	6.04	5	0	0	0	0	0	0	0	0	0	0	0	0
BraA06g010610.3.5C	1.02	0.75	1.08	2.5	3.58	2.84	0	0	0	0	0	0	0	0	0	0	0	0
BraA04g030490.3.5C	4.84	4.73	4.56	1.72	1.56	2.14	0	0	0	0	0	0	0	0	0	0	0	0
BraA01g020970.3.5C	4.71	3.46	4.65	0.26	0.21	0.42	0	0	0	0	0	0	18.17	21.23	20.98	59.3	38.5	107.71
BraA04g009420.3.5C	4.97	4.3	4.74	9.11	11.44	10.76	0	0	0	0	0	0	0	0	0	0	0	0
BraA03g012220.3.5C	0.24	0.27	0.28	2.84	1.52	1.31	0	0	0	0	0	0	0	0	0	0	0	0
BraA06g039490.3.5C	4.4	4.39	4.76	1.87	1.52	1.93	0	0	0	0	0	0	0	0	0	0	0	0
novel.723	0	0	0	4.87	4.14	2.28	0	0	0	0	0	0	0	0	0	0	0	0
BraA10g000610.3.5C	23.26	30.66	21.98	62.51	56.21	52.39	0	0	0	0	0	0	0	0	0	0	0	0
BraA03g020420.3.5C	0.15	0.1	0.33	5.25	3.89	5.35	0	0	0	0	0	0	0	0	0	0	0	0
BraA05g037490.3.5C	165.12	174.98	196.07	79.43	77.38	95.45	0	0	0	0	0	0	0	0	0	0	0	0
BraA05g034800.3.5C	15.61	11.17	12.61	3.62	3.65	5.19	0	0	0	0	0	0	0	0	0	0	0	0
BraA02g031230.3.5C	1.25	1.67	0.5	7.59	6.97	5.12	0	0	0	0	0	0	0	0	0	0	0	0
BraA09g035070.3.5C	41.88	51.81	35.96	85.43	87.62	81.98	0	0	0	0	0	0	0	0	0	0	0	0
BraA09g005630.3.5C	2.81	3.18	3.22	1.31	1.03	0.92	0	0	0	0	0	0	0	0	0	0	0	0
BraA01g003320.3.5C	41.36	44.86	37.59	88.05	107.12	74.35	0	0	0	0	0	0	0	0	0	0	0	0
BraA02g008220.3.5C	6.23	6.16	8.5	24.37	20.63	15.42	0	0	0	0	0	0	0	0	0	0	0	0
BraA05g035790.3.5C	4.6	4.51	4.86	10.46	9.94	8.51	0	0	0	0	0	0	0	0	0	0	0	0
BraA03g032900.3.5C	0.78	0.78	0.55	4.5	5.85	2.95	0	0	0	0	0	0	0	0	0	0	0	0
BraA05g042190.3.5C	23.95	28.87	20.26	51.26	49.55	43.82	0	0	0	0	0	0	0	0	0	0	0	0
BraA09g056280.3.5C	23.05	18.55	24.26	0	0.02	0.22	0	0	0	0	0	0	0	0	0	0	0	0
BraA01g043990.3.5C	4.47	2.67	2.84	0.19	0.33	0.64	0	0	0	0	0	0	0	0	0	0	0	0
BraA06g014520.3.5C	86.06	57.72	73.65	7.23	7.12	18.94	0	0	0	0	0	0	0	0	0	0	0	0
BraA01g013460.3.5C	1.4	1.04	1.04	3.41	3.38	3.18	0	0	0	0	0	0	0	0	0	0	0	0
BraA06g011820.3.5C	7	6.78	7.95	27.29	19.02	15.86	0	0	0	0	0	0	0	0	0	0	0	0
BraA03g038600.3.5C	70.54	59.21	57.49	148.3	175.04	117.61	0	0	0	0	0	0	0	0	0	0	0	0
BraA02g006890.3.5C	3.93	4	3.8	1.83	1.48	1.58	0	0	0	0	0	0	0	0	0	0	0	0
BraA06g043100.3.5C	7.28	7.25	6.58	16.47	16.08	12.89	0	0	0	0	0	0	0	0	0	0	0	0
BraA02g034910.3.5C	94.65	96.05	312.09	20.94	21.79	19.13	0	0	0	0	0	0	0	0	0	0	0	0
BraA01g024180.3.5C	7.74	5.34	12.11	40.02	33.94	27.93	0	0	0	0	0	0	0	0	0	0	0	0
BraA03g036900.3.5C	10.42	10.52	10.67	45.17	47.83	22.16	0	0	0	0	0	0	0	0	0	0	0	0
BraA07g014130.3.5C	1.04	2.05	0.89	0.06	0.03	0.1	0	0	0	0	0	0	0	0	0	0	0	0
BraA10g012720.3.5C	1.84	2.42	2.29	0.15	0.22	0.37	0	0	0	0	0	0	0	0	0	0	0	0
BraA10g022800.3.5C	6.77	7.04	5.74	3.02	2.96	3.33	0	0	0	0	0	0	0	0	0	0	0	0
BraA01g026900.3.5C	0.4	0.5	0.51	4.35	4.33	2.26	0	0	0	0	0	0	0	0	0	0	0	0
BraA04g023710.3.5C	4.26	2.65	3.14	0	0	0	0	0	0	0	0	0	0	0	0	0	0	0
BraA05g001310.3.5C	6.97	5.69	9.21	1.58	1.75	2.38	0	0	0	0	0	0	0	0	0	0	0	0
BraA02g035700.3.5C	18.83	20.84	22.4	10.48	9.55	8.16	0	0	0	0	0	0	0	0	0	0	0	0
BraA01g000140.3.5C	0.19	0.14	0.1	2	2.63	6.22	0	0	0	0	0	0	0	0	0	0	0	0
BraA05g004420.3.5C	0.72	0.74	0.34	4.21	2.3	4.87	0	0	0	0	0	0	0	0	0	0	0	0
BraA02g016740.3.5C	8.5	7.45	9.23	22.43	21.75	15.82	0	0	0	0	0	0	0	0	0	0	0	0
BraA06g045780.3.5C	18.6	18.77	17.78	40.78	33.7	51.6	0	0	0	0	0	0	0	0	0	0	0	0
BraA10g026730.3.5C	1.88	1.78	1.86	0.39	0.4	0.41	0	0	0	0	0	0	0	0	0	0	0	0
BraA02g047210.3.5C	2.59	2.44	1.29	0	0	0	0	0	0	0	0	0	0	0	0	0	0	0
BraA09g059120.3.5C	7.46	12.73	6.47	0	0	0	0	0	0	0	0	0	0	0	0	0	0	0
BraA04g022030.3.5C	0.52	0.31	0.28	4.77	1.4	5.46	0	0	0	0	0	0	0	0	0	0	0	0
BraA10g021150.3.5C	461.16	442.24	535.19	259.75	207.51	192.04	0	0	0	0	0	0	0	0	0	0	0	0
BraA01g042830.3.5C	2.39	2.19	2.95	0.72	0.3	0.6	0	0	0	0	0	0	0	0	0	0	0	0
BraA05g033680.3.5C	5.65	4.19	11.5	1.15	0.91	1.2	0	0	0	0	0	0	0	0	0	0	0	0
BraA03g048660.3.5C	96.29	80.41	107.06	23.42	21.06	37.45	0	0	0	0	0	0	0	0	0	0	0	0
BraA03g046280.3.5C	6.48	5.37	43.46	0.02	0.02	0.1	0	0	0	0	0	0	0	0	0	0	0	0
BraA05g036590.3.5C	129.12	96.01	120.41	45.14	50.38	54.28	0	0	0	0	0	0	0	0	0	0	0	0
novel.586	1.95	1.01	2.36	0	0	0	0	0	0	0	0	0	0	0	0	0	0	0
BraA03g055090.3.5C	4.68	4.28	5.08	1.28	0.75	1.02	0	0	0	0	0	0	0	0	0	0	0	0
BraA06g036150.3.5C	7.13	6.06	3.63	18.18	19.9	15.24	0	0	0	0	0	0	0	0	0	0	0	0
BraA07g025120.3.5C	34.5	26.41	27.65	10.73	12.27	9.21	0	0	0	0	0	0	0	0	0	0	0	0
BraA07g021180.3.5C	7.56	7.43	7.18	3.29	3.88	3.44	0	0	0	0	0	0	0	0	0	0	0	0
BraA02g031750.3.5C	8.12	10.58	9.44	3.27	3.75	2.94	0	0	0	0	0	0	0	0	0	0	0	0
BraA02g014060.3.5C	1.48	1.49	0.91	5.15	4.95	3.39	0	0	0	0	0	0	0	0	0	0	0	0
BraA07g010270.3.5C	212.27	140.06	190.26	34.18	44.83	63.76	0	0	0	0	0	0	0	0	0	0	0	0
BraA03g004540.3.5C	41.75	27.65	42.32	7.44	7.11	12.71	0	0	0	0	0	0	0	0	0	0	0	0
novel.308	13.46	9.27	23.01	0.25	0.13	1.44	0	0	0	0	0	0	0	0	0	0	0	0
BraA06g041570.3.5C	19.63	19.21	24.27	8.73	8.42	9.61	0	0	0	0	0	0	0	0	0	0	0	0
BraA01g001510.3.5C	3.42	2.96	3.29	11.39	8.47	6.8	0	0	0	0	0	0	0	0	0	0	0	0
BraA06g000420.3.5C	0.66	0.67	0.88	5.93	3.32	2.3	0	0	0	0	0	0	0	0	0	0	0	0
BraA03g047510.3.5C	13.86	17.69	10.89	37.58	30.37	32.56	0	0	0	0	0	0	0	0	0	0	0	0
BraA07g000880.3.5C	9.17	10.79	15.34	33.5	32.95	48.86	0	0	0	0	0	0	0	0	0	0	0	0
BraA08g022110.3.5C	6.65	5.91	6.7	2.73	1.91	2.38	0	0	0	0	0	0	0	0	0	0	0	0
BraA10g022650.3.5C	79.09	70.92	78.69	162.13	160.95	120.81	0	0	0	0	0	0	0	0	0	0	0	0
BraA06g009360.3.5C	0.22	0.19	0.13	1.29	1.17	0.83	0	0	0	0	0	0	0	0	0	0	0	0
BraA04g006540.3.5C	1.13	0.97	1.31	0.32	0.26	0.25	0	0	0	0	0	0	0	0	0	0	0	0
BraA06g027240.3.5C	114.31	84.77	95.85	16.39	13.28	32.03	0	0	0	0	0	0	0	0	0	0	0	0
BraA05g035340.3.5C	7.9	9.03	14.78	2.14	1.66	2.96	0	0	0	0	0	0	0	0	0	0	0	0
novel.220	0	0	0	2.41	2.54	2.58	0	0	0	0	0	0	0	0	0	0	0	0
BraA09g042370.3.5C	12.67	9.43	5.98	0.47	0.29	1.27	0	0	0	0	0	0	0	0	0	0	0	0
BraA08g018030.3.5C	8.36	7.2	7.07	0	0.79	0.96	0	0	0	0	0	0	0	0	0	0	0	0
BraA03g009020.3.5C	8.38	8.85	8.65	2.05	2.13	3.53	0	0	0	0	0	0	0	0	0	0	0	0
BraA06g014160.3.5C	1.04	1.25	1.21	0.29	0.27	0.32	0	0	0	0	0	0	0	0	0	0	0	0
BraA01g041610.3.5C	212.94	163.2	238.73	56.21	64.03	84.82	0	0	0	0	0	0	0	0	0	0	0	0
BraA05g040540.3.5C	19.75	17.8	16.7	6.88	7.6	9.2	0	0	0	0	0	0	0	0	0	0	0	0
BraA09g006350.3.5C	5.32	4.89	6.4	0.52	1.39	1.17	0	0	0	0	0	0	0	0	0	0	0	0
BraA01g032300.3.5C	3.95	3.24	2.96	0	0	0.04	0	0	0	0	0	0	0	0	0	0	0	0
BraA09g041180.3.5C	0.91	0.44	1.33	4.37	4.6	6.35	0	0	0	0	0	0	0	0	0	0	0	0
BraA08g024530.3.5C	3.75	3.75	4.8	9.13	9.43	7.69	0	0	0	0	0	0	0	0	0	0	0	0
BraA07g001030.3.5C	5.98	8.58	3.15	30.64	33.47	21.29	0	0	0	0	0	0	0	0	0	0	0	0
BraA09g002520.3.5C	0.26	0.24	0.37	3.02	1.97	2.49	0	0	0	0	0	0	0	0	0	0	0	0
BraA03g037630.3.5C	39.5	27.88	42.79	8.99	7.87	13.28	0	0	0	0	0	0	0	0	0	0	0	0
BraA02g040690.3.5C	9.17	11.94	8.45	32.66	25.72	22.18	0	0	0	0	0	0	0	0	0	0	0	0
BraA03g015250.3.5C	0.62	1.04	0.58	5.91	5.48	3.35	0	0	0	0	0	0	0	0	0	0	0	0
BraA08g030260.3.5C	74.87	74.32	436.96	2.59	3.14	3.06	0	0	0	0	0	0	0	0	0	0	0	0
BraA10g012570.3.5C	0.1	0.02	0.05	0.58	0.76	1.14	0	0	0	0	0	0	0	0	0	0	0	0
BraA10g012710.3.5C	42.7	50.12	44.58	21.26	17	23.74	0	0	0	0	0	0	0	0	0	0	0	0
BraA09g012300.3.5C	37.85	42.6	31.66	8.62	11.73	15.24	0	0	0	0	0	0	0	0	0	0	0	0
BraA04g023010.3.5C	3.47	3.19	3.23	7.87	6.02	6.75	0	0	0	0	0	0	0	0	0	0	0	0
BraA02g037230.3.5C	1.34	1.03	2.8	0.17	0.08	0.06	0	0	0	0	0	0	0	0	0	0	0	0
BraA10g012510.3.5C	0	0	0	4.82	5.49	2.61	0	0	0	0	0	0	0	0	0	0	0	0
BraA06g043070.3.5C	16.83	14.19	10.69	4.9	4.72	5.21	0	0	0	0	0	0	0	0	0	0	0	0
BraA04g021760.3.5C	1.42	1.87	1.88	3.86	4.69	4.15	0	0	0	0	0	0	0	0	0	0	0	0
BraA09g022770.3.5C	0	0	0.02	1.41	2.92	1.41	0	0	0	0	0	0	0	0	0	0	0	0
BraA08g015990.3.5C	5.89	5.12	4.67	0.62	1.07	0.69	0	0	0	0	0	0	0	0	0	0	0	0
BraA09g000290.3.5C	3.08	1.45	3.23	0.04	0.12	0.25	0	0	0	0	0	0	0	0	0	0	0	0
BraA09g036110.3.5C	5.13	6.72	4.82	2.04	2.16	1.83	0	0	0	0	0	0	0	0	0	0	0	0
BraA04g030440.3.5C	424.77	345.48	446.22	117.88	120.23	180.2	0	0	0	0	0	0	0	0	0	0	0	0
BraA06g039500.3.5C	1.9	1.93	2.96	6.69	7.39	6.49	0	0	0	0	0	0	0	0	0	0	0	0
BraA03g031400.3.5C	21.64	14.47	23.38	4.19	3.45	6.48	0	0	0	0	0	0	0	0	0	0	0	0
novel.843	0	0	0	1.5	1.47	1.63	0	0	0	0	0	0	0	0	0	0	0	0
BraA04g028760.3.5C	3.71	4.37	3.47	11.62	12.82	26.83	0	0	0	0	0	0	0	0	0	0	0	0
BraA03g013930.3.5C	6.1	6.16	7.45	1	1.05	2.16	0	0	0	0	0	0	0	0	0	0	0	0
BraA07g016750.3.5C	15.59	15.95	13.1	2.8	5.2	2.74	0	0	0	0	0	0	0	0	0	0	0	0
BraA02g018970.3.5C	23.65	23.21	20.04	47.36	48.08	35.65	0	0	0	0	0	0	0	0	0	0	0	0
BraA10g029210.3.5C	11.82	9.74	8.54	39.96	46.48	21.15	0	0	0	0	0	0	0	0	0	0	0	0
BraA03g057430.3.5C	2.92	1.65	3.45	14.74	13.43	8.15	0	0	0	0	0	0	0	0	0	0	0	0
BraA01g019010.3.5C	3.93	4.41	3.31	11.19	10.69	9.43	0	0	0	0	0	0	0	0	0	0	0	0
BraA10g024140.3.5C	87.27	83.21	84.8	12.21	9.07	25.99	0	0	0	0	0	0	0	0	0	0	0	0
BraA01g025300.3.5C	3.34	2.58	2.22	8.94	12.57	8.58	0	0	0	0	0	0	0	0	0	0	0	0
BraA09g049160.3.5C	2.11	2.4	1.96	4.16	4.22	4.11	0	0	0	0	0	0	0	0	0	0	0	0
BraA02g001340.3.5C	21.83	20.91	26.02	7.28	10.56	7.67	0	0	0	0	0	0	0	0	0	0	0	0
novel.733	4.53	2.7	3.69	0.13	0.11	0	0	0	0	0	0	0	0	0	0	0	0	0
BraA09g007340.3.5C	18.08	12.73	11.83	2.28	3.88	2.23	0	0	0	0	0	0	0	0	0	0	0	0
BraA09g008000.3.5C	14.75	8.83	20.39	0.06	0.29	0.62	0	0	0	0	0	0	0	0	0	0	0	0
novel.1087	1.4	1.28	0.87	0.11	0.05	0.15	0	0	0	0	0	0	0	0	0	0	0	0
BraA09g029790.3.5C	3.47	3.38	4.33	0.18	0.2	0.66	0	0	0	0	0	0	0	0	0	0	0	0
BraA07g003280.3.5C	1.68	1.17	2.34	0.24	0.25	0.28	0	0	0	0	0	0	0	0	0	0	0	0
BraA03g026980.3.5C	71.82	70.7	77.27	170.05	214.52	130.98	0	0	0	0	0	0	0	0	0	0	0	0
novel.323	4.44	3.42	5.42	0.05	0.04	0	0	0	0	0	0	0	0	0	0	0	0	0
BraA03g057320.3.5C	2.3	3.97	2.47	0	0	0	0	0	0	0	0	0	0	0	0	0	0	0
BraA09g011350.3.5C	9.13	9.93	13.27	1.09	1.06	1.07	0	0	0	0	0	0	0	0	0	0	0	0
BraA07g008140.3.5C	0.02	0	0	1.89	1.78	2.25	0	0	0	0	0	0	0	0	0	0	0	0
BraA10g024110.3.5C	91.08	87.78	85.43	188.68	191.62	136.27	0	0	0	0	0	0	0	0	0	0	0	0
BraA09g000080.3.5C	5.76	5.92	5.17	2.81	2.38	2.42	0	0	0	0	0	0	0	0	0	0	0	0
BraA06g042810.3.5C	10.65	17.51	8.98	35.48	36.65	44.78	0	0	0	0	0	0	0	0	0	0	0	0
BraA03g003750.3.5C	91.56	64.64	90.92	35.72	35.93	34.91	0	0	0	0	0	0	0	0	0	0	0	0
BraA02g023030.3.5C	5.25	4.79	6.39	1.67	1.82	1.34	0	0	0	0	0	0	0	0	0	0	0	0
BraA09g006520.3.5C	4.95	4.53	3.97	1.2	1.09	0.54	0	0	0	0	0	0	0	0	0	0	0	0
BraA04g020670.3.5C	20.66	28.27	23.75	7.14	8.53	9.85	0	0	0	0	0	0	0	0	0	0	0	0
BraA10g027770.3.5C	8.82	9.63	6.83	3.47	2.12	2.44	0	0	0	0	0	0	0	0	0	0	0	0
BraA03g012630.3.5C	0.21	0.22	0	3.82	4.99	1.83	0	0	0	0	0	0	0	0	0	0	0	0
BraA01g007010.3.5C	62.62	49.9	61.47	24.9	25.22	29.79	0	0	0	0	0	0	0	0	0	0	0	0
BraA08g002350.3.5C	36.8	32.23	29.08	86.37	90.55	57.49	0	0	0	0	0	0	0	0	0	0	0	0
BraA06g036870.3.5C	15.92	14.17	16.66	6.31	5.58	7.24	0	0	0	0	0	0	0	0	0	0	0	0
BraA08g014170.3.5C	60.04	42.04	62.87	129.08	134.15	176.31	0	0	0	0	0	0	0	0	0	0	0	0
BraA09g042030.3.5C	6.81	3.91	3.8	0.29	0.51	0.84	0	0	0	0	0	0	0	0	0	0	0	0
BraA01g031110.3.5C	43.1	47.33	35.41	10.87	10.52	17.82	0	0	0	0	0	0	0	0	0	0	0	0
BraA03g059560.3.5C	2.04	2.57	1.68	9.74	5.12	10.57	0	0	0	0	0	0	0	0	0	0	0	0
BraA06g013470.3.5C	0.8	0.44	1.15	0.05	0.05	0.06	0	0	0	0	0	0	0	0	0	0	0	0
BraA06g014800.3.5C	16.21	17.05	11.46	34.52	30.85	28.97	0	0	0	0	0	0	0	0	0	0	0	0
BraA02g045410.3.5C	3.54	2.17	3.32	0	0	0	0	0	0	0	0	0	0	0	0	0	0	0
BraA10g030480.3.5C	4.87	6.57	6.92	2.11	2.15	2.07	0	0	0	0	0	0	0	0	0	0	0	0
novel.467	2.16	0.71	3.94	0	0	0	0	0	0	0	0	0	0	0	0	0	0	0
BraA05g043150.3.5C	9.97	8.76	8.91	18.53	21.53	15.83	0	0	0	0	0	0	0	0	0	0	0	0
BraA03g000270.3.5C	74.38	59.92	60.2	15.89	15.54	27.08	0	0	0	0	0	0	0	0	0	0	0	0
BraA09g050240.3.5C	0.01	0.04	0.01	1.36	0.52	0.63	0	0	0	0	0	0	0	0	0	0	0	0
BraA01g029880.3.5C	21.84	21.76	21.59	7.67	9.03	11.21	0	0	0	0	0	0	0	0	0	0	0	0
BraA06g033380.3.5C	0.22	0.08	0.11	1.84	1.45	0.88	0	0	0	0	0	0	0	0	0	0	0	0
BraA08g031090.3.5C	13.83	10.88	13.52	3.26	2.46	4.86	0	0	0	0	0	0	0	0	0	0	0	0
BraA06g015850.3.5C	1.12	2.17	1.61	5.71	4.59	4.67	0	0	0	0	0	0	0	0	0	0	0	0
BraA01g026210.3.5C	7.15	3.24	7.93	21.45	48.76	38.13	0	0	0	0	0	0	1.61	1.5	1.12	2.26	8.95	6.79
BraA06g014940.3.5C	7.88	7.71	9.81	3.42	3	3.87	0	0	0	0	0	0	0	0	0	0	0	0
BraA09g017040.3.5C	7.86	4.73	6.58	1.69	1.13	1.96	0	0	0	0	0	0	0	0	0	0	0	0
BraA08g015390.3.5C	0.44	0.44	0.37	2.74	2.66	2.92	0	0	0	0	0	0	0	0	0	0	0	0
BraA03g024700.3.5C	35.2	32.28	20.53	95.02	94.01	64.16	0	0	0	0	0	0	0	0	0	0	0	0
BraA03g024440.3.5C	80.88	75.6	54.06	152.29	150.56	134.88	0	0	0	0	0	0	0	0	0	0	0	0
BraA09g030860.3.5C	116.77	106.72	206.61	28.38	27.72	44.15	0	0	0	0	0	0	0	0	0	0	0	0
BraA02g027610.3.5C	0.9	1.03	0.56	3.59	3	2.27	0	0	0	0	0	0	0	0	0	0	0	0
BraA10g026340.3.5C	19.43	25.06	163.14	0	0.08	0.19	0	0	0	0	0	0	0	0	0	0	0	0
BraA06g026150.3.5C	39.84	28.07	46.41	3.07	2.66	8.9	0	0	0	0	0	0	0	0	0	0	0	0
BraA09g028410.3.5C	0.31	0.27	0.56	2.7	2.32	1.38	0	0	0	0	0	0	0	0	0	0	0	0
novel.1208	3.17	2.64	4.73	0	0	0	0	0	0	0	0	0	0	0	0	0	0	0
BraA09g040640.3.5C	125.88	87.02	107.08	16.58	20.56	36.89	0	0	0	0	0	0	0	0	0	0	0	0
BraA03g021760.3.5C	2.51	2.63	2.61	6.76	5.69	8.59	0	0	0	0	0	0	0	0	0	0	0	0
BraA02g007480.3.5C	35.69	33.53	36.34	14.05	15.21	19.04	0	0	0	0	0	0	0	0	0	0	0	0
BraA01g030820.3.5C	5.12	4.91	3.82	0.49	0.89	1.25	0	0	0	0	0	0	10.78	13.34	12.11	0.62	0.51	0.95
BraA07g018060.3.5C	5.89	6.07	4.54	11.48	11.66	13.01	0	0	0	0	0	0	0	0	0	0	0	0
BraA07g036770.3.5C	142.54	160.73	114.93	258.79	260.95	304.08	0	0	0	0	0	0	0	0	0	0	0	0
BraA04g028100.3.5C	161.96	144.11	142.44	54.31	70.79	75.01	0	0	0	0	0	0	0	0	0	0	0	0
BraA02g008390.3.5C	33.49	35.93	26.09	10.37	10.41	14.74	0	0	0	0	0	0	0	0	0	0	0	0
novel.1457	2.79	0.89	3.75	0	0	0	0	0	0	0	0	0	0	0	0	0	0	0
novel.1120	5.18	8.66	4.3	24.69	21.34	16.31	0	0	0	0	0	0	0	0	0	0	0	0
BraA02g025920.3.5C	6.4	5.14	6.3	2.23	1.92	2.21	0	0	0	0	0	0	0	0	0	0	0	0
BraA02g041170.3.5C	0.77	0.76	0	6.69	5.5	5.94	0	0	0	0	0	0	0	0	0	0	0	0
BraA03g039190.3.5C	0.66	0.35	0.59	2.62	2.05	3.31	0	0	0	0	0	0	0	0	0	0	0	0
BraA06g037330.3.5C	14.42	11.83	16.48	5.48	5.38	6.5	0	0	0	0	0	0	0	0	0	0	0	0
BraA04g007560.3.5C	7.46	7.18	5.98	1.17	1.23	2.45	0	0	0	0	0	0	0	0	0	0	0	0
novel.985	1.83	1.36	1.4	0.02	0.02	0	0	0	0	0	0	0	0	0	0	0	0	0
BraA05g029170.3.5C	20.3	14.5	19.22	57.91	67.77	38.33	0	0	0	0	0	0	0	0	0	0	0	0
BraA07g022910.3.5C	5.54	6.33	5.85	10.81	14.01	16.42	0	0	0	0	0	0	0	0	0	0	0	0
BraA01g010640.3.5C	9.03	9.64	8.38	3.13	3.26	4.25	0	0	0	0	0	0	0	0	0	0	0	0
BraA04g028450.3.5C	2.63	3.69	1.87	0.65	0.58	0.65	0	0	0	0	0	0	0	0	0	0	0	0
BraA09g016510.3.5C	10.9	9.04	7.86	0.93	1.37	2.72	0	0	0	0	0	0	0	0	0	0	0	0
novel.1500	533.76	270.69	720.74	53.16	120.94	58.29	0	0	0	0	0	0	0	0	0	0	0	0
BraA01g005030.3.5C	74.41	77.44	65.03	170.44	187.2	121.6	0	0	0	0	0	0	0	0	0	0	0	0
novel.1866	6.74	8.91	6.04	18.16	15.22	15.87	0	0	0	0	0	0	0	0	0	0	0	0
BraA02g045190.3.5C	4.22	4.07	4.33	1.16	1.72	0.88	0	0	0	0	0	0	0	0	0	0	0	0
BraA06g004680.3.5C	12.62	11.86	10.62	30.29	27.61	19.96	0	0	0	0	0	0	0	0	0	0	0	0
novel.159	37.52	29.34	70.57	7.25	7.08	11.12	0	0	0	0	0	0	0	0	0	0	0	0
BraA08g010470.3.5C	11.35	13.85	7.33	29.62	36.59	27.02	0	0	0	0	0	0	0	0	0	0	0	0
BraA03g002180.3.5C	1.58	1.88	2.1	8.97	6.33	4.32	0	0	0	0	0	0	0	0	0	0	0	0
BraA02g007130.3.5C	2.61	2.47	2.28	0.12	0.1	0.12	0	0	0	0	0	0	0	0	0	0	0	0
BraA06g003480.3.5C	0.28	0.17	0.12	1.58	1.02	0.97	0	0	0	0	0	0	0	0	0	0	0	0
BraA09g052170.3.5C	36.75	28.83	34.33	13.67	13.98	14.85	0	0	0	0	0	0	0	0	0	0	0	0
BraA10g005760.3.5C	12.93	13.78	10.26	27.76	23.85	21.95	0	0	0	0	0	0	0	0	0	0	0	0
BraA03g002890.3.5C	10.85	10.61	10.47	4.28	3.35	4.98	0	0	0	0	0	0	0	0	0	0	0	0
novel.728	2.37	2.58	2.38	0	0	0	0	0	0	0	0	0	0	0	0	0	0	0
BraA03g018500.3.5C	8.4	4.73	11.66	0	0	0	0	0	0	0	0	0	0	0	0	0	0	0
BraA01g009300.3.5C	72.92	69.74	62.13	25.84	33.3	33.95	0	0	0	0	0	0	0	0	0	0	0	0
BraA09g039530.3.5C	3.72	2.49	2.78	0	0	0	0	0	0	0	0	0	0	0	0	0	0	0
BraA03g008690.3.5C	2.36	1.82	3.91	11.7	13.98	8.25	0	0	0	0	0	0	0	0	0	0	0	0
novel.1480	0	0.04	0	4.14	3.26	2.51	0	0	0	0	0	0	0	0	0	0	0	0
BraA05g040930.3.5C	9.12	10.1	12.79	23.74	26.3	21.13	0	0	0	0	0	0	0	0	0	0	0	0
BraA09g002980.3.5C	0.87	1.03	1.27	0	0	0	0	0	0	0	0	0	0	0	0	0	0	0
BraA02g000160.3.5C	0.13	0.08	0.09	6.15	6	2.33	0	0	0	0	0	0	0	0	0	0	0	0
BraA06g006250.3.5C	6.29	7.02	5.88	13.19	18.7	13.81	0	0	0	0	0	0	0	0	0	0	0	0
BraA05g004600.3.5C	121.27	152.85	97.69	303.11	273.13	239.33	0	0	0	0	0	0	0	0	0	0	0	0
BraA06g016670.3.5C	3.38	2.41	3.17	0.99	0.78	1.1	0	0	0	0	0	0	0	0	0	0	0	0
BraA07g013540.3.5C	8.3	8.14	8.7	0	0	0	0	0	0	0	0	0	0	0	0	0	0	0
BraA09g008400.3.5C	69.45	70.4	72.43	34.55	38.07	27.74	0	0	0	0	0	0	0	0	0	0	0	0
BraA01g038980.3.5C	3.27	3.04	2.36	0.11	0.04	0	0	0	0	0	0	0	0	0	0	0	0	0
novel.128	3.33	2.38	2.06	0	0.08	0.05	0	0	0	0	0	0	0	0	0	0	0	0
BraA07g000840.3.5C	1.76	1.55	2.21	0.69	0.63	0.59	0	0	0	0	0	0	0	0	0	0	0	0
BraA07g030780.3.5C	10.15	11.01	7.95	26.61	25.47	17.65	0	0	0	0	0	0	0	0	0	0	0	0
BraA03g016200.3.5C	2.19	1.94	1.24	0.41	0.19	0.27	0	0	0	0	0	0	0	0	0	0	0	0
BraA01g041350.3.5C	5.84	5.25	6	16.01	16.45	10.15	0	0	0	0	0	0	0	0	0	0	0	0
BraA03g025120.3.5C	2.76	4.25	2.67	1.06	1.01	1.08	0	0	0	0	0	0	0	0	0	0	0	0
BraA02g030500.3.5C	0.96	1.34	1	4.37	3.19	3.52	0	0	0	0	0	0	0	0	0	0	0	0
BraA07g031010.3.5C	0.18	0.28	0.28	1.57	5.97	1.98	0	0	0	0	0	0	0	0	0	0	0	0
BraA07g022900.3.5C	3	2.32	2.92	5.97	6.38	6.07	0	0	0	0	0	0	0	0	0	0	0	0
BraA06g004860.3.5C	0.33	0.27	0.3	0.03	0.03	0.05	0	0	0	0	0	0	0	0	0	0	0	0
BraA08g009530.3.5C	6.92	8.45	7.29	2.48	1.57	2.9	0	0	0	0	0	0	0	0	0	0	0	0
BraA04g026190.3.5C	1.81	2.04	1.69	0.18	0.12	0.41	0	0	0	0	0	0	0	0	0	0	0	0
BraA05g034630.3.5C	2.11	1.46	1.88	0.25	0.4	0.32	0	0	0	0	0	0	0	0	0	0	0	0
BraA02g018940.3.5C	1.29	0.58	0.59	0	0	0	0	0	0	0	0	0	0	0	0	0	0	0
BraA06g029030.3.5C	3.02	2.86	3.44	7.54	6.81	5.98	0	0	0	0	0	0	0	0	0	0	0	0
BraA01g034280.3.5C	1.94	4.67	2.29	0.07	0	0	0	0	0	0	0	0	9.1	9.67	6.82	2.61	0.99	1.68
BraA07g029330.3.5C	6.61	3.53	5.7	0.35	0.57	1.04	0	0	0	0	0	0	0	0	0	0	0	0
BraA02g007520.3.5C	3.6	4.79	3.35	0.06	0.1	0.58	0	0	0	0	0	0	0	0	0	0	0	0
BraA04g001350.3.5C	7.91	4.87	6.65	0.36	0.1	0.83	0	0	0	0	0	0	0	0	0	0	0	0
BraA03g042650.3.5C	99.56	78.35	315.71	7.63	8.48	10.58	0	0	0	0	0	0	0	0	0	0	0	0
BraA09g009930.3.5C	16.84	19.1	16.57	42.28	48.92	31.9	0	0	0	0	0	0	0	0	0	0	0	0
BraA10g028250.3.5C	62.29	68.25	52.26	141.66	135.39	99.63	0	0	0	0	0	0	0	0	0	0	0	0
BraA01g034320.3.5C	0.59	0.33	0.56	6.45	3.47	3.92	0	0	0	0	0	0	0	0	0	0	0	0
BraA03g033360.3.5C	0.24	0.17	0.18	1.11	1.26	1.27	0	0	0	0	0	0	0	0	0	0	0	0
BraA03g035580.3.5C	10.38	8.22	8.83	20.8	16.19	20.06	0	0	0	0	0	0	0	0	0	0	0	0
BraA07g003080.3.5C	2.67	2.34	3.42	0.6	0.23	0.66	0	0	0	0	0	0	0	0	0	0	0	0
BraA04g016760.3.5C	3.51	2.64	3.07	10.41	10.47	6.56	0	0	0	0	0	0	0	0	0	0	0	0
BraA05g020260.3.5C	9.28	7.63	7.47	18.63	17.8	13.97	0	0	0	0	0	0	0	0	0	0	0	0
BraA07g021690.3.5C	162.46	146.49	143.08	55.94	77.91	72.8	0	0	0	0	0	0	0	0	0	0	0	0
BraA02g029110.3.5C	0	0	0	2.5	2.73	1.77	0	0	0	0	0	0	0	0	0	0	0	0
BraA09g029870.3.5C	6.33	7.03	2.99	0.74	0.89	0.66	0	0	0	0	0	0	0	0	0	0	0	0
BraA10g005110.3.5C	4.8	5.08	3.55	21.12	20.34	9.77	0	0	0	0	0	0	0	0	0	0	0	0
BraAnng001100.3.5C	0.45	0.22	0.48	0	0	0	0	0	0	0	0	0	0	0	0	0	0	0
BraA03g029150.3.5C	5.75	5.16	5.53	22.25	14.84	11.06	0	0	0	0	0	0	0	0	0	0	0	0
BraA02g012860.3.5C	7.1	7.34	7.53	2.37	2.61	3.54	0	0	0	0	0	0	0	0	0	0	0	0
novel.50	2.98	2.63	4.58	11.84	8.67	12.37	0	0	0	0	0	0	0	0	0	0	0	0
BraA03g017640.3.5C	33.02	24.02	24.68	4.85	4.75	9.86	0	0	0	0	0	0	0	0	0	0	0	0
BraA02g019310.3.5C	1.02	0.94	1.38	3.16	3.67	3.04	0	0	0	0	0	0	0	0	0	0	0	0
BraA07g043480.3.5C	3.46	2.97	3.52	0.51	0.84	1.13	0	0	0	0	0	0	0	0	0	0	0	0
BraA06g039340.3.5C	1.25	1.19	1.28	3.39	2.97	4.4	0	0	0	0	0	0	0	0	0	0	0	0
BraA01g024780.3.5C	0.04	0	0.08	0.77	1.95	1.15	0	0	0	0	0	0	0	0	0	0	0	0
BraA03g035100.3.5C	35.53	33.4	55.1	3.68	4.1	10.61	0	0	0	0	0	0	0	0	0	0	0	0
BraA03g065220.3.5C	3.4	4.09	2.56	8.35	8.84	6.96	0	0	0	0	0	0	0	0	0	0	0	0
BraA05g015670.3.5C	2.87	3.17	3.55	8.04	6.43	8.6	0	0	0	0	0	0	0	0	0	0	0	0
BraA07g015470.3.5C	0.82	0.59	0.71	6.06	10.45	2.21	0	0	0	0	0	0	0	0	0	0	0	0
BraA03g052230.3.5C	20.16	14.61	18.59	2.08	5.38	4.01	0	0	0	0	0	0	0	0	0	0	0	0
BraA10g011630.3.5C	4.64	5.64	5.28	1.73	1.88	1.81	0	0	0	0	0	0	0	0	0	0	0	0
BraA09g006530.3.5C	3.1	3.59	3.72	9.98	7.99	6.32	0	0	0	0	0	0	0	0	0	0	0	0
BraA06g029680.3.5C	2.61	1.44	2.85	0.32	0.17	0.28	0	0	0	0	0	0	0	0	0	0	0	0
BraA06g031000.3.5C	3.4	3.01	2.54	0.59	0.5	0.91	0	0	0	0	0	0	0	0	0	0	0	0
BraA09g063670.3.5C	2.01	1.74	2.2	0.41	0.4	0.54	0	0	0	0	0	0	0	0	0	0	0	0
BraA08g027370.3.5C	20.67	15.9	14.84	34.22	31.57	34.05	0	0	0	0	0	0	0	0	0	0	0	0
BraA07g023500.3.5C	0.07	0.03	0.03	1.24	0.98	2.46	0	0	0	0	0	0	0	0	0	0	0	0
BraA02g023480.3.5C	2.47	2.66	2.13	6.2	8.74	7.66	0	0	0	0	0	0	0	0	0	0	0	0
BraA07g017860.3.5C	1.11	1.14	1.07	0.4	0.39	0.27	0	0	0	0	0	0	0	0	0	0	0	0
BraA03g009810.3.5C	88.65	105.63	69.06	177.93	169.41	175.28	0	0	0	0	0	0	0	0	0	0	0	0
BraA09g058610.3.5C	11.15	9.52	11.71	2.05	2.59	4.21	0	0	0	0	0	0	0	0	0	0	0	0
BraA04g031380.3.5C	5.67	6.74	6.78	2.84	3.01	2.32	0	0	0	0	0	0	0	0	0	0	0	0
BraA04g007940.3.5C	0.17	0.13	0.18	1.82	1.42	0.93	0	0	0	0	0	0	0	0	0	0	0	0
BraA07g025540.3.5C	6.15	9.96	4.45	20.97	27.67	20.79	0	0	0	0	0	0	0	0	0	0	0	0
BraA04g031310.3.5C	4.09	1.86	3.73	0.11	0.04	0	0	0	0	0	0	0	0	0	0	0	0	0
BraA09g052200.3.5C	1.75	2.24	1.85	0.23	0.19	0.18	0	0	0	0	0	0	0	0	0	0	0	0
BraA09g019050.3.5C	5.34	5.23	5.15	2.29	1.55	2.32	0	0	0	0	0	0	0	0	0	0	0	0
BraA03g042690.3.5C	14.3	12.31	19.66	6.09	5.71	5.93	0	0	0	0	0	0	0	0	0	0	0	0
BraA06g020390.3.5C	0.21	0.34	0.31	1.28	1.13	1.45	0	0	0	0	0	0	0	0	0	0	0	0
BraA09g048190.3.5C	2.1	2.37	2.29	0.61	0.64	0.56	0	0	0	0	0	0	0	0	0	0	0	0
BraA10g022250.3.5C	6.45	6.22	6.53	0.6	0.48	1.58	0	0	0	0	0	0	0	0	0	0	0	0
BraA04g017930.3.5C	0.5	0.33	0.54	6.25	5.41	1.71	0	0	0	0	0	0	0	0	0	0	0	0
BraA03g006320.3.5C	25.36	27.85	18.58	53.33	45.56	46.29	0	0	0	0	0	0	0	0	0	0	0	0
BraA08g008740.3.5C	16.17	21.86	11.22	47.48	39	46.16	0	0	0	0	0	0	0	0	0	0	0	0
BraA07g031230.3.5C	3	2.89	2.25	0.7	0.46	0.28	0	0	0	0	0	0	0	0	0	0	0	0
BraA02g047140.3.5C	0.14	0	0	11.25	13.62	9.85	0	0	0	0	0	0	0	0	0	0	0	0
BraA09g011840.3.5C	21.77	22.85	28.32	10.21	10.7	12	0	0	0	0	0	0	0	0	0	0	0	0
BraA09g038430.3.5C	1.58	1.94	1.25	0.17	0.12	0.35	0	0	0	0	0	0	0	0	0	0	0	0
BraA02g015200.3.5C	0.15	0.15	0.13	1.96	1.62	1.21	0	0	0	0	0	0	0	0	0	0	0	0
BraA06g029930.3.5C	0.91	1.44	2.43	0	0	0	0	0	0	0	0	0	0	0	0	0	0	0
BraA07g023190.3.5C	7.09	7.8	6.96	19.12	18.7	12.25	0	0	0	0	0	0	0	0	0	0	0	0
BraA03g010620.3.5C	2.11	4.44	1.77	0.36	0.31	0.5	0	0	0	0	0	0	0	0	0	0	0	0
BraA02g007070.3.5C	3.17	2.75	3.08	1.04	1.05	0.88	0	0	0	0	0	0	0	0	0	0	0	0
BraA09g066400.3.5C	6.12	5.69	3.97	0	0	0	0	0	0	0	0	0	0	0	0	0	0	0
BraA10g027320.3.5C	171.09	175.94	708.99	11.72	13.82	18.49	0	0	0	0	0	0	0	0	0	0	0	0
BraA09g048410.3.5C	122.45	106.98	123.76	51.03	39.78	59.81	0	0	0	0	0	0	0	0	0	0	0	0
BraA03g013900.3.5C	17.42	15.95	15.02	8.45	7.97	6.76	0	0	0	0	0	0	0	0	0	0	0	0
BraA09g018250.3.5C	0	0.01	0.07	0.6	0.47	0.48	0	0	0	0	0	0	0	0	0	0	0	0
BraA05g025600.3.5C	0.38	0.19	0.3	3.65	2.77	1.23	0	0	0	0	0	0	0	0	0	0	0	0
BraA09g013700.3.5C	0.31	0.24	0.08	2.35	2.82	1.02	0	0	0	0	0	0	0	0	0	0	0	0
BraA05g017110.3.5C	3.5	2.52	3.62	0.88	0.83	0.59	0	0	0	0	0	0	0	0	0	0	0	0
BraA02g020230.3.5C	25.92	23.3	22.17	42.91	57.8	42.25	0	0	0	0	0	0	0	0	0	0	0	0
BraA01g041220.3.5C	1.86	1.47	1.95	4.35	6.77	9.49	0	0	0	0	0	0	0	0	0	0	0	0
BraA03g027870.3.5C	2.22	2.13	3.66	0.38	0.11	0.47	0	0	0	0	0	0	0	0	0	0	0	0
BraA10g021770.3.5C	4.24	6.27	2.72	18.65	13.59	13.16	0	0	0	0	0	0	0	0	0	0	0	0
BraA06g019540.3.5C	36.32	31.92	31.08	6.47	6.84	13.31	0	0	0	0	0	0	0	0	0	0	0	0
novel.958	1.54	1.29	0.95	0	0.01	0	0	0	0	0	0	0	0	0	0	0	0	0
BraA05g039530.3.5C	5.32	5.54	5.15	2.81	2.25	1.99	0	0	0	0	0	0	0	0	0	0	0	0
BraA05g042910.3.5C	66.79	60.31	104.31	25.19	27.98	19.36	0	0	0	0	0	0	0	0	0	0	0	0
BraA10g029680.3.5C	1.83	2.26	1.08	10.17	13.4	5.22	0	0	0	0	0	0	0	0	0	0	0	0
BraA08g010500.3.5C	38.12	28.55	40.96	15.53	13.69	15.82	0	0	0	0	0	0	0	0	0	0	0	0
BraA08g010230.3.5C	42.56	31.55	42.89	12.49	14.94	16.84	0	0	0	0	0	0	0	0	0	0	0	0
BraA03g007970.3.5C	2.87	2.5	2.79	0.06	0	0.31	0	0	0	0	0	0	0	0	0	0	0	0
BraA01g020840.3.5C	41.85	35.36	34.94	7.84	8.62	15.54	0	0	0	0	0	0	0	0	0	0	0	0
BraA02g016140.3.5C	7.26	6.59	7.11	15.94	15.22	11.08	0	0	0	0	0	0	0	0	0	0	0	0
BraA06g013220.3.5C	0.88	0.45	0.37	3.9	3.19	2.6	0	0	0	0	0	0	0	0	0	0	0	0
BraA04g032780.3.5C	0.91	0.75	0.81	2.73	2.77	2.56	0	0	0	0	0	0	0	0	0	0	0	0
BraA06g017670.3.5C	7.64	8.14	6.98	3.92	2.97	2.94	0	0	0	0	0	0	0	0	0	0	0	0
BraA03g009630.3.5C	10.84	8.09	10.33	3.81	4.82	4.06	0	0	0	0	0	0	0	0	0	0	0	0
BraA01g002350.3.5C	4.55	4.42	4.47	1.48	2.18	2	0	0	0	0	0	0	0	0	0	0	0	0
BraA04g022160.3.5C	3.69	3.42	2.94	0.84	0.77	1.13	0	0	0	0	0	0	0	0	0	0	0	0
BraA08g009210.3.5C	66.07	50.95	77.2	9.14	11.21	21.66	0	0	0	0	0	0	0	0	0	0	0	0
BraA07g042230.3.5C	26.64	33.94	22.59	63.34	66.71	50.58	0	0	0	0	0	0	0	0	0	0	0	0
BraA03g058030.3.5C	0.14	0	0.39	11.2	32.66	5.37	0	0	0	0	0	0	0	0	0	0	0	0
BraA02g025680.3.5C	5.64	4.56	6.56	1.7	1.66	2.11	0	0	0	0	0	0	0	0	0	0	0	0
BraA09g015920.3.5C	16.01	17.47	18.74	33.53	33.88	47.9	0	0	0	0	0	0	0	0	0	0	0	0
BraA10g023810.3.5C	25.8	21.26	29.23	11.7	9.21	11.86	0	0	0	0	0	0	0	0	0	0	0	0
BraA08g025480.3.5C	7.86	5.88	5.38	18.48	16.97	23.04	0	0	0	0	0	0	0	0	0	0	0	0
BraA03g028710.3.5C	2.02	1.92	2.05	0.87	0.7	0.6	0	0	0	0	0	0	0	0	0	0	0	0
novel.701	6.64	5.48	6.71	0	0.08	0	0	0	0	0	0	0	0	0	0	0	0	0
BraA03g028000.3.5C	38.87	32.39	88.93	10.98	9.23	11.38	0	0	0	0	0	0	0	0	0	0	0	0
novel.1397	3.7	3.86	3.57	13.48	16.68	10.09	0	0	0	0	0	0	0	0	0	0	0	0
novel.1284	0.15	0.27	0.1	3.66	2.12	1.51	0	0	0	0	0	0	0	0	0	0	0	0
BraA09g006470.3.5C	1.26	1.33	1.28	0	0	0	0	0	0	0	0	0	0	0	0	0	0	0
BraA09g029070.3.5C	5.74	6.95	5.3	2.88	2.2	2.64	0	0	0	0	0	0	0	0	0	0	0	0
BraA09g066870.3.5C	1.72	0.89	1.64	0	0	0	0	0	0	0	0	0	0	0	0	0	0	0
BraA06g020260.3.5C	3.32	4.7	3.3	1.6	1.63	1.32	0	0	0	0	0	0	0	0	0	0	0	0
BraA01g018070.3.5C	17.57	18.38	12.39	37.54	46.37	31.41	0	0	0	0	0	0	0	0	0	0	0	0
BraA03g045400.3.5C	1.05	0.79	1.57	4.33	4.51	3.87	0	0	0	0	0	0	0	0	0	0	0	0
BraA05g018870.3.5C	3.66	1.8	3.14	9.8	16.73	12.77	0	0	0	0	0	0	0	0	0	0	0	0
novel.1163	1.94	1.15	0.94	0	0.06	0	0	0	0	0	0	0	0	0	0	0	0	0
BraA07g031390.3.5C	3.37	2.88	2.85	7.6	6.88	5.18	0	0	0	0	0	0	0	0	0	0	0	0
BraA07g004480.3.5C	0.54	0.66	0.81	0	0	0	0	0	0	0	0	0	0	0	0	0	0	0
BraA03g027790.3.5C	2.26	1.7	1.31	0	0	0	0	0	0	0	0	0	0	0	0	0	0	0
BraA02g006800.3.5C	5.54	5.28	4.1	10.4	9.14	9.86	0	0	0	0	0	0	0	0	0	0	0	0
BraA07g028660.3.5C	64.28	89.3	54.26	159.17	149.52	146.34	0	0	0	0	0	0	0	0	0	0	0	0
BraA09g002990.3.5C	31.87	18.43	35.5	129.89	101.44	70.93	0	0	0	0	0	0	0	0	0	0	0	0
BraA02g000200.3.5C	4.07	3.65	3.91	1.68	1.43	1.69	0	0	0	0	0	0	0	0	0	0	0	0
BraA01g027330.3.5C	0.86	0.49	0.56	0	0	0	0	0	0	0	0	0	0	0	0	0	0	0
BraA03g047210.3.5C	3.21	3.03	2.45	0.77	1.01	0.81	0	0	0	0	0	0	0	0	0	0	0	0
BraA09g001390.3.5C	3.12	2.85	2.97	8.6	8.4	5.41	0	0	0	0	0	0	0	0	0	0	0	0
BraA03g016940.3.5C	13.66	12.67	13.25	23.37	30.44	22.45	0	0	0	0	0	0	0	0	0	0	0	0
BraA08g000620.3.5C	19.37	14.38	42.27	4.17	3.63	5.39	0	0	0	0	0	0	0	0	0	0	0	0
BraA04g018840.3.5C	1.57	1.79	2.22	0.73	0.52	0.42	0	0	0	0	0	0	0	0	0	0	0	0
BraA03g007080.3.5C	6.34	6.16	5.5	3.01	2.37	3	0	0	0	0	0	0	0	0	0	0	0	0
BraA09g057040.3.5C	59.15	53.69	61.84	20.92	29.68	18.01	0	0	0	0	0	0	0	0	0	0	0	0
BraA06g022970.3.5C	2.51	3.8	2.61	1.23	0.83	1.08	0	0	0	0	0	0	0	0	0	0	0	0
BraA09g028290.3.5C	202.62	158.39	193.97	38.18	34	72.96	0	0	0	0	0	0	0	0	0	0	0	0
BraA10g027590.3.5C	55.25	40.12	49.38	24.87	22.04	21.4	0	0	0	0	0	0	0	0	0	0	0	0
BraA04g007410.3.5C	26.29	21.6	36.81	4.26	4.71	9.26	0	0	0	0	0	0	0	0	0	0	0	0
BraA08g007300.3.5C	1.06	1.17	1.26	0.09	0.24	0.11	0	0	0	0	0	0	0	0	0	0	0	0
BraA08g028950.3.5C	8.98	5.38	10.79	1.07	0.88	2.31	0	0	0	0	0	0	0	0	0	0	0	0
novel.850	0.39	0.32	0.16	0.95	1.22	1.22	0	0	0	0	0	0	0	0	0	0	0	0
BraA08g015490.3.5C	0.62	0.98	0.61	1.94	1.85	1.73	0	0	0	0	0	0	0	0	0	0	0	0
BraA09g063510.3.5C	12.84	16.34	10.27	32.78	27.24	42.34	0	0	0	0	0	0	0	0	0	0	0	0
BraA09g035870.3.5C	26.92	21.66	27.41	11.14	11.52	13.4	0	0	0	0	0	0	0	0	0	0	0	0
BraA10g013740.3.5C	3.05	3.44	2.91	8.39	9.03	6.12	0	0	0	0	0	0	0	0	0	0	0	0
BraA03g024530.3.5C	1.56	1.6	1.17	3.4	3.04	2.98	0	0	0	0	0	0	0	0	0	0	0	0
BraA01g001840.3.5C	3.76	4.18	3.99	1.99	1.61	1.57	0	0	0	0	0	0	0	0	0	0	0	0
BraA02g042690.3.5C	56.21	46.91	72.86	21.15	19.36	25.98	0	0	0	0	0	0	0	0	0	0	0	0
BraA03g002820.3.5C	0.59	0.29	0.9	3.27	3.16	6.2	0	0	0	0	0	0	0	0	0	0	0	0
BraA08g008790.3.5C	5.26	5.5	4.82	12.09	21.55	11.36	0	0	0	0	0	0	0	0	0	0	0	0
BraA03g024450.3.5C	1.21	1.49	1.71	0	0	0	0	0	0	0	0	0	0	0	0	0	0	0
BraA03g036870.3.5C	0.61	1.08	0.45	2.96	2.47	2.78	0	0	0	0	0	0	0	0	0	0	0	0
BraA03g057470.3.5C	91.57	72.99	89.03	30.61	27.53	41.94	0	0	0	0	0	0	0	0	0	0	0	0
BraA02g002300.3.5C	1.82	0.97	2.16	0	0	0	0	0	0	0	0	0	0	0	0	0	0	0
BraA03g011090.3.5C	33.59	26.57	39.56	0.55	1.33	5.28	0	0	0	0	0	0	0	0	0	0	0	0
BraA10g031420.3.5C	8.43	8.75	7.96	2.7	2.6	3.91	0	0	0	0	0	0	0	0	0	0	0	0
BraA09g061330.3.5C	0.11	0.09	0.11	2.45	1.29	2.08	0	0	0	0	0	0	0	0	0	0	0	0
BraA08g002170.3.5C	0.2	0.22	0.1	0.69	0.93	1.14	0	0	0	0	0	0	0	0	0	0	0	0
BraA06g032360.3.5C	0.81	0.89	0.9	0.09	0.08	0.23	0	0	0	0	0	0	0	0	0	0	0	0
BraA03g021740.3.5C	7.53	4.16	6.73	0	0	0	0	0	0	0	0	0	0	0	0	0	0	0
BraA06g023240.3.5C	1.69	1.63	1.83	4.59	4.03	2.99	0	0	0	0	0	0	0	0	0	0	0	0
BraA07g029970.3.5C	64.21	62.82	54.33	13.17	7.62	21.15	0	0	0	0	0	0	0	0	0	0	0	0
BraA05g009760.3.5C	0.03	0.01	0.02	0.32	0.27	0.22	0	0	0	0	0	0	0	0	0	0	0	0
BraA07g038780.3.5C	1.32	1.19	0.95	4.3	3.71	2.54	0	0	0	0	0	0	0	0	0	0	0	0
BraA04g006370.3.5C	7.91	8.59	8.38	1.82	2.94	3.39	0	0	0	0	0	0	0	0	0	0	0	0
BraA08g019980.3.5C	0.17	0.04	0.19	1.91	1.39	1.82	0	0	0	0	0	0	0	0	0	0	0	0
BraA02g046530.3.5C	1.72	2.38	1.55	0.41	0.39	0.6	0	0	0	0	0	0	0	0	0	0	0	0
BraA02g025100.3.5C	1.16	0.36	0.82	6.29	6.74	5.08	0	0	0	0	0	0	0	0	0	0	0	0
BraA01g009780.3.5C	4.17	3.42	3.34	9.91	9.62	6.81	0	0	0	0	0	0	2.1	1.27	1.57	3.16	5.56	4.21
BraA03g047740.3.5C	26.74	24.58	27.23	13.51	13.05	9.45	0	0	0	0	0	0	0	0	0	0	0	0
BraA04g026810.3.5C	4.8	3.23	5.21	0.54	0.98	0.53	0	0	0	0	0	0	0	0	0	0	0	0
BraA05g018990.3.5C	14.98	13.16	20.37	6.21	4.03	5.66	0	0	0	0	0	0	0	0	0	0	0	0
BraA06g046280.3.5C	22.15	25	14.12	4.23	3.02	6.75	0	0	0	0	0	0	0	0	0	0	0	0
BraA06g029060.3.5C	3.9	5.44	3.87	13.53	11.96	8.4	0	0	0	0	0	0	0	0	0	0	0	0
BraA01g028610.3.5C	29.88	23.48	25.27	10.91	10.24	13.81	0	0	0	0	0	0	0	0	0	0	0	0
BraA02g004380.3.5C	10.2	18.2	223.68	0.1	0.24	0.1	0	0	0	0	0	0	0	0	0	0	0	0
BraA07g002310.3.5C	24.88	31.45	14.06	5.05	5.3	2.8	0	0	0	0	0	0	0	0	0	0	0	0
BraA10g017110.3.5C	39.76	37.03	59.01	12.3	15.23	18.01	0	0	0	0	0	0	0	0	0	0	0	0
BraA05g001000.3.5C	23.36	27.83	17.29	51.87	49.22	43.71	0	0	0	0	0	0	0	0	0	0	0	0
BraA04g021080.3.5C	8.77	11.62	7.83	20.16	19.13	24.76	0	0	0	0	0	0	0	0	0	0	0	0
BraA06g027810.3.5C	4.66	3.04	4.53	1.18	1.02	0.99	0	0	0	0	0	0	0	0	0	0	0	0
BraA07g042020.3.5C	1	1.1	0.85	2.27	3.16	2.71	0	0	0	0	0	0	0	0	0	0	0	0
BraA09g009770.3.5C	0.34	0.27	0.39	2.1	1.55	1.1	0	0	0	0	0	0	0	0	0	0	0	0
BraA07g034720.3.5C	3.64	2.04	2.86	0.96	0.78	0.7	0	0	0	0	0	0	0	0	0	0	0	0
BraA06g046130.3.5C	0.43	0.35	0.42	1.8	1.83	1.66	0	0	0	0	0	0	0	0	0	0	0	0
BraA02g044290.3.5C	1.1	1.04	1.32	0.24	0.29	0.16	0	0	0	0	0	0	0	0	0	0	0	0
BraA04g030600.3.5C	0.6	0.5	0.75	5.49	4.89	2.96	0	0	0	0	0	0	0	0	0	0	0	0
BraA03g048080.3.5C	12	15.03	12.92	27.61	29.91	21.78	0	0	0	0	0	0	0	0	0	0	0	0
BraA06g041260.3.5C	6.06	5.38	5.5	1.5	1.82	2.29	0	0	0	0	0	0	0	0	0	0	0	0
BraA06g015310.3.5C	25.79	26.48	25.39	10.33	11.94	14.54	0	0	0	0	0	0	0	0	0	0	0	0
BraA09g065390.3.5C	14.66	18.6	11.1	34.24	32.57	31.22	0	0	0	0	0	0	0	0	0	0	0	0
BraA02g011800.3.5C	9.3	6.35	6.92	1.41	1.74	0.55	0	0	0	0	0	0	0	0	0	0	0	0
BraA08g022620.3.5C	1.44	1.85	1.86	4.84	3.96	3.59	0	0	0	0	0	0	0	0	0	0	0	0
BraA01g019650.3.5C	4.66	3.62	4.75	0.9	1.09	1.01	0	0	0	0	0	0	0	0	0	0	0	0
BraA03g061720.3.5C	0.69	0.98	0.7	3.05	3.17	2.08	0	0	0	0	0	0	0	0	0	0	0	0
BraA09g010480.3.5C	12.07	19.81	11.72	2.51	1.4	4.19	0	0	0	0	0	0	0	0	0	0	0	0
BraA01g006160.3.5C	11.52	7.92	9.22	0.99	2.95	1.83	0	0	0	0	0	0	5.8	8.31	5.17	0.02	0.1	0.28
BraA07g002000.3.5C	23.22	23.14	20.76	4.87	5.58	9.73	0	0	0	0	0	0	0	0	0	0	0	0
BraA09g022000.3.5C	2.82	2.11	2.49	0.4	0.4	0.8	0	0	0	0	0	0	0	0	0	0	0	0
BraA01g002340.3.5C	6.34	5.11	5.65	2.34	1.83	2.74	0	0	0	0	0	0	0	0	0	0	0	0
BraA10g015040.3.5C	1.33	1.15	2.62	0	0	0	0	0	0	0	0	0	0	0	0	0	0	0
BraA03g053670.3.5C	6.89	6.73	6.05	3.59	2.65	2.33	0	0	0	0	0	0	0	0	0	0	0	0
BraA06g007660.3.5C	8.88	9.58	7.41	0.69	2.01	1.62	0	0	0	0	0	0	0	0	0	0	0	0
BraA01g010150.3.5C	33.02	31.35	29.43	14.43	11.89	15.26	0	0	0	0	0	0	0	0	0	0	0	0
BraA08g021030.3.5C	97.65	79.96	72.8	30.19	35.01	18.38	0	0	0	0	0	0	0	0	0	0	0	0
BraA01g023680.3.5C	15.43	11.44	14.08	4.77	3.27	2.82	0	0	0	0	0	0	0	0	0	0	0	0
BraA03g000860.3.5C	1.77	0.44	2.65	27.98	25.27	8.3	0	0	0	0	0	0	0	0	0	0	0	0
BraA04g025700.3.5C	1.39	0.99	2.02	4.63	4.73	4.45	0	0	0	0	0	0	0	0	0	0	0	0
BraA08g027910.3.5C	1.24	1.12	1.04	0.12	0.23	0.2	0	0	0	0	0	0	0	0	0	0	0	0
BraA04g008210.3.5C	1.59	3.23	1.15	9.67	7.81	11.49	0	0	0	0	0	0	0	0	0	0	0	0
BraA10g004830.3.5C	6.06	6.96	4.05	15.29	16.5	11.83	0	0	0	0	0	0	0	0	0	0	0	0
BraA01g027740.3.5C	201.12	178.81	420.96	60.08	52.91	74.47	0	0	0	0	0	0	0	0	0	0	0	0
novel.1323	0	0.04	0	1.45	3.87	2.51	0	0	0	0	0	0	0	0	0	0	0	0
BraA07g005990.3.5C	8.17	10.27	6.09	0	0	0	0	0	0	0	0	0	0	0	0	0	0	0
BraA09g021030.3.5C	265.29	179.37	245.83	22.93	27.14	69.76	0	0	0	0	0	0	0	0	0	0	0	0
BraA02g018470.3.5C	6.04	4	6.95	26.04	36.18	13.52	0	0	0	0	0	0	0	0	0	0	0	0
BraA08g009830.3.5C	5.69	4.18	6.17	16.06	15.5	10.28	0	0	0	0	0	0	0	0	0	0	0	0
BraA09g056120.3.5C	6.93	5.5	8.33	2.28	2.11	2.32	0	0	0	0	0	0	0	0	0	0	0	0
BraA03g034330.3.5C	15.18	16.97	14.87	7.48	8.17	6.49	0	0	0	0	0	0	0	0	0	0	0	0
BraA05g026420.3.5C	16.25	17.82	17.91	1.35	5.03	2.63	0	0	0	0	0	0	0	0	0	0	0	0
BraA07g007990.3.5C	2.95	3.87	2.43	0	0	0	0	0	0	0	0	0	0	0	0	0	0	0
BraA09g022170.3.5C	1.29	1.17	1.42	4	3.99	2.56	0	0	0	0	0	0	0	0	0	0	0	0
BraA09g066080.3.5C	0.22	0.14	0.16	1.72	1.95	1.07	0	0	0	0	0	0	0	0	0	0	0	0
BraA01g009880.3.5C	1.83	2.09	2.12	0.57	0.48	0.61	0	0	0	0	0	0	1.93	0.84	1.1	0.6	0.47	0.73
BraA01g014460.3.5C	2.51	1.43	4.69	0.15	0.04	0	0	0	0	0	0	0	0	0	0	0	0	0
BraA09g021370.3.5C	1.97	0.75	2.7	0	0	0	0	0	0	0	0	0	0	0	0	0	0	0
BraA07g024430.3.5C	13.98	25.07	9.9	100.42	43.17	93.05	0	0	0	0	0	0	0	0	0	0	0	0
BraA06g018130.3.5C	52.55	41.28	54.62	9.64	10.76	19.98	0	0	0	0	0	0	0	0	0	0	0	0
BraA03g007810.3.5C	0.53	0.67	0.41	1.8	2.93	3.18	0	0	0	0	0	0	0	0	0	0	0	0
BraA05g025990.3.5C	3.8	4.18	5.06	0.17	0.14	0.82	0	0	0	0	0	0	0	0	0	0	0	0
BraA07g017470.3.5C	3.09	1.41	2.04	0.05	0.11	0	0	0	0	0	0	0	0	0	0	0	0	0
BraA06g028410.3.5C	2.45	3.43	2.15	0.55	0.36	0.85	0	0	0	0	0	0	0	0	0	0	0	0
BraA03g004590.3.5C	107.8	78.65	96.07	31.5	33.17	45.96	0	0	0	0	0	0	0	0	0	0	0	0
BraA09g036460.3.5C	3.84	4.09	3.92	8.12	8.95	13.47	0	0	0	0	0	0	0	0	0	0	0	0
BraA08g001270.3.5C	2.77	2.19	2.78	6.11	4.93	5.93	0	0	0	0	0	0	0	0	0	0	0	0
BraA06g017860.3.5C	19.65	22.28	19.85	36.79	36.03	49.16	0	0	0	0	0	0	0	0	0	0	0	0
BraA05g014930.3.5C	184.15	182.69	154.98	79.46	72.47	97.64	0	0	0	0	0	0	0	0	0	0	0	0
novel.1513	0	0	0	1.27	1.44	0.71	0	0	0	0	0	0	0	0	0	0	0	0
BraA06g022930.3.5C	2.65	2.63	3.01	9.18	9.4	6.31	0	0	0	0	0	0	0	0	0	0	0	0
BraA04g015530.3.5C	206.56	149.32	257.59	32.63	34.9	71.62	0	0	0	0	0	0	0	0	0	0	0	0
BraA06g006220.3.5C	10.45	8.81	8.44	27.1	39.02	18.32	0	0	0	0	0	0	0	0	0	0	0	0
BraA03g065270.3.5C	5.27	5.98	4.24	14.39	12.26	10.35	0	0	0	0	0	0	0	0	0	0	0	0
BraA03g060990.3.5C	117.4	98.52	101.28	3.8	2.61	12.17	0	0	0	0	0	0	0	0	0	0	0	0
BraA06g001760.3.5C	180.74	118.59	194.85	27.77	51.78	53.79	0	0	0	0	0	0	0	0	0	0	0	0
BraA07g005570.3.5C	0	0	0	5.74	2.4	15.82	0	0	0	0	0	0	0	0	0	0	0	0
BraA09g037250.3.5C	11.01	7.74	12.88	0.43	1.04	2.31	0	0	0	0	0	0	0	0	0	0	0	0
BraA07g021140.3.5C	3.92	2.6	7.99	0.69	0.42	0.63	0	0	0	0	0	0	0	0	0	0	0	0
BraA02g025510.3.5C	18.22	12.23	15.14	4.06	3.27	6.02	0	0	0	0	0	0	0	0	0	0	0	0
BraA08g024830.3.5C	4.6	4.23	4.5	0	0.19	0.57	0	0	0	0	0	0	0	0	0	0	0	0
BraA02g024520.3.5C	4.58	5.1	5.53	12.96	10.17	9.07	0	0	0	0	0	0	0	0	0	0	0	0
BraA06g024010.3.5C	0.81	0.69	0.82	2.58	2.43	1.52	0	0	0	0	0	0	0	0	0	0	0	0
BraA07g028400.3.5C	37.84	27.97	33.59	4.46	4.22	11.1	0	0	0	0	0	0	0	0	0	0	0	0
BraA05g037680.3.5C	90.2	88.08	448.12	7.71	6.87	8.32	0	0	0	0	0	0	0	0	0	0	0	0
BraA08g010920.3.5C	0	0	0	0.26	0.79	0.71	0	0	0	0	0	0	0	0	0	0	0	0
BraA09g051990.3.5C	1.9	0.93	2.45	0	0	0	0	0	0	0	0	0	0	0	0	0	0	0
BraA06g043390.3.5C	2.22	2.27	2.42	4.69	4.5	4.19	0	0	0	0	0	0	0	0	0	0	0	0
BraA07g039450.3.5C	13.15	12.83	12.46	42.42	28.72	22.94	0	0	0	0	0	0	0	0	0	0	0	0
BraA05g002420.3.5C	54.09	41.98	52.14	23.55	23.07	24.61	0	0	0	0	0	0	0	0	0	0	0	0
novel.997	9.35	6.55	9.26	0.15	0	0	0	0	0	0	0	0	0	0	0	0	0	0
BraA03g052040.3.5C	43.42	39.38	139.46	11.69	10.33	11.77	0	0	0	0	0	0	0	0	0	0	0	0
BraA02g004090.3.5C	6.27	5.92	7.51	14.88	11.31	13.11	0	0	0	0	0	0	0	0	0	0	0	0
novel.572	1.32	4	2.43	0	0	0	0	0	0	0	0	0	0	0	0	0	0	0
BraA06g017590.3.5C	3.76	3.71	3.88	9.09	8.11	6.07	0	0	0	0	0	0	0	0	0	0	0	0
BraA03g007440.3.5C	0.88	0.88	0.72	0	0.02	0.04	0	0	0	0	0	0	0	0	0	0	0	0
BraA06g012910.3.5C	14.09	15.41	14.78	3.95	4.91	7	0	0	0	0	0	0	0	0	0	0	0	0
BraA03g033590.3.5C	0	0	0	0.38	1.21	0.98	0	0	0	0	0	0	0	0	0	0	0	0
BraA01g033290.3.5C	3.26	6.9	2.45	0.06	0	0	0	0	0	0	0	0	3.97	4.35	4.25	0	0	0.04
BraA03g000590.3.5C	27.97	27.43	15.62	4.27	3.91	7.01	0	0	0	0	0	0	0	0	0	0	0	0
BraA04g024510.3.5C	6.39	4.3	4.81	0	0	0	0	0	0	0	0	0	0	0	0	0	0	0
BraA09g004450.3.5C	1.03	0.85	0.95	3.78	2.68	3.38	0	0	0	0	0	0	0	0	0	0	0	0
BraA05g001210.3.5C	11.04	9.73	9.82	2.02	4.27	3.26	0	0	0	0	0	0	0	0	0	0	0	0
BraA02g040110.3.5C	1.62	1.79	1.36	6.69	6.39	3.44	0	0	0	0	0	0	0	0	0	0	0	0
BraA09g008520.3.5C	1.34	1.67	1.22	0.36	0.25	0.3	0	0	0	0	0	0	0	0	0	0	0	0
novel.1123	11.74	10.11	17.82	0.3	0.38	2.15	0	0	0	0	0	0	0	0	0	0	0	0
BraA06g034160.3.5C	1.53	2.03	0.59	0.14	0.1	0.16	0	0	0	0	0	0	0	0	0	0	0	0
BraA10g021690.3.5C	0.92	0.53	1.31	0	0	0	0	0	0	0	0	0	0	0	0	0	0	0
BraA08g029850.3.5C	5.95	5.55	8.32	1.96	2.7	2.44	0	0	0	0	0	0	0	0	0	0	0	0
BraA02g004200.3.5C	9.54	9.4	8.65	2.89	3.51	4.43	0	0	0	0	0	0	0	0	0	0	0	0
BraA07g033820.3.5C	3.18	3.14	2.28	0.92	1.11	0.77	0	0	0	0	0	0	0	0	0	0	0	0
BraA10g027570.3.5C	25.94	26.26	25.65	8.33	7.08	12.42	0	0	0	0	0	0	0	0	0	0	0	0
BraA02g045890.3.5C	6.38	4.87	5.16	0.53	0.32	1.4	0	0	0	0	0	0	0	0	0	0	0	0
BraA04g005830.3.5C	3.58	3.81	3.68	13.7	9.69	7.93	0	0	0	0	0	0	0	0	0	0	0	0
BraA04g001670.3.5C	1.77	2.16	1.47	3.76	4.63	4.28	0	0	0	0	0	0	0	0	0	0	0	0
BraA02g030250.3.5C	5.35	4.83	3.47	11.31	9.31	9.01	0	0	0	0	0	0	0	0	0	0	0	0
BraA03g027530.3.5C	5.29	4.6	5.29	2.46	1.82	1.95	0	0	0	0	0	0	0	0	0	0	0	0
BraA08g031770.3.5C	69.89	74.18	83.41	16.68	14.86	31.38	0	0	0	0	0	0	0	0	0	0	0	0
BraA01g018620.3.5C	5.41	4.08	3.17	1.22	1.08	1.54	0	0	0	0	0	0	0	0	0	0	0	0
BraA02g001050.3.5C	0.2	0.3	0.21	1.43	1.07	1.11	0	0	0	0	0	0	0	0	0	0	0	0
BraA03g035340.3.5C	193.84	195.8	174.46	24.73	69.34	28.41	0	0	0	0	0	0	0	0	0	0	0	0
BraA03g025450.3.5C	4.64	5.44	5.17	9.36	10.56	13.12	0	0	0	0	0	0	0	0	0	0	0	0
BraA09g013660.3.5C	1.51	1.71	0.76	0.06	0.12	0.09	0	0	0	0	0	0	0	0	0	0	0	0
BraA03g034690.3.5C	5.65	5.55	6.04	3.12	2.03	2.06	0	0	0	0	0	0	0	0	0	0	0	0
BraA05g024600.3.5C	0.94	1.36	1.2	0.25	0.29	0.28	0	0	0	0	0	0	0	0	0	0	0	0
BraA01g046000.3.5C	0.88	1.05	0.81	2.7	2.53	1.93	0	0	0	0	0	0	0	0	0	0	0	0
BraA03g032610.3.5C	6.07	6.6	4.81	1.57	1.98	1.53	0	0	0	0	0	0	0	0	0	0	0	0
BraA01g044520.3.5C	6.14	5.53	8.83	18.26	31.33	17.58	0	0	0	0	0	0	0	0	0	0	0	0
BraA03g025070.3.5C	22.5	12.18	20.42	4.69	5.66	2.51	0	0	0	0	0	0	0	0	0	0	0	0
BraA10g008900.3.5C	0.61	0.43	0.48	1.5	1.48	1.04	0	0	0	0	0	0	0	0	0	0	0	0
BraA09g036040.3.5C	6.04	5.79	5.99	10.8	13.81	17.39	0	0	0	0	0	0	0	0	0	0	0	0
BraA08g028990.3.5C	5.56	5.66	5.21	1.84	1.53	2.18	0	0	0	0	0	0	0	0	0	0	0	0
BraA06g044980.3.5C	5.17	4.49	5.81	11.38	9.25	12.26	0	0	0	0	0	0	0	0	0	0	0	0
BraA01g004160.3.5C	8.95	6.1	8.41	1.57	1.91	3.01	0	0	0	0	0	0	0	0	0	0	0	0
BraA08g020850.3.5C	0.84	0.61	0.59	0	0.01	0.01	0	0	0	0	0	0	0	0	0	0	0	0
BraA08g029730.3.5C	15.76	15.14	20.09	34.93	42.55	31.44	0	0	0	0	0	0	0	0	0	0	0	0
BraA02g046140.3.5C	47.67	36.66	40.79	100.99	145.82	78.51	0	0	0	0	0	0	0	0	0	0	0	0
novel.646	34.55	22.6	36.44	11.35	9	5.68	0	0	0	0	0	0	0	0	0	0	0	0
BraA03g007940.3.5C	4.06	3	4.36	0.41	0.54	1.19	0	0	0	0	0	0	0	0	0	0	0	0
novel.974	0.59	0.59	0.78	2.53	2.48	1.56	0	0	0	0	0	0	0	0	0	0	0	0
novel.1292	5.3	3.69	6.03	0	0	0	0	0	0	0	0	0	0	0	0	0	0	0
BraA02g027620.3.5C	4.02	4.23	4.21	15.32	11.44	7.73	0	0	0	0	0	0	0	0	0	0	0	0
BraA03g059770.3.5C	15.06	12.87	15.66	5.18	7.17	4.3	0	0	0	0	0	0	0	0	0	0	0	0
BraA03g034120.3.5C	3.17	3.04	3.33	1.24	1.05	1.46	0	0	0	0	0	0	0	0	0	0	0	0
BraA07g042430.3.5C	5.56	6	17.97	1.21	1.24	1.63	0	0	0	0	0	0	0	0	0	0	0	0
BraA02g027410.3.5C	1.52	1.49	1.64	3.55	3.33	2.69	0	0	0	0	0	0	0	0	0	0	0	0
BraA02g030080.3.5C	136.26	124.71	146.28	292.85	288.53	205.6	0	0	0	0	0	0	0	0	0	0	0	0
BraA06g020830.3.5C	0.56	0.4	0.39	1.83	2.75	2.75	0	0	0	0	0	0	0	0	0	0	0	0
novel.567	0	0	0	0.91	2.2	3.31	0	0	0	0	0	0	0	0	0	0	0	0
BraA09g044690.3.5C	6.79	6.93	6.19	2.97	2.11	1.88	0	0	0	0	0	0	0	0	0	0	0	0
BraA06g026770.3.5C	0.72	0.36	0.76	0.06	0.04	0.06	0	0	0	0	0	0	0	0	0	0	0	0
BraA01g042740.3.5C	2.68	3.24	2.61	0.29	0.24	0.5	0	0	0	0	0	0	0	0	0	0	0	0
novel.1249	0.56	0.78	0.37	2.08	2.69	2.77	0	0	0	0	0	0	0	0	0	0	0	0
novel.1287	0.24	0.31	0	7.92	5	4.71	0	0	0	0	0	0	0	0	0	0	0	0
BraA06g029250.3.5C	7.93	7.04	5.31	1.38	2.32	1.93	0	0	0	0	0	0	0	0	0	0	0	0
BraA02g023330.3.5C	14.04	12.3	18.68	6.34	5.65	5.72	0	0	0	0	0	0	0	0	0	0	0	0
BraA07g041340.3.5C	3.64	2.47	3.99	18.27	17.07	7.59	0	0	0	0	0	0	0	0	0	0	0	0
BraA06g042800.3.5C	7.64	10.23	5.5	1.44	2.32	2.5	0	0	0	0	0	0	0	0	0	0	0	0
BraA03g055350.3.5C	5.73	6.21	8.29	0	0	0	0	0	0	0	0	0	0	0	0	0	0	0
BraA02g026980.3.5C	31.45	40.32	25.96	68.09	70.92	59.11	0	0	0	0	0	0	0	0	0	0	0	0
BraA10g023650.3.5C	4.14	4.18	4.71	0.56	0.68	1.47	0	0	0	0	0	0	0	0	0	0	0	0
BraA04g028460.3.5C	6.1	7.82	5.66	2.83	2.83	2.34	0	0	0	0	0	0	0	0	0	0	0	0
BraA07g031750.3.5C	3.17	3.99	3.73	0.61	1.03	0.71	0	0	0	0	0	0	0	0	0	0	0	0
BraA05g011480.3.5C	328.88	258.45	325.2	509.98	626.36	666.97	0	0	0	0	0	0	0	0	0	0	0	0
BraA07g022630.3.5C	8.19	8.74	10.96	3.7	2.86	4	0	0	0	0	0	0	0	0	0	0	0	0
BraA07g030220.3.5C	3.48	3.4	2.18	8.06	7.96	6.01	0	0	0	0	0	0	0	0	0	0	0	0
novel.1448	0.89	0.95	0.69	2.86	2.69	1.98	0	0	0	0	0	0	0	0	0	0	0	0
BraA09g005930.3.5C	12.56	10.24	13.31	27.28	30.34	20.64	0	0	0	0	0	0	0	0	0	0	0	0
BraA02g021670.3.5C	7.17	5.45	15.11	0.92	0.44	1.64	0	0	0	0	0	0	0	0	0	0	0	0
BraA03g042180.3.5C	3.37	4.56	3.4	0.72	1.33	1.09	0	0	0	0	0	0	0	0	0	0	0	0
novel.716	1.12	0.92	0.93	0	0	0	0	0	0	0	0	0	0	0	0	0	0	0
BraA03g025210.3.5C	9.24	10.6	7.79	3.51	3.43	3.03	0	0	0	0	0	0	0	0	0	0	0	0
BraA08g001130.3.5C	3.86	5.68	3.96	10.14	10.83	8.79	0	0	0	0	0	0	0	0	0	0	0	0
BraA07g027500.3.5C	2.34	4.16	0.48	0	0.05	0.08	0	0	0	0	0	0	0	0	0	0	0	0
BraA02g015020.3.5C	5.03	6.14	11.41	1.58	0.91	1.71	0	0	0	0	0	0	0	0	0	0	0	0
BraA08g018420.3.5C	28.12	24.91	29.18	11.78	10.33	15.04	0	0	0	0	0	0	0	0	0	0	0	0
BraA02g026240.3.5C	7.62	10.62	7.14	2.11	1.96	2.58	0	0	0	0	0	0	0	0	0	0	0	0
BraA07g013700.3.5C	84.53	74.49	239.57	21.15	18.59	27.92	0	0	0	0	0	0	0	0	0	0	0	0
BraA09g015210.3.5C	3.9	3.19	3.75	1.04	1.42	1.66	0	0	0	0	0	0	0	0	0	0	0	0
BraA05g010170.3.5C	17.59	12.22	24.29	0.36	0.17	1.28	0	0	0	0	0	0	0	0	0	0	0	0
BraA06g039150.3.5C	38.74	29.56	42.54	15.53	15.28	18.22	0	0	0	0	0	0	0	0	0	0	0	0
BraA09g043320.3.5C	7.28	6.32	8.96	1.22	0.87	2.48	0	0	0	0	0	0	0	0	0	0	0	0
novel.1032	0	0.04	0	2.36	2.31	1.17	0	0	0	0	0	0	0	0	0	0	0	0
novel.890	28.38	44.99	31.01	80.24	67.84	90.37	0	0	0	0	0	0	0	0	0	0	0	0
BraA03g062020.3.5C	1.08	0.53	0.64	5.59	3.27	3.04	0	0	0	0	0	0	0	0	0	0	0	0
BraA03g044690.3.5C	0.74	0.73	0.42	2.8	1.8	2.76	0	0	0	0	0	0	0	0	0	0	0	0
BraA10g020600.3.5C	2.33	1.34	4.63	0	0	0	0	0	0	0	0	0	0	0	0	0	0	0
BraA07g032650.3.5C	23.05	18.86	17	54.52	102.02	45.34	0	0	0	0	0	0	0	0	0	0	0	0
BraA05g038620.3.5C	66.79	70.67	45.25	121.11	120.92	117.85	0	0	0	0	0	0	0	0	0	0	0	0
BraA04g002530.3.5C	10.32	4.54	13.64	0	0.24	0	0	0	0	0	0	0	0	0	0	0	0	0
BraA02g007020.3.5C	7.12	5.36	4.72	0.14	0.46	1.18	0	0	0	0	0	0	0	0	0	0	0	0
BraA06g017890.3.5C	5.85	4.11	9.09	0.49	0.31	1.39	0	0	0	0	0	0	0	0	0	0	0	0
BraA07g000640.3.5C	0.61	0.65	0.44	2.25	1.86	1.36	0	0	0	0	0	0	0	0	0	0	0	0
BraA02g006260.3.5C	7.39	8.46	4.25	26.4	25.49	14.64	0	0	0	0	0	0	0	0	0	0	0	0
BraA03g046910.3.5C	1.59	1.44	1.6	5.92	3.87	4.25	0	0	0	0	0	0	0	0	0	0	0	0
BraA03g036170.3.5C	5.19	4.56	5.83	2.38	1.56	2.07	0	0	0	0	0	0	0	0	0	0	0	0
novel.818	56.25	50.63	36.79	120.65	130.05	84.09	0	0	0	0	0	0	0	0	0	0	0	0
BraA05g036910.3.5C	12.09	12.35	8.75	23.21	19.35	25.74	0	0	0	0	0	0	0	0	0	0	0	0
BraA08g017960.3.5C	11.7	12.78	11.92	4.95	4.86	6.87	0	0	0	0	0	0	0	0	0	0	0	0
BraA05g043310.3.5C	1.59	1.69	1.43	0.25	0.1	0.21	0	0	0	0	0	0	0	0	0	0	0	0
BraA02g024300.3.5C	2.26	1.37	1.71	0	0	0	0	0	0	0	0	0	0	0	0	0	0	0
novel.971	4.72	2.35	2.74	0	0	0	0	0	0	0	0	0	0	0	0	0	0	0
novel.1541	0.57	0.82	0.46	0.01	0.01	0	0	0	0	0	0	0	0	0	0	0	0	0
BraA09g064430.3.5C	21.29	20.63	21.52	7.16	11.5	8.18	0	0	0	0	0	0	0	0	0	0	0	0
BraA05g031720.3.5C	1.14	0.9	1.63	0.23	0.15	0.18	0	0	0	0	0	0	0	0	0	0	0	0
novel.1231	0	0	0	1.56	1.91	1.96	0	0	0	0	0	0	0	0	0	0	0	0
BraA09g042070.3.5C	31.79	28.05	19.01	7.94	10.02	9.61	0	0	0	0	0	0	0	0	0	0	0	0
BraA08g024800.3.5C	1.26	1.05	1.21	0.36	0.5	0.48	0	0	0	0	0	0	0	0	0	0	0	0
BraA01g009010.3.5C	6.36	6.98	28.65	1.45	1.11	1.12	0	0	0	0	0	0	0	0	0	0	0	0
BraA03g023030.3.5C	0	0	0	1.37	0.67	4.5	0	0	0	0	0	0	0	0	0	0	0	0
BraA07g023090.3.5C	153.37	174.21	117.1	402.96	356.97	250.64	0	0	0	0	0	0	0	0	0	0	0	0
BraA06g031750.3.5C	0.03	0.07	0.08	0.63	1.17	0.57	0	0	0	0	0	0	0	0	0	0	0	0
BraA01g017430.3.5C	3.06	3.6	2.62	7.85	5.5	7.42	0	0	0	0	0	0	0	0	0	0	0	0
BraA09g044550.3.5C	34.74	43.4	28.59	0.13	0.27	1.71	0	0	0	0	0	0	0	0	0	0	0	0
BraA01g008080.3.5C	1.95	2.06	2.4	0.34	0.44	0.24	0	0	0	0	0	0	0	0	0	0	0	0
BraA10g032870.3.5C	16.1	15.38	16.21	5.2	5.33	7	0	0	0	0	0	0	0	0	0	0	0	0
BraA05g030860.3.5C	0.42	0.42	0.5	2.09	2.8	1.08	0	0	0	0	0	0	0	0	0	0	0	0
BraA08g035860.3.5C	10.26	14.9	9.85	2.55	2.09	4.46	0	0	0	0	0	0	0	0	0	0	0	0
BraA09g029080.3.5C	2.71	2.29	2.1	0.4	0.37	0.39	0	0	0	0	0	0	0	0	0	0	0	0
BraA03g035750.3.5C	2.24	3.19	2.2	0.61	0.8	0.5	0	0	0	0	0	0	0	0	0	0	0	0
BraA10g033770.3.5C	1.37	1.73	1.26	3.67	3.92	3.79	0	0	0	0	0	0	0	0	0	0	0	0
BraA09g064470.3.5C	6.61	6.81	6.08	1.4	1.66	2.52	0	0	0	0	0	0	0	0	0	0	0	0
BraA05g038940.3.5C	9.85	18.99	13.93	4.45	4.71	5.35	0	0	0	0	0	0	0	0	0	0	0	0
BraA07g032100.3.5C	9.99	9.59	10.81	23.95	21.19	15.66	0	0	0	0	0	0	0	0	0	0	0	0
BraA03g053890.3.5C	1.83	1.68	1.91	5.21	4.94	3.21	0	0	0	0	0	0	0	0	0	0	0	0
BraA05g003750.3.5C	1.91	1.84	1.8	5.03	3.22	5.17	0	0	0	0	0	0	0	0	0	0	0	0
BraA08g001260.3.5C	77.19	53.46	306.24	1.13	1.01	4.9	0	0	0	0	0	0	0	0	0	0	0	0
BraA05g027460.3.5C	9.13	7.14	11.17	1.24	1.94	2.92	0	0	0	0	0	0	0	0	0	0	0	0
BraA08g020340.3.5C	6.87	7.62	5.44	1.48	2.29	0.99	0	0	0	0	0	0	0	0	0	0	0	0
BraA01g014990.3.5C	34.03	41.26	56.14	18.35	18.33	18.54	0	0	0	0	0	0	0	0	0	0	0	0
BraA01g032880.3.5C	24.84	24	20.12	91.23	158.49	48.61	0	0	0	0	0	0	7.11	3.77	3.03	0.22	0.23	0.76
BraA08g029320.3.5C	8.52	8.19	7.82	2.69	3.66	1.9	0	0	0	0	0	0	0	0	0	0	0	0
BraA01g025160.3.5C	0	0	0	3.13	3.61	1.86	0	0	0	0	0	0	0	0	0	0	0	0
BraA05g019300.3.5C	5.83	6.56	4.56	14.08	13.41	9.58	0	0	0	0	0	0	0	0	0	0	0	0
BraA04g030860.3.5C	2.85	2.63	2.94	0.86	0.66	0.84	0	0	0	0	0	0	0	0	0	0	0	0
BraA07g032020.3.5C	23.62	16.09	43.48	1.1	0.54	2.44	0	0	0	0	0	0	0	0	0	0	0	0
BraA03g049230.3.5C	1	0.79	0.8	2.04	2.3	1.94	0	0	0	0	0	0	0	0	0	0	0	0
BraA02g016090.3.5C	29.11	26.42	37.74	4.66	3.67	10.72	0	0	0	0	0	0	0	0	0	0	0	0
BraA06g016450.3.5C	0.7	0.66	0.98	2.25	2.37	4.46	0	0	0	0	0	0	0	0	0	0	0	0
BraA04g012750.3.5C	2.4	2.02	2.52	6.37	6.57	4.13	0	0	0	0	0	0	0	0	0	0	0	0
BraA04g004100.3.5C	2.03	2.32	1.38	0.51	0.47	0.42	0	0	0	0	0	0	0	0	0	0	0	0
BraA03g000570.3.5C	7.53	7.22	6.94	3.47	1.99	1.78	0	0	0	0	0	0	0	0	0	0	0	0
BraA04g004740.3.5C	1.03	1.05	0.72	2.8	2.48	2.94	0	0	0	0	0	0	0	0	0	0	0	0
BraA05g037800.3.5C	3.94	3.36	2.37	0.66	0.54	0.45	0	0	0	0	0	0	0	0	0	0	0	0
BraA07g040360.3.5C	2.93	2.59	2.59	7.83	6.99	4.65	0	0	0	0	0	0	0	0	0	0	0	0
novel.300	0.12	0.26	0.25	2.79	2.59	0.98	0	0	0	0	0	0	0	0	0	0	0	0
BraA06g015520.3.5C	11.25	18.59	10.57	31.53	30	35.99	0	0	0	0	0	0	0	0	0	0	0	0
BraA09g003630.3.5C	2.99	3.23	2.19	6.24	6.03	4.91	0	0	0	0	0	0	0	0	0	0	0	0
novel.1364	15.86	17.57	10.47	31.53	30.26	38.92	0	0	0	0	0	0	0	0	0	0	0	0
novel.1045	5.98	6.1	6.39	2.51	3.16	2.2	0	0	0	0	0	0	0	0	0	0	0	0
BraA07g034670.3.5C	66.06	48.28	75.79	27.81	19.69	17	0	0	0	0	0	0	0	0	0	0	0	0
BraA01g041140.3.5C	29.95	39.01	30.47	5.64	6.21	13.18	0	0	0	0	0	0	0	0	0	0	0	0
BraA06g033480.3.5C	4.81	4.13	3.98	9.57	9.8	7.6	0	0	0	0	0	0	0	0	0	0	0	0
BraA01g041830.3.5C	2.84	2.12	2.57	5.52	5.15	4.69	0	0	0	0	0	0	0	0	0	0	0	0
BraA09g006580.3.5C	59.64	71.13	44	116.66	114.46	109.21	0	0	0	0	0	0	0	0	0	0	0	0
BraA09g028640.3.5C	14.64	12.12	14.08	5.77	5.9	7.18	0	0	0	0	0	0	0	0	0	0	0	0
BraA06g012050.3.5C	24.51	45.74	363.57	1.74	1.71	2.03	0	0	0	0	0	0	0	0	0	0	0	0
novel.931	1.07	0.86	0.75	2.15	2.77	2.76	0	0	0	0	0	0	0	0	0	0	0	0
BraA01g045000.3.5C	0.46	0.57	0.64	6.45	6.9	3.47	0	0	0	0	0	0	0	0	0	0	0	0
BraA01g001720.3.5C	15.19	14.81	31.51	3.53	6.29	4.38	0	0	0	0	0	0	0	0	0	0	0	0
BraA02g019880.3.5C	29.92	28.76	34.43	71.37	92.56	52.8	0	0	0	0	0	0	0	0	0	0	0	0
BraA05g022880.3.5C	8.41	7.73	7.67	3.77	3.09	2.35	0	0	0	0	0	0	0	0	0	0	0	0
BraA04g019500.3.5C	14.81	12.84	12.4	28.58	32.34	21.73	0	0	0	0	0	0	0	0	0	0	0	0
BraA03g056610.3.5C	115.77	99.67	121.09	48.02	42.69	62.17	0	0	0	0	0	0	0	0	0	0	0	0
BraA05g008150.3.5C	0.51	0.73	0.36	3.29	2.45	2.11	0	0	0	0	0	0	0	0	0	0	0	0
BraA09g019340.3.5C	20.58	17.5	16.31	60.73	68.82	30.68	0	0	0	0	0	0	0	0	0	0	0	0
BraA04g005160.3.5C	2.81	4.39	1.64	0	0	0.06	0	0	0	0	0	0	0	0	0	0	0	0
BraA04g018130.3.5C	11.4	8.93	12.23	2.78	4.87	3.71	0	0	0	0	0	0	0	0	0	0	0	0
novel.1656	1.18	1.18	0.95	0.46	0.25	0.21	0	0	0	0	0	0	0	0	0	0	0	0
BraA09g009160.3.5C	16.54	13.04	43.24	4.03	4.62	4.45	0	0	0	0	0	0	0	0	0	0	0	0
BraA08g026660.3.5C	1.97	1.6	1.68	0.16	0.35	0.02	0	0	0	0	0	0	0	0	0	0	0	0
BraA05g036030.3.5C	2.63	2.72	3.31	1.5	0.97	0.99	0	0	0	0	0	0	0	0	0	0	0	0
BraA03g025970.3.5C	423.14	325.88	325.35	77.45	93.47	160.26	0	0	0	0	0	0	0	0	0	0	0	0
novel.1650	1.59	1.45	1.77	6.57	4.36	4.08	0	0	0	0	0	0	0	0	0	0	0	0
BraA05g010060.3.5C	10.29	10.4	5.87	22.73	23.98	18.66	0	0	0	0	0	0	0	0	0	0	0	0
BraA05g010760.3.5C	29.06	26.88	29.45	8.11	7.93	14.13	0	0	0	0	0	0	0	0	0	0	0	0
BraA07g031470.3.5C	0.85	1.27	1.81	0.24	0.18	0.19	0	0	0	0	0	0	0	0	0	0	0	0
BraA06g003460.3.5C	1.51	2.05	1.32	6.94	5.03	3.32	0	0	0	0	0	0	0	0	0	0	0	0
BraA09g010640.3.5C	35.75	45.7	30.26	73.39	70.79	96.81	0	0	0	0	0	0	0	0	0	0	0	0
novel.742	10	7.52	10.7	0.89	0.91	2.77	0	0	0	0	0	0	0	0	0	0	0	0
BraA06g041770.3.5C	3.85	3.69	3.27	0	0	0	0	0	0	0	0	0	0	0	0	0	0	0
BraA07g043620.3.5C	11.84	9.03	10.1	2.32	2.01	2.96	0	0	0	0	0	0	0	0	0	0	0	0
BraA10g022220.3.5C	4.54	4.46	3.35	8.94	7.87	7.08	0	0	0	0	0	0	0	0	0	0	0	0
BraA07g033700.3.5C	10.29	15.51	11.74	25.6	22.37	24.82	0	0	0	0	0	0	0	0	0	0	0	0
BraA03g011270.3.5C	71.92	53.43	75.83	8.9	13.39	24.78	0	0	0	0	0	0	0	0	0	0	0	0
BraA05g031730.3.5C	1.94	2.52	1.56	5.07	4.72	8.02	0	0	0	0	0	0	0	0	0	0	0	0
BraA09g014710.3.5C	4.32	5.44	3.7	9.59	8.04	11.05	0	0	0	0	0	0	0	0	0	0	0	0
BraA04g008930.3.5C	0.44	0.18	0.36	3.15	1.62	2.27	0	0	0	0	0	0	0	0	0	0	0	0
BraA09g040360.3.5C	3.97	4.63	4.61	13.85	12.3	7.68	0	0	0	0	0	0	0	0	0	0	0	0
BraA05g032660.3.5C	7.98	6.93	5.61	0	0	0	0	0	0	0	0	0	0	0	0	0	0	0
BraA02g041810.3.5C	5.01	6.24	3.56	12.12	15.66	11.32	0	0	0	0	0	0	0	0	0	0	0	0
BraA10g027110.3.5C	4.75	4.75	3.93	1.82	1.56	2.24	0	0	0	0	0	0	0	0	0	0	0	0
BraA09g045600.3.5C	8.39	8.92	6.28	16.72	14.11	16.92	0	0	0	0	0	0	0	0	0	0	0	0
BraA06g040670.3.5C	3.77	3.77	4.77	1.56	1.79	1.81	0	0	0	0	0	0	0	0	0	0	0	0
BraA05g003740.3.5C	3.94	4.19	3.5	10.55	6.38	9.64	0	0	0	0	0	0	0	0	0	0	0	0
BraA03g036060.3.5C	9.4	9.77	7.31	26.23	16.06	18.9	0	0	0	0	0	0	0	0	0	0	0	0
BraA03g004020.3.5C	44.15	60.8	37.36	20.45	17.54	22.25	0	0	0	0	0	0	0	0	0	0	0	0
BraA06g010140.3.5C	0.39	0.45	0.19	2.49	1.38	1.11	0	0	0	0	0	0	0	0	0	0	0	0
BraA05g002370.3.5C	0.93	0.59	0.58	0	0	0	0	0	0	0	0	0	0	0	0	0	0	0
BraA02g011260.3.5C	6.21	5.76	3.66	14.23	14.1	10.35	0	0	0	0	0	0	0	0	0	0	0	0
BraA06g046150.3.5C	18.69	17.57	17.94	9.57	9.39	6.26	0	0	0	0	0	0	0	0	0	0	0	0
BraA07g002790.3.5C	0.91	1.67	0.94	0	0	0	0	0	0	0	0	0	0	0	0	0	0	0
novel.369	0.29	0.09	0.19	0.78	4.26	2.42	0	0	0	0	0	0	0	0	0	0	0	0
BraA09g026620.3.5C	16.61	14.39	17.46	35.81	33.14	26.15	0	0	0	0	0	0	0	0	0	0	0	0
BraA05g014950.3.5C	220.22	176.66	900.85	15.85	15.35	27.38	0	0	0	0	0	0	0	0	0	0	0	0
BraA06g006480.3.5C	0.76	0.64	0.84	2.52	2.33	1.52	0	0	0	0	0	0	0	0	0	0	0	0
BraA10g002920.3.5C	2.72	2.85	2.99	5.94	6.2	5.26	0	0	0	0	0	0	0	0	0	0	0	0
BraA05g040550.3.5C	20.97	16.88	16.91	5.34	7.94	6.18	0	0	0	0	0	0	0	0	0	0	0	0
BraA09g016130.3.5C	4.6	3.21	3.75	31.3	36.74	7.48	0	0	0	0	0	0	0	0	0	0	0	0
BraA03g058940.3.5C	0.92	0.89	0.66	0.22	0.18	0.12	0	0	0	0	0	0	0	0	0	0	0	0
BraA06g038370.3.5C	2.55	1.87	2.4	0.49	0.68	0.55	0	0	0	0	0	0	0	0	0	0	0	0
BraA02g022550.3.5C	4.08	3.27	2.67	0.1	0.24	0	0	0	0	0	0	0	0	0	0	0	0	0
BraA10g012180.3.5C	0	0	0	0.38	0.37	0.32	0	0	0	0	0	0	0	0	0	0	0	0
BraA06g007010.3.5C	15.83	17	17.28	6.87	5.49	8.98	0	0	0	0	0	0	0	0	0	0	0	0
BraA01g015790.3.5C	2.11	3.54	2.33	7.37	12.01	6.57	0	0	0	0	0	0	0	0	0	0	0	0
BraA01g046130.3.5C	2.52	2.17	2.2	10.07	7.94	4.08	0	0	0	0	0	0	0	0	0	0	0	0
BraA10g012830.3.5C	2.69	1.12	2.29	0	0.03	0	0	0	0	0	0	0	0	0	0	0	0	0
BraA05g012540.3.5C	26.75	37.66	39.65	99.01	93.95	60.3	0	0	0	0	0	0	0	0	0	0	0	0
BraA10g012840.3.5C	8.85	14.37	7.62	29.99	38.83	23.55	0	0	0	0	0	0	0	0	0	0	0	0
BraA05g026370.3.5C	13.67	11.47	16.26	5.71	5.97	6.62	0	0	0	0	0	0	0	0	0	0	0	0
BraA09g053420.3.5C	8	7.79	14.08	1.9	1.97	3.39	0	0	0	0	0	0	0	0	0	0	0	0
BraA09g011140.3.5C	1.46	1.34	1.37	0.2	0.29	0.29	0	0	0	0	0	0	0	0	0	0	0	0
BraA06g027910.3.5C	0.31	0.39	0.35	1.47	2.66	1.63	0	0	0	0	0	0	0	0	0	0	0	0
BraA03g047990.3.5C	3.17	3.02	3.16	0.51	0.88	1.2	0	0	0	0	0	0	0	0	0	0	0	0
BraA01g005980.3.5C	9.14	6.5	7.89	1.56	2.17	3.29	0	0	0	0	0	0	0	0	0	0	0	0
BraA07g011870.3.5C	0.9	0.94	1.47	4.44	3.33	6.4	0	0	0	0	0	0	0	0	0	0	0	0
BraA10g020040.3.5C	33.98	32.32	76.43	12.68	11.44	11.59	0	0	0	0	0	0	0	0	0	0	0	0
BraA06g015070.3.5C	0.46	0.32	0.59	1.23	1.56	1.49	0	0	0	0	0	0	0	0	0	0	0	0
novel.293	3.04	2.92	4.28	0.08	0.06	0	0	0	0	0	0	0	0	0	0	0	0	0
BraA01g021590.3.5C	9.96	5.08	15.3	0.39	1.73	1.27	0	0	0	0	0	0	0	0	0	0	0	0
BraA08g016080.3.5C	95.28	81.94	106.72	24.2	18.44	41.55	0	0	0	0	0	0	0	0	0	0	0	0
novel.1484	1.03	1.38	1.03	0	0	0	0	0	0	0	0	0	0	0	0	0	0	0
BraA10g017390.3.5C	6.49	4.62	6.86	2.58	2.57	2.2	0	0	0	0	0	0	0	0	0	0	0	0
BraA03g046290.3.5C	1.77	1.51	11.79	0	0.05	0	0	0	0	0	0	0	0	0	0	0	0	0
BraA08g011380.3.5C	9.51	9.52	10.73	27.24	38.74	17.71	0	0	0	0	0	0	0	0	0	0	0	0
BraA06g045830.3.5C	0.25	0.21	0.21	0.75	0.78	0.81	0	0	0	0	0	0	0	0	0	0	0	0
BraA04g000350.3.5C	3.99	3.1	2.76	8.21	7.39	6.12	0	0	0	0	0	0	0	0	0	0	0	0
BraA08g020230.3.5C	9.1	8.39	7.7	4.09	3.87	3.14	0	0	0	0	0	0	0	0	0	0	0	0
novel.647	0.53	0.79	0.2	4.76	5.2	1.94	0	0	0	0	0	0	0	0	0	0	0	0
BraA07g014330.3.5C	17.03	24.95	11.27	1.27	0.7	3.93	0	0	0	0	0	0	0	0	0	0	0	0
BraA09g041710.3.5C	10.02	10.49	12.3	31.41	42.55	20.64	0	0	0	0	0	0	0	0	0	0	0	0
BraA09g062670.3.5C	1.09	0.51	1.15	0	0	0.02	0	0	0	0	0	0	0	0	0	0	0	0
BraA07g012530.3.5C	15.17	14.77	10.18	35.59	30.32	23.1	0	0	0	0	0	0	0	0	0	0	0	0
BraA02g042000.3.5C	24.81	24.67	22.26	11.24	11.05	6.64	0	0	0	0	0	0	0	0	0	0	0	0
BraA01g007780.3.5C	1.71	1.19	1.94	0.13	0.24	0.17	0	0	0	0	0	0	1.86	1.09	0.93	0.2	0.04	0.93
BraA01g033210.3.5C	18.39	16.9	19.01	49.44	56.13	28.68	0	0	0	0	0	0	21.17	20.19	20.81	9.65	7.77	14.99
novel.2111	1.88	2.16	1.25	4.08	4.24	4.48	0	0	0	0	0	0	0	0	0	0	0	0
BraA03g046790.3.5C	6.52	5.86	7.77	18.73	14.99	11.27	0	0	0	0	0	0	0	0	0	0	0	0
BraA07g027610.3.5C	154.39	133.97	236.94	62.62	75.46	55.06	0	0	0	0	0	0	0	0	0	0	0	0
BraA09g068140.3.5C	3.84	2.42	6.27	0.11	0.09	0.21	0	0	0	0	0	0	0	0	0	0	0	0
BraA07g031360.3.5C	3.92	4.27	3.87	8.82	9.92	6.59	0	0	0	0	0	0	0	0	0	0	0	0
novel.741	0.03	0.07	0.04	0.99	1.26	0.89	0	0	0	0	0	0	0	0	0	0	0	0
BraA01g042400.3.5C	24.32	23.78	17	5.37	7.43	9.87	0	0	0	0	0	0	0	0	0	0	0	0
BraA07g015950.3.5C	2.28	2.28	2.43	6.12	7.05	4.13	0	0	0	0	0	0	0	0	0	0	0	0
BraA02g007870.3.5C	3.28	2.61	4.45	0.62	0.25	0.53	0	0	0	0	0	0	0	0	0	0	0	0
BraA05g008100.3.5C	0.44	0.28	0.2	0.03	0.01	0.02	0	0	0	0	0	0	0	0	0	0	0	0
BraA05g029650.3.5C	4.61	5.04	4.54	2.45	1.74	2.3	0	0	0	0	0	0	0	0	0	0	0	0
BraA08g016470.3.5C	4.4	6.4	4.57	12.66	9.62	10.36	0	0	0	0	0	0	0	0	0	0	0	0
BraA09g006380.3.5C	13.52	16.72	13.56	5.7	6.3	8.22	0	0	0	0	0	0	0	0	0	0	0	0
BraA09g063040.3.5C	7.43	7.12	8.65	4.22	3.11	2.7	0	0	0	0	0	0	0	0	0	0	0	0
BraA07g008930.3.5C	2.27	3.08	1.69	9.31	5.34	13.46	0	0	0	0	0	0	0	0	0	0	0	0
BraA01g024010.3.5C	0	0	0	0.66	0.48	0.31	0	0	0	0	0	0	0.03	0	0.02	1.48	1.52	0.4
BraA09g006490.3.5C	208.2	189.51	244.01	52.27	66.03	101.78	0	0	0	0	0	0	0	0	0	0	0	0
BraA09g040590.3.5C	0.21	0.27	0.1	1.81	1.79	1.23	0	0	0	0	0	0	0	0	0	0	0	0
BraA09g052920.3.5C	0.92	1.21	1.11	3.6	2.46	3.52	0	0	0	0	0	0	0	0	0	0	0	0
BraA07g013970.3.5C	3.16	4.62	3.34	0.35	0.25	1.03	0	0	0	0	0	0	0	0	0	0	0	0
novel.413	6.49	5.49	4.6	1.2	1.73	0.84	0	0	0	0	0	0	0	0	0	0	0	0
BraA06g041250.3.5C	29.9	21.99	26.59	7.3	8.85	12.62	0	0	0	0	0	0	0	0	0	0	0	0
BraA02g019950.3.5C	2.06	2.18	1.53	4.05	3.98	4.4	0	0	0	0	0	0	0	0	0	0	0	0
BraA03g064980.3.5C	18.26	18.24	13.34	35.84	34.54	28.82	0	0	0	0	0	0	0	0	0	0	0	0
BraA02g015450.3.5C	3.26	5.36	1.98	16.13	15.53	8.92	0	0	0	0	0	0	0	0	0	0	0	0
BraA04g017880.3.5C	4.03	3.12	2.97	0.22	0.66	0.91	0	0	0	0	0	0	0	0	0	0	0	0
BraA10g016050.3.5C	31.03	22.65	23.88	8.08	10.86	7.69	0	0	0	0	0	0	0	0	0	0	0	0
BraA04g028420.3.5C	11.44	9.7	11.82	4.21	3.1	4.85	0	0	0	0	0	0	0	0	0	0	0	0
BraA07g000410.3.5C	6.55	5.69	7.23	1.91	2.59	3.08	0	0	0	0	0	0	0	0	0	0	0	0
BraA09g055120.3.5C	2.8	4.61	2.9	7.87	8.63	8.6	0	0	0	0	0	0	0	0	0	0	0	0
BraA06g000510.3.5C	0	0	0	3.33	1.77	0.83	0	0	0	0	0	0	0	0	0	0	0	0
BraA09g019460.3.5C	171.76	135.33	148.34	18.78	22.95	56.76	0	0	0	0	0	0	0	0	0	0	0	0
novel.1073	3.92	7.48	2.82	1.06	1.05	1	0	0	0	0	0	0	0	0	0	0	0	0
BraA03g013770.3.5C	26.98	19.79	26.98	13.2	9.72	9.69	0	0	0	0	0	0	0	0	0	0	0	0
BraA07g033370.3.5C	1.09	1.1	0.87	2.52	1.91	1.99	0	0	0	0	0	0	0	0	0	0	0	0
BraA07g006990.3.5C	2.29	0.87	1.86	0	0	0.14	0	0	0	0	0	0	0	0	0	0	0	0
BraA02g024080.3.5C	7.87	7.2	5.6	19.22	18.43	13.98	0	0	0	0	0	0	0	0	0	0	0	0
BraA09g023340.3.5C	7.56	7.38	6.34	20.17	19.3	11.45	0	0	0	0	0	0	0	0	0	0	0	0
BraA09g004470.3.5C	27.3	19.06	32.77	9.42	9.8	11.14	0	0	0	0	0	0	0	0	0	0	0	0
BraA07g035920.3.5C	9.44	6.89	8.22	2.86	3.42	2.93	0	0	0	0	0	0	0	0	0	0	0	0
BraA09g047490.3.5C	3.59	4.16	2.65	0.62	0.48	1.21	0	0	0	0	0	0	0	0	0	0	0	0
BraA01g008030.3.5C	0.72	0.95	0.76	2.69	3.23	2.48	0	0	0	0	0	0	0	0	0	0	0	0
BraA07g023400.3.5C	1.75	2.53	1.68	8.94	8.11	4	0	0	0	0	0	0	0	0	0	0	0	0
BraA02g002240.3.5C	3.69	1.62	3.57	0.54	0.38	0.68	0	0	0	0	0	0	0	0	0	0	0	0
BraA01g017330.3.5C	13.32	8.56	10.7	4.76	3.8	4.82	0	0	0	0	0	0	0	0	0	0	0	0
BraA03g056810.3.5C	114.54	85.56	99.42	15.51	12.66	37.6	0	0	0	0	0	0	0	0	0	0	0	0
BraA02g045380.3.5C	35.05	32.58	30.73	93.18	137.51	56.79	0	0	0	0	0	0	0	0	0	0	0	0
BraA04g031470.3.5C	12.97	15.74	16.31	4.96	3.66	4.64	0	0	0	0	0	0	0	0	0	0	0	0
BraA10g029300.3.5C	2.02	2.15	2.04	0.25	0.3	0.3	0	0	0	0	0	0	0	0	0	0	0	0
BraA06g037470.3.5C	4.48	4.32	4.33	1.24	1.72	2.1	0	0	0	0	0	0	0	0	0	0	0	0
BraA09g054070.3.5C	5.38	7.33	4.73	11.41	12.25	10.47	0	0	0	0	0	0	0	0	0	0	0	0
BraA09g042440.3.5C	2.61	1.92	1.76	4.51	8.94	5.63	0	0	0	0	0	0	0	0	0	0	0	0
BraA08g025690.3.5C	0.59	0.22	0.49	2.27	1.81	1.91	0	0	0	0	0	0	0	0	0	0	0	0
BraA03g037330.3.5C	318.24	214.89	321.33	24.85	32	91.02	0	0	0	0	0	0	0	0	0	0	0	0
BraA07g004670.3.5C	3.54	2.98	3.44	6.79	6.81	10.65	0	0	0	0	0	0	0	0	0	0	0	0
BraA01g041690.3.5C	41.51	34.12	34.76	96.33	67.16	61.21	0	0	0	0	0	0	0	0	0	0	0	0
BraA09g066650.3.5C	1.23	1.14	1.44	0.04	0.07	0.04	0	0	0	0	0	0	0	0	0	0	0	0
BraA03g052560.3.5C	11.41	9.46	18.66	3.45	4.73	3.93	0	0	0	0	0	0	0	0	0	0	0	0
BraA09g016140.3.5C	54.2	52.5	61.47	137.74	105.68	87.17	0	0	0	0	0	0	0	0	0	0	0	0
BraA06g028960.3.5C	18.44	11.82	12.71	2.33	3.6	5.06	0	0	0	0	0	0	0	0	0	0	0	0
BraA05g009840.3.5C	53.94	27.25	60.78	3.71	1.37	9.68	0	0	0	0	0	0	0	0	0	0	0	0
novel.306	0	0	0	1.17	1.15	0.79	0	0	0	0	0	0	0	0	0	0	0	0
BraA01g023380.3.5C	1.69	1.9	2.21	0	0	0	0	0	0	0	0	0	0	0	0	0	0	0
BraA01g035510.3.5C	0.23	0.18	0.31	1.27	0.85	0.87	0	0	0	0	0	0	0	0	0	0	0	0
BraA03g042010.3.5C	118.03	109.21	283.7	45.63	36.69	43.79	0	0	0	0	0	0	0	0	0	0	0	0
BraA06g007300.3.5C	34.93	34.02	30.91	7.43	8.69	15.77	0	0	0	0	0	0	0	0	0	0	0	0
BraA03g012960.3.5C	199.32	183.92	438.98	65.3	53.05	85.96	0	0	0	0	0	0	0	0	0	0	0	0
BraA10g013320.3.5C	454.53	398.09	833.49	150.99	184.58	192.33	0	0	0	0	0	0	0	0	0	0	0	0
BraA03g011970.3.5C	1.42	2.1	1.16	0.3	0.2	0.4	0	0	0	0	0	0	0	0	0	0	0	0
novel.334	0.3	0.38	0.21	2.34	2.53	1.3	0	0	0	0	0	0	0	0	0	0	0	0
BraA05g010630.3.5C	11.24	13.08	10.85	1.32	1.4	4.06	0	0	0	0	0	0	0	0	0	0	0	0
BraA06g000700.3.5C	10.12	6.81	5.98	19.88	17.74	27	0	0	0	0	0	0	0	0	0	0	0	0
BraA03g062350.3.5C	6.52	7.43	11.08	0.7	1.26	1.7	0	0	0	0	0	0	0	0	0	0	0	0
BraA10g020440.3.5C	11.51	4.66	13.55	1.2	1.38	2.7	0	0	0	0	0	0	0	0	0	0	0	0
BraA02g007810.3.5C	9.38	9.36	9.66	20.01	16.7	18.32	0	0	0	0	0	0	0	0	0	0	0	0
BraA02g036190.3.5C	8.13	7.12	8.06	1.61	2.58	3.38	0	0	0	0	0	0	0	0	0	0	0	0
BraA04g002820.3.5C	16.08	18.32	13	32.26	27.06	40.45	0	0	0	0	0	0	0	0	0	0	0	0
BraA08g018360.3.5C	2.6	2.55	1.34	0	0	0	0	0	0	0	0	0	0	0	0	0	0	0
BraA03g011280.3.5C	7.18	2.57	7.88	19.74	25.44	29.17	0	0	0	0	0	0	0	0	0	0	0	0
BraA07g035460.3.5C	1.34	1.12	1	3.64	16.38	5.07	0	0	0	0	0	0	0	0	0	0	0	0
BraA10g029350.3.5C	12.37	11.64	11.27	4.39	3.85	6.43	0	0	0	0	0	0	0	0	0	0	0	0
BraA02g041080.3.5C	5.64	9.15	8.04	1.74	2.7	2.89	0	0	0	0	0	0	0	0	0	0	0	0
BraA07g002060.3.5C	0.24	0.33	0.37	2.02	2	1.1	0	0	0	0	0	0	0	0	0	0	0	0
BraA03g043820.3.5C	2.04	1.97	2.25	7.8	5.98	4.23	0	0	0	0	0	0	0	0	0	0	0	0
BraA07g029340.3.5C	44.51	49.06	234.3	5.47	6.14	5.17	0	0	0	0	0	0	0	0	0	0	0	0
BraA02g045230.3.5C	20.2	16.9	88.04	2.74	1.69	1.74	0	0	0	0	0	0	0	0	0	0	0	0
BraA06g034380.3.5C	1.93	1.74	2.66	0.5	0.4	0.67	0	0	0	0	0	0	0	0	0	0	0	0
BraA02g029910.3.5C	1.62	2.35	1.8	0.48	0.54	0.63	0	0	0	0	0	0	0	0	0	0	0	0
BraA06g010530.3.5C	1.04	0.9	1.04	2.7	3.44	1.95	0	0	0	0	0	0	0	0	0	0	0	0
BraA02g033050.3.5C	8.81	7.19	10.45	26.77	22.65	15.12	0	0	0	0	0	0	0	0	0	0	0	0
BraA10g028750.3.5C	0.83	0.88	0.54	2.15	1.9	2.81	0	0	0	0	0	0	0	0	0	0	0	0
BraA06g027450.3.5C	1.58	1.56	0.85	0	0.07	0.21	0	0	0	0	0	0	0	0	0	0	0	0
BraA07g038490.3.5C	5.64	6.3	7.21	14.72	18.19	11.36	0	0	0	0	0	0	0	0	0	0	0	0
BraA01g002080.3.5C	28.1	21.01	30.67	12.45	12.87	12.95	0	0	0	0	0	0	0	0	0	0	0	0
BraA03g050960.3.5C	2.14	2.34	2.75	8.15	6	5.46	0	0	0	0	0	0	0	0	0	0	0	0
BraA08g020390.3.5C	1.42	2.28	1.4	0.4	0.47	0.27	0	0	0	0	0	0	0	0	0	0	0	0
BraA03g032490.3.5C	11.81	11.68	8.54	24.91	26.39	17.24	0	0	0	0	0	0	0	0	0	0	0	0
BraA02g030160.3.5C	9.64	11.79	8.24	18.42	29.22	19.52	0	0	0	0	0	0	0	0	0	0	0	0
BraA03g026180.3.5C	0.34	0.52	0.28	1.57	1.62	0.88	0	0	0	0	0	0	0	0	0	0	0	0
BraA07g014580.3.5C	208.25	183.68	196.22	65.12	66.72	106.98	0	0	0	0	0	0	0	0	0	0	0	0
BraA01g018470.3.5C	11.43	7.33	10.82	0.42	0.68	2.37	0	0	0	0	0	0	0	0	0	0	0	0
BraA09g034430.3.5C	11.09	13.23	10.13	3.56	5.78	4.14	0	0	0	0	0	0	0	0	0	0	0	0
BraA03g020580.3.5C	142.2	143.24	123.69	30.69	28.29	63.01	0	0	0	0	0	0	0	0	0	0	0	0
novel.75	0	0	0	3.87	1.08	0.34	0	0	0	0	0	0	0	0	0	0	0	0
BraA01g036330.3.5C	5.76	5.52	4.96	2.88	2.3	1.83	0	0	0	0	0	0	0	0	0	0	0	0
BraA10g031150.3.5C	3.24	3.04	3.18	1.69	1.04	1.09	0	0	0	0	0	0	0	0	0	0	0	0
BraA09g041460.3.5C	13.68	10.15	22.43	4.38	4.01	5.35	0	0	0	0	0	0	0	0	0	0	0	0
BraA09g003770.3.5C	3.38	4.04	3.33	1.64	0.96	1.25	0	0	0	0	0	0	0	0	0	0	0	0
BraA09g067910.3.5C	27.43	26.96	24.53	8.22	8.63	14.06	0	0	0	0	0	0	0	0	0	0	0	0
BraA09g063290.3.5C	0.42	0.52	0.43	0.08	0.07	0.04	0	0	0	0	0	0	0	0	0	0	0	0
BraA01g021150.3.5C	4	3.04	6.51	26.78	28.09	11.34	0	0	0	0	0	0	0	0	0	0	0	0
BraA09g014400.3.5C	4.17	2.71	3.12	1.03	0.83	0.77	0	0	0	0	0	0	0	0	0	0	0	0
BraA02g001310.3.5C	4.76	5.22	5.27	0	0	0.14	0	0	0	0	0	0	0	0	0	0	0	0
BraA07g037970.3.5C	13.17	7.61	17.14	0.92	0.97	3.33	0	0	0	0	0	0	0	0	0	0	0	0
BraA10g029000.3.5C	12.46	12.63	11.61	24.93	28.61	18.65	0	0	0	0	0	0	0	0	0	0	0	0
BraA03g053230.3.5C	7.36	8.74	5.37	19.26	14.4	27.12	0	0	0	0	0	0	0	0	0	0	0	0
BraA06g016360.3.5C	0.96	1.12	1.11	3.16	2.67	2.25	0	0	0	0	0	0	0	0	0	0	0	0
BraA09g027770.3.5C	0.67	0.95	1.66	0	0	0	0	0	0	0	0	0	0	0	0	0	0	0
BraA03g015160.3.5C	7.58	7.68	3.19	0	0.11	0.14	0	0	0	0	0	0	0	0	0	0	0	0
BraA04g001990.3.5C	6.29	7.39	5.43	2.48	2.59	2.91	0	0	0	0	0	0	0	0	0	0	0	0
BraA07g012610.3.5C	14.26	18.18	12.47	7.08	6.68	7.13	0	0	0	0	0	0	0	0	0	0	0	0
BraA02g016010.3.5C	6.97	3.68	4.61	0.08	0.07	0.81	0	0	0	0	0	0	0	0	0	0	0	0
BraA05g015080.3.5C	0.21	0.1	0.41	2.16	2.63	1.42	0	0	0	0	0	0	0	0	0	0	0	0
BraA01g030630.3.5C	50.67	37.44	55.55	162.07	140.02	81.67	0	0	0	0	0	0	0	0	0	0	0	0
BraA03g020080.3.5C	12.57	14.86	11.25	4.77	6.17	6.74	0	0	0	0	0	0	0	0	0	0	0	0
BraA07g008720.3.5C	33.61	45.35	82.59	11.45	15.33	17.08	0	0	0	0	0	0	0	0	0	0	0	0
BraA02g040930.3.5C	13.79	12.35	48.63	2.79	3.88	4	0	0	0	0	0	0	0	0	0	0	0	0
BraA02g047020.3.5C	5.92	3.54	3.76	0.51	0.58	0.9	0	0	0	0	0	0	0	0	0	0	0	0
BraA04g007620.3.5C	4.06	4.92	4.44	13.62	14.08	11.64	0	0	0	0	0	0	0	0	0	0	0	0
BraA02g015670.3.5C	10.76	11.73	7.93	21.43	24.4	16.99	0	0	0	0	0	0	0	0	0	0	0	0
BraA09g025890.3.5C	6.27	6.71	8.38	3.59	2.7	3.08	0	0	0	0	0	0	0	0	0	0	0	0
BraA10g025740.3.5C	9.69	9.68	9.96	4.09	4.93	4.9	0	0	0	0	0	0	0	0	0	0	0	0
BraA04g023060.3.5C	1.68	2.89	1.79	5.06	9.05	11.47	0	0	0	0	0	0	0	0	0	0	0	0
novel.830	10.78	5.9	8.13	0	0.18	0	0	0	0	0	0	0	0	0	0	0	0	0
BraA05g010890.3.5C	1.61	1.72	1.37	0.65	0.49	0.6	0	0	0	0	0	0	0	0	0	0	0	0
BraA03g028200.3.5C	1.09	1.34	1.08	0.04	0.2	0	0	0	0	0	0	0	0	0	0	0	0	0
BraA10g012540.3.5C	3.31	1.6	3.86	15.14	14.15	7.07	0	0	0	0	0	0	0	0	0	0	0	0
BraA09g060580.3.5C	5.15	4.53	3.86	12.26	9.72	8.29	0	0	0	0	0	0	0	0	0	0	0	0
BraA05g024220.3.5C	3.05	3.57	2.48	5.97	7.01	6.53	0	0	0	0	0	0	0	0	0	0	0	0
BraA08g001910.3.5C	2.57	5.61	2.86	0.72	0.82	0.85	0	0	0	0	0	0	0	0	0	0	0	0
BraA10g017410.3.5C	10.76	12.04	11.42	4.69	5.44	6.17	0	0	0	0	0	0	0	0	0	0	0	0
BraA10g012360.3.5C	4.4	2.79	3.18	0.57	0.86	0.8	0	0	0	0	0	0	0	0	0	0	0	0
BraA07g036390.3.5C	0.78	0.4	0.52	2.37	1.52	2.01	0	0	0	0	0	0	0	0	0	0	0	0
BraA04g020410.3.5C	3.29	3.81	2.54	6.53	6.66	5.96	0	0	0	0	0	0	0	0	0	0	0	0
BraA09g007170.3.5C	0	0.02	0.02	1	0.62	0.6	0	0	0	0	0	0	0	0	0	0	0	0
BraA02g018360.3.5C	30.3	23.7	31.58	66.02	64.31	45.32	0	0	0	0	0	0	0	0	0	0	0	0
BraA01g030350.3.5C	6.04	7.28	5.06	2.25	2.53	2.74	0	0	0	0	0	0	0	0	0	0	0	0
BraA06g030380.3.5C	2.58	3.75	1.68	12.23	7.71	11.26	0	0	0	0	0	0	0	0	0	0	0	0
BraA02g008930.3.5C	0	0	0	0.69	0.72	0.27	0	0	0	0	0	0	0	0	0	0	0	0
BraA05g007950.3.5C	0.39	0.98	0.47	2.74	2.44	2.37	0	0	0	0	0	0	0	0	0	0	0	0
BraA06g043190.3.5C	6.45	5.97	8.69	2.2	2.26	3.03	0	0	0	0	0	0	0	0	0	0	0	0
BraA06g031250.3.5C	0.5	1.1	0.44	3.43	3.34	5.16	0	0	0	0	0	0	0	0	0	0	0	0
BraA06g037520.3.5C	3.51	3.11	4.14	0.86	1.04	0.42	0	0	0	0	0	0	0	0	0	0	0	0
BraA04g006290.3.5C	22.39	23.12	22.09	13.22	10.53	8.79	0	0	0	0	0	0	0	0	0	0	0	0
BraA08g000540.3.5C	2.75	2.85	2.35	5.56	6.44	5.43	0	0	0	0	0	0	0	0	0	0	0	0
BraA04g001290.3.5C	46.94	36.93	36.65	3.77	6.45	13.67	0	0	0	0	0	0	0	0	0	0	0	0
BraA05g040570.3.5C	3.95	3.78	3.89	8.39	10.02	10.93	0	0	0	0	0	0	0	0	0	0	0	0
BraA02g044820.3.5C	1.25	0.85	0.78	0.23	0.22	0.23	0	0	0	0	0	0	0	0	0	0	0	0
BraA09g006280.3.5C	1.49	1.51	1.55	5.7	4.03	2.87	0	0	0	0	0	0	0	0	0	0	0	0
BraA09g062010.3.5C	5.71	5.8	4.7	1.66	1.94	2.64	0	0	0	0	0	0	0	0	0	0	0	0
BraA06g010250.3.5C	0.08	0.17	0.3	1.83	0.98	1.6	0	0	0	0	0	0	0	0	0	0	0	0
BraA08g002810.3.5C	15.13	7.6	11.51	31.42	28.27	27.25	0	0	0	0	0	0	0	0	0	0	0	0
BraA08g002890.3.5C	2.21	2.09	2.34	0.8	0.73	0.66	0	0	0	0	0	0	0	0	0	0	0	0
BraA08g012080.3.5C	3.94	2.25	2.52	0.58	0.18	0.21	0	0	0	0	0	0	0	0	0	0	0	0
BraA08g020870.3.5C	44.23	40.88	104.12	19.3	13.64	15	0	0	0	0	0	0	0	0	0	0	0	0
BraA02g015870.3.5C	291.19	210.64	296.46	9.15	11.01	36.47	0	0	0	0	0	0	0	0	0	0	0	0
BraA01g032740.3.5C	0.93	0.9	0.93	0.2	0.21	0.32	0	0	0	0	0	0	0	0	0	0	0	0
BraA09g021200.3.5C	0.31	0.37	0.42	0	0.01	0.05	0	0	0	0	0	0	0	0	0	0	0	0
BraA05g009820.3.5C	80.19	63.37	100.15	8.94	9.95	28.45	0	0	0	0	0	0	0	0	0	0	0	0
BraA03g035390.3.5C	2.96	4.07	2.08	6.59	8.01	8.77	0	0	0	0	0	0	0	0	0	0	0	0
BraA09g027900.3.5C	9.9	7.52	18.19	2.88	2.48	3.78	0	0	0	0	0	0	0	0	0	0	0	0
BraA09g015600.3.5C	53.05	60.44	58.38	18.24	14.74	29.37	0	0	0	0	0	0	0	0	0	0	0	0
BraA05g036310.3.5C	36.61	36.25	28.99	11.73	13.85	18.49	0	0	0	0	0	0	0	0	0	0	0	0
BraA08g035730.3.5C	0.57	0.42	0.67	0	0	0	0	0	0	0	0	0	0	0	0	0	0	0
BraA01g019950.3.5C	70.86	59.66	72.19	153.15	182.14	104.5	0	0	0	0	0	0	0	0	0	0	0	0
BraA10g032560.3.5C	23.46	23.89	29.53	2.83	5.51	9.29	0	0	0	0	0	0	0	0	0	0	0	0
BraA08g015960.3.5C	61.77	57.78	64.54	143.14	235.26	107.88	0	0	0	0	0	0	0	0	0	0	0	0
BraA06g016000.3.5C	10.5	8.16	9.69	3.22	3.21	3.97	0	0	0	0	0	0	0	0	0	0	0	0
BraA02g043820.3.5C	0.59	0.49	0.7	0.21	0.14	0.18	0	0	0	0	0	0	0	0	0	0	0	0
BraA08g030830.3.5C	2.61	3.33	2.54	6.39	5.53	4.89	0	0	0	0	0	0	0	0	0	0	0	0
BraA03g053250.3.5C	1.93	1.47	1.78	6.53	3.57	4.8	0	0	0	0	0	0	0	0	0	0	0	0
BraA07g027430.3.5C	125.46	99.19	136.47	41.91	64.35	50.75	0	0	0	0	0	0	0	0	0	0	0	0
BraA05g026400.3.5C	50.67	43.06	37.45	17.28	16.2	24.21	0	0	0	0	0	0	0	0	0	0	0	0
BraA03g023890.3.5C	0.1	0.2	0.11	0.8	1.07	0.78	0	0	0	0	0	0	0	0	0	0	0	0
BraA03g006000.3.5C	19.59	20.78	24.4	7.93	11.68	10.38	0	0	0	0	0	0	0	0	0	0	0	0
BraA09g004850.3.5C	12.36	13.33	12.2	4.47	5.62	6.95	0	0	0	0	0	0	0	0	0	0	0	0
BraA02g023520.3.5C	1.08	0.66	1.04	0	0	0	0	0	0	0	0	0	0	0	0	0	0	0
BraA01g000380.3.5C	6.17	4.36	5.64	0.77	0.99	0.6	0	0	0	0	0	0	0	0	0	0	0	0
BraA09g024460.3.5C	758.95	716.96	606.97	229.04	270.78	381.3	0	0	0	0	0	0	0	0	0	0	0	0
BraA10g016730.3.5C	1.18	1.27	1.66	0.36	0.32	0.41	0	0	0	0	0	0	0	0	0	0	0	0
BraA05g015280.3.5C	0.87	1.19	1.36	3.22	3.99	2.6	0	0	0	0	0	0	0	0	0	0	0	0
novel.384	8.46	10.93	8.97	17.8	16.87	21.13	0	0	0	0	0	0	0	0	0	0	0	0
BraA05g039340.3.5C	10.89	9.85	11.13	4.29	3.73	5.97	0	0	0	0	0	0	0	0	0	0	0	0
BraA09g063970.3.5C	13.52	8.79	13.85	5.07	4.9	5.3	0	0	0	0	0	0	0	0	0	0	0	0
BraA01g037890.3.5C	4.54	2.93	3.81	0.64	1.23	1.18	0	0	0	0	0	0	0	0	0	0	0	0
BraA06g033070.3.5C	1.76	2.68	1.14	0.19	0.19	0	0	0	0	0	0	0	0	0	0	0	0	0
BraA09g051320.3.5C	1.54	2.08	1.84	0.67	0.69	0.58	0	0	0	0	0	0	0	0	0	0	0	0
BraA05g028740.3.5C	5.56	5.23	6.43	1.89	1.87	2.92	0	0	0	0	0	0	0	0	0	0	0	0
BraA02g027500.3.5C	26.79	24.61	26.92	79.16	58.86	41.31	0	0	0	0	0	0	0	0	0	0	0	0
BraA05g006190.3.5C	13.95	15.77	22.99	5.34	6.29	8.03	0	0	0	0	0	0	0	0	0	0	0	0
BraA10g013100.3.5C	1.21	1.31	0.95	0.3	0.09	0.16	0	0	0	0	0	0	0	0	0	0	0	0
BraA06g038820.3.5C	3.93	4.76	3.14	8.79	6.91	8.08	0	0	0	0	0	0	0	0	0	0	0	0
BraA08g002530.3.5C	9.51	6.18	8.68	2.32	2.66	2.7	0	0	0	0	0	0	0	0	0	0	0	0
BraA09g011510.3.5C	31.01	30.38	39.11	4.4	4.91	12.77	0	0	0	0	0	0	0	0	0	0	0	0
BraA02g045180.3.5C	0.01	0.02	0.02	0.35	0.19	0.16	0	0	0	0	0	0	0	0	0	0	0	0
novel.848	141.54	80.12	106.83	0.61	1.98	7.58	0	0	0	0	0	0	0	0	0	0	0	0
BraA06g032670.3.5C	27.53	25.08	27.03	6.45	7.2	13.15	0	0	0	0	0	0	0	0	0	0	0	0
BraA03g052340.3.5C	0.36	0.32	0.14	1.27	1.74	0.93	0	0	0	0	0	0	0	0	0	0	0	0
BraA02g002650.3.5C	6.48	6.16	6	2.68	2.28	1.89	0	0	0	0	0	0	0	0	0	0	0	0
BraA09g016470.3.5C	1.72	1.58	1.65	4.33	3.65	2.78	0	0	0	0	0	0	0	0	0	0	0	0
BraA03g015010.3.5C	311.95	386.22	202.68	806.19	735.16	566.03	0	0	0	0	0	0	0	0	0	0	0	0
BraA04g031170.3.5C	1.75	2.7	2.22	0	0.05	0.06	0	0	0	0	0	0	0	0	0	0	0	0
BraA01g045480.3.5C	1.86	1.91	1.39	3.73	3.96	3.47	0	0	0	0	0	0	0	0	0	0	0	0
BraA07g000440.3.5C	0.68	0.69	0.46	0.04	0.04	0.04	0	0	0	0	0	0	0	0	0	0	0	0
BraA09g025770.3.5C	4.73	5.28	5.19	0.44	0.53	1.66	0	0	0	0	0	0	0	0	0	0	0	0
BraA06g041590.3.5C	0.87	1	0.75	0.11	0.11	0.16	0	0	0	0	0	0	0	0	0	0	0	0
BraA03g054270.3.5C	7.46	6.56	11.19	3.54	2.92	2.31	0	0	0	0	0	0	0	0	0	0	0	0
BraA09g003750.3.5C	2.39	1.84	1.97	7.69	23.97	5.41	0	0	0	0	0	0	0	0	0	0	0	0
novel.402	24.39	20.22	28.79	6.1	7.29	11.38	0	0	0	0	0	0	0	0	0	0	0	0
BraA06g034290.3.5C	9.89	9.8	7.74	4.47	3.16	4.73	0	0	0	0	0	0	0	0	0	0	0	0
BraA04g030470.3.5C	1.9	1.57	1.33	5.47	5.71	3.46	0	0	0	0	0	0	0	0	0	0	0	0
BraA07g043650.3.5C	70.6	43.68	53.04	4.96	9.17	18.85	0	0	0	0	0	0	0	0	0	0	0	0
BraA02g003670.3.5C	0.57	0.67	0.55	2.51	2.62	1.3	0	0	0	0	0	0	0	0	0	0	0	0
BraA03g022780.3.5C	12.25	13.37	8.97	21.09	20.44	25.89	0	0	0	0	0	0	0	0	0	0	0	0
BraA06g035110.3.5C	2.48	2.15	2.23	0.58	0.37	0.45	0	0	0	0	0	0	0	0	0	0	0	0
BraA05g000230.3.5C	2.25	1.57	2.25	0.14	0.11	0	0	0	0	0	0	0	0	0	0	0	0	0
BraA10g026680.3.5C	0.71	0.52	0.54	3.67	4.52	1.51	0	0	0	0	0	0	0	0	0	0	0	0
novel.1382	1.97	3.03	0.62	0.12	0.1	0.08	0	0	0	0	0	0	0	0	0	0	0	0
BraA03g041500.3.5C	64.85	60.68	133.25	30.4	25.37	23.85	0	0	0	0	0	0	0	0	0	0	0	0
BraA10g024810.3.5C	13.95	13.68	15.36	6.76	3.75	6.12	0	0	0	0	0	0	0	0	0	0	0	0
BraA02g036440.3.5C	0.17	0.16	0.12	2	1.08	2.01	0	0	0	0	0	0	0	0	0	0	0	0
BraA06g040820.3.5C	1.39	1.36	1.31	0.48	0.4	0.38	0	0	0	0	0	0	0	0	0	0	0	0
BraA09g053790.3.5C	7.93	6.63	11.86	2.86	3.1	1.62	0	0	0	0	0	0	0	0	0	0	0	0
novel.1524	3.01	2.58	3.41	6.11	5.59	5.69	0	0	0	0	0	0	0	0	0	0	0	0
novel.721	0.69	1.17	0.37	0	0	0	0	0	0	0	0	0	0	0	0	0	0	0
BraA04g007130.3.5C	3.23	2.83	5.48	1.4	1	1.15	0	0	0	0	0	0	0	0	0	0	0	0
BraA07g023380.3.5C	1.71	1.66	2.71	0.51	0.5	0.67	0	0	0	0	0	0	0	0	0	0	0	0
BraA08g027110.3.5C	15.88	20.16	11.58	36.25	34.43	29.55	0	0	0	0	0	0	0	0	0	0	0	0
BraA09g002270.3.5C	8.15	4.9	6.85	12.94	16.23	18.94	0	0	0	0	0	0	0	0	0	0	0	0
BraA02g035540.3.5C	12.29	14.13	9.45	23	21.69	31.44	0	0	0	0	0	0	0	0	0	0	0	0
BraA09g016930.3.5C	5.07	5.19	5.52	0.87	1.26	2.22	0	0	0	0	0	0	0	0	0	0	0	0
BraA06g010640.3.5C	0.04	0.05	0.17	0.89	0.69	0.81	0	0	0	0	0	0	0	0	0	0	0	0
BraA09g038750.3.5C	75.17	77.62	57.74	145.26	167.34	106.78	0	0	0	0	0	0	0	0	0	0	0	0
BraA04g013930.3.5C	19.29	18.45	21.41	46.01	48.95	29.13	0	0	0	0	0	0	0	0	0	0	0	0
BraA03g028620.3.5C	3.97	3.79	4.92	2.19	1.74	1.3	0	0	0	0	0	0	0	0	0	0	0	0
BraA08g021640.3.5C	3.24	3.16	3.06	1.61	1.38	1.33	0	0	0	0	0	0	0	0	0	0	0	0
BraA05g002570.3.5C	3.37	4.65	3.62	0.97	0.75	1.55	0	0	0	0	0	0	0	0	0	0	0	0
BraA04g003860.3.5C	4.95	2.56	3.75	1.32	0.85	1.08	0	0	0	0	0	0	0	0	0	0	0	0
BraA03g023300.3.5C	4.97	4.47	4.59	1.74	2.1	1.92	0	0	0	0	0	0	0	0	0	0	0	0
BraA03g037530.3.5C	0.16	0.2	0	4.36	3.88	1.64	0	0	0	0	0	0	0	0	0	0	0	0
BraA04g005550.3.5C	2.35	3.09	2.27	1.07	1.03	1.2	0	0	0	0	0	0	0	0	0	0	0	0
BraA04g023200.3.5C	5.48	5.95	4.29	1.32	0.36	1.2	0	0	0	0	0	0	0	0	0	0	0	0
BraA02g022650.3.5C	5.76	4.87	7.25	2.9	2.13	2.43	0	0	0	0	0	0	0	0	0	0	0	0
BraA09g013620.3.5C	6.86	6.46	8.12	17.18	15.78	10.85	0	0	0	0	0	0	0	0	0	0	0	0
BraA09g052390.3.5C	0	0.13	0	2.46	1.87	1.99	0	0	0	0	0	0	0	0	0	0	0	0
BraA09g018750.3.5C	4.54	4.65	5.35	18.12	13.59	7.84	0	0	0	0	0	0	0	0	0	0	0	0
BraA03g062800.3.5C	1.51	1.18	1.37	0.62	0.53	0.67	0	0	0	0	0	0	0	0	0	0	0	0
BraA04g003890.3.5C	5.37	3.87	6.91	0.04	0.23	0.95	0	0	0	0	0	0	0	0	0	0	0	0
BraA01g035080.3.5C	5.13	3.77	1.36	0	0	0	0	0	0	0	0	0	0	0	0	0	0	0
BraA09g016090.3.5C	17.96	15.27	16.49	47.13	42.98	25.2	0	0	0	0	0	0	0	0	0	0	0	0
BraA10g003090.3.5C	0.08	0.24	0.07	0.7	0.9	0.82	0	0	0	0	0	0	0	0	0	0	0	0
BraA04g030240.3.5C	46.96	36.48	43.06	3.96	5.5	14.95	0	0	0	0	0	0	0	0	0	0	0	0
BraA01g007670.3.5C	0.89	0.97	0.56	0	0	0	0	0	0	0	0	0	0	0	0	0	0	0
BraA10g016040.3.5C	2.54	2.78	1.88	7.28	5.73	7.95	0	0	0	0	0	0	0	0	0	0	0	0
BraA09g001090.3.5C	1.39	1.74	1.75	4.78	4.67	3.39	0	0	0	0	0	0	0	0	0	0	0	0
novel.497	2.71	2.8	2.73	0	0.08	0.19	0	0	0	0	0	0	0	0	0	0	0	0
BraA01g032310.3.5C	252.73	190.5	258.03	50.43	52.56	108.39	0	0	0	0	0	0	0	0	0	0	0	0
BraA01g015210.3.5C	632.48	545.7	598.12	207.12	202.01	332.77	0	0	0	0	0	0	0	0	0	0	0	0
BraA07g007110.3.5C	2.41	2.16	2.14	0.77	0.79	0.98	0	0	0	0	0	0	0	0	0	0	0	0
BraA09g058250.3.5C	7.78	6.72	7.25	17.24	14.29	10.96	0	0	0	0	0	0	0	0	0	0	0	0
BraA09g044100.3.5C	2.59	2.09	2.78	1.17	1.23	0.99	0	0	0	0	0	0	0	0	0	0	0	0
BraA08g006960.3.5C	5.91	5.53	13.16	1.71	1.95	1.83	0	0	0	0	0	0	0	0	0	0	0	0
BraA09g048930.3.5C	2.35	2.18	2.83	0.08	0.32	0.39	0	0	0	0	0	0	0	0	0	0	0	0
BraA01g020340.3.5C	2.31	2.56	2.24	0.23	0.13	0.46	0	0	0	0	0	0	0	0	0	0	0	0
BraA07g033320.3.5C	0.26	0.16	0.31	0	0	0.01	0	0	0	0	0	0	0	0	0	0	0	0
BraA06g029150.3.5C	78.84	85.46	303.29	15.48	15.22	13.73	0	0	0	0	0	0	0	0	0	0	0	0
BraA02g017210.3.5C	15.52	13.42	13.08	5.74	5.44	7.9	0	0	0	0	0	0	0	0	0	0	0	0
BraA01g023550.3.5C	0.13	0.05	0.06	0.9	1.48	0.56	0	0	0	0	0	0	0	0	0	0	0	0
BraA02g011670.3.5C	12.85	14.69	10.36	35.39	35.78	19.62	0	0	0	0	0	0	0	0	0	0	0	0
BraA03g057340.3.5C	0.33	0.36	0.1	1.69	1.49	1.85	0	0	0	0	0	0	0	0	0	0	0	0
BraA10g025390.3.5C	2.37	2.51	2.26	0.96	1.02	1.08	0	0	0	0	0	0	0	0	0	0	0	0
BraA06g031360.3.5C	0	0	0.09	2.77	2.86	1.69	0	0	0	0	0	0	0	0	0	0	0	0
BraA08g024230.3.5C	28.75	25.18	26.8	10.33	9.16	15.25	0	0	0	0	0	0	0	0	0	0	0	0
BraA07g038100.3.5C	2.08	2.32	6.19	0.6	0.55	0.37	0	0	0	0	0	0	0	0	0	0	0	0
BraA06g012870.3.5C	178.56	137.57	149.16	41.63	36.36	76.52	0	0	0	0	0	0	0	0	0	0	0	0
BraA09g063590.3.5C	1.53	1.29	1.08	0.31	0.47	0.34	0	0	0	0	0	0	0	0	0	0	0	0
BraA10g009370.3.5C	2.85	3.43	2	6.11	5.39	5.63	0	0	0	0	0	0	0	0	0	0	0	0
BraA08g017040.3.5C	1.01	2.11	1.1	6.63	8.8	5.4	0	0	0	0	0	0	0	0	0	0	0	0
BraA02g017460.3.5C	1.97	1.99	2.63	0.76	0.82	0.69	0	0	0	0	0	0	0	0	0	0	0	0
BraA03g012590.3.5C	54.66	38.66	68.24	1.78	0.78	5.57	0	0	0	0	0	0	0	0	0	0	0	0
BraA03g026080.3.5C	1.07	0.96	1.01	0.31	0.3	0.25	0	0	0	0	0	0	0	0	0	0	0	0
BraA09g061980.3.5C	2.02	2.46	2.48	0.18	0.22	0.17	0	0	0	0	0	0	0	0	0	0	0	0
BraA07g036040.3.5C	90.15	64.38	68.68	13.25	8.57	28.96	0	0	0	0	0	0	0	0	0	0	0	0
BraA10g004610.3.5C	2.38	1.26	1.03	0.04	0.03	0	0	0	0	0	0	0	0	0	0	0	0	0
BraA03g034030.3.5C	0.06	0.05	0.06	0.84	0.81	0.48	0	0	0	0	0	0	0	0	0	0	0	0
BraA04g003110.3.5C	1.77	1.18	1.48	4.2	3.64	3.95	0	0	0	0	0	0	0	0	0	0	0	0
BraA03g013840.3.5C	20.2	26.45	11.29	0.45	0.73	3.87	0	0	0	0	0	0	0	0	0	0	0	0
novel.920	1.99	2.79	0.8	0	0	0	0	0	0	0	0	0	0	0	0	0	0	0
BraA07g022160.3.5C	3.59	4.84	4.59	0.92	0.82	1.26	0	0	0	0	0	0	0	0	0	0	0	0
BraA09g058680.3.5C	53.44	34.03	38.18	7.04	6.32	16.95	0	0	0	0	0	0	0	0	0	0	0	0
BraA02g013100.3.5C	3.73	7.82	2.5	25.87	15.2	39.02	0	0	0	0	0	0	0	0	0	0	0	0
novel.1148	2.46	2.78	1.71	5.54	5.07	4.43	0	0	0	0	0	0	0	0	0	0	0	0
BraA02g005950.3.5C	65.44	47.86	74.78	18.23	27.9	26.1	0	0	0	0	0	0	0	0	0	0	0	0
BraA02g026840.3.5C	4.54	4.98	4.41	1.33	1.56	2.36	0	0	0	0	0	0	0	0	0	0	0	0
BraA05g020970.3.5C	12.81	15.65	14.1	4.24	5.85	6.67	0	0	0	0	0	0	0	0	0	0	0	0
BraA03g030380.3.5C	2.93	2.66	2.67	8.06	5.33	5.59	0	0	0	0	0	0	0	0	0	0	0	0
BraA06g040250.3.5C	1.27	0.57	0.75	0.07	0	0.11	0	0	0	0	0	0	0	0	0	0	0	0
BraA04g021030.3.5C	3.91	4.28	4	1.91	1.71	1.93	0	0	0	0	0	0	0	0	0	0	0	0
BraA10g031640.3.5C	2.35	2.32	1.71	0.49	0.33	0.04	0	0	0	0	0	0	0	0	0	0	0	0
BraA09g026500.3.5C	2.4	1.97	2.08	1.08	0.68	0.78	0	0	0	0	0	0	0	0	0	0	0	0
BraA09g019890.3.5C	0.46	0.36	0.36	0.09	0.09	0.01	0	0	0	0	0	0	0	0	0	0	0	0
BraA10g017240.3.5C	11.39	8.76	5.94	2.23	1.28	2.88	0	0	0	0	0	0	0	0	0	0	0	0
BraA02g016710.3.5C	3.76	4.7	1.91	10.69	11.76	8.22	0	0	0	0	0	0	0	0	0	0	0	0
BraA10g010860.3.5C	1.5	2.27	1.41	5.96	7.44	15.25	0	0	0	0	0	0	0	0	0	0	0	0
BraA07g033950.3.5C	4.67	3.1	3.47	12.66	17.11	7.89	0	0	0	0	0	0	0	0	0	0	0	0
BraA09g008640.3.5C	0.9	0.81	0.27	6.44	3	3.63	0	0	0	0	0	0	0	0	0	0	0	0
BraA06g011460.3.5C	12.81	10.39	11.5	4.62	4.44	6.51	0	0	0	0	0	0	0	0	0	0	0	0
BraA06g032420.3.5C	5.57	5.95	5.16	10.08	9.95	15.2	0	0	0	0	0	0	0	0	0	0	0	0
BraA06g032690.3.5C	3.34	1.26	2.81	0	0.06	0	0	0	0	0	0	0	0	0	0	0	0	0
BraA03g027880.3.5C	1.16	0.63	1.39	0.03	0.02	0	0	0	0	0	0	0	0	0	0	0	0	0
BraA05g039000.3.5C	5.56	4.73	15.85	2	1.71	0.98	0	0	0	0	0	0	0	0	0	0	0	0
BraA08g032680.3.5C	1.72	1.65	1.74	0.9	0.64	0.57	0	0	0	0	0	0	0	0	0	0	0	0
BraA07g037080.3.5C	5.34	9.83	4.79	1.56	1.89	2.48	0	0	0	0	0	0	0	0	0	0	0	0
BraA09g040730.3.5C	0.18	0.22	0.15	1.74	2.08	0.87	0	0	0	0	0	0	0	0	0	0	0	0
BraA02g042420.3.5C	0.29	0.33	0.2	1.39	1.95	0.96	0	0	0	0	0	0	0	0	0	0	0	0
BraA08g030960.3.5C	6.03	6.95	3.82	1.65	1.95	2.01	0	0	0	0	0	0	0	0	0	0	0	0
[truncated: 5,802 more rows]
