# Supplementary material for: Examining Carotenoid Metabolism Regulation and Its Role in Flower Color Variation in Brassica rapa L
Source: Int J Mol Sci. 2024 Oct 17;25(20):11164. doi: 10.3390/ijms252011164 (PMC11508860; doi:10.3390/ijms252011164)
Supplement: Supplementary file 1 [file ijms-25-11164-s001.zip › Table S7.xlsx]

## Sheet: black  module
Table S6-Genes list of 7 modules (black module,57 genes)
ID	KEGG	GO	AGI
BraA01g033280.3.5C
BraA01g033290.3.5C
BraA01g034870.3.5C
BraA01g002610.3.5C
BraA07g012780.3.5C
BraA08g035240.3.5C
BraA06g025270.3.5C
BraA10g002190.3.5C
BraA05g005100.3.5C
novel.1042
BraA03g034100.3.5C
BraA09g063440.3.5C
BraA08g001950.3.5C
BraA03g003740.3.5C
BraA04g022730.3.5C
BraA07g013230.3.5C
BraA07g002890.3.5C
BraA04g002540.3.5C
novel.156
BraA04g022890.3.5C
BraA03g058530.3.5C
BraA03g038290.3.5C
BraA03g049360.3.5C
BraA02g004800.3.5C
BraA09g001590.3.5C
BraA08g000810.3.5C
BraA09g022780.3.5C
BraA04g028910.3.5C
BraA01g036570.3.5C
novel.715
novel.1105
novel.1247
novel.520
BraA03g048840.3.5C
BraA03g014090.3.5C
BraAnng001630.3.5C
novel.389
BraA07g029380.3.5C
BraA07g012020.3.5C
BraA05g030010.3.5C
BraA07g039790.3.5C
BraA05g043600.3.5C
novel.649
BraA02g008120.3.5C
BraA09g003960.3.5C
novel.1006
BraA07g016340.3.5C
BraA05g029160.3.5C
novel.1267
BraA06g030390.3.5C
BraA02g012900.3.5C
BraA03g048430.3.5C
BraA06g036890.3.5C
BraA08g021610.3.5C
BraA08g009340.3.5C
BraA04g027750.3.5C
BraA07g021000.3.5C

## Sheet: blue module
Table S7-Genes list of 7 modules (blue module,1770 genes)
ID	KEGG	GO	AGI
BraA07g005370.3.5C	ko00910: Nitrogen metabolism; ko01100: Metabolic pathways	GO:0048046,apoplast; GO:0009507,chloroplast; GO:0009570,chloroplast stroma; GO:0005739,mitochondrion; GO:0051539,4 iron, 4 sulfur cluster binding; GO:0048307,ferredoxin-nitrite reductase activity; GO:0020037,heme binding; GO:0046872,metal ion binding; GO:0050421,nitrite reductase (NO-forming) activity; GO:0042128,nitrate assimilation; GO:0010167,response to nitrate; GO:0003674,molecular_function;…	At2g15620
BraA09g057620.3.5C	--	--	At2g20950
BraA02g005710.3.5C	ko00630: Glyoxylate and dicarboxylate metabolism; ko01100: Metabolic pathways; ko01200: Carbon metabolism	GO:0009507,chloroplast; GO:0005829,cytosol; GO:0009326,formate dehydrogenase complex; GO:0005739,mitochondrion; GO:0009536,plastid; GO:0009579,thylakoid; GO:0008863,formate dehydrogenase (NAD+) activity; GO:0051287,NAD binding; GO:0016616,oxidoreductase activity, acting on the CH-OH group of donors, NAD or NADP as acceptor; GO:0042183,formate catabolic process; GO:0046686,response to cadmium ion;…	At5g14780
BraA03g006040.3.5C	ko03410: Base excision repair	GO:0003676,nucleic acid binding; GO:0008270,zinc ion binding; GO:0003674,molecular_function; GO:0005488,binding; GO:0097159,organic cyclic compound binding; GO:1901363,heterocyclic compound binding; GO:0043167,ion binding; GO:0043169,cation binding; GO:0046872,metal ion binding; GO:0046914,transition metal ion binding	At5g13920
BraA09g055300.3.5C	ko03040: Spliceosome	GO:0005634,nucleus; GO:0003677,DNA binding; GO:0003674,molecular_function; GO:0003676,nucleic acid binding; GO:0005488,binding; GO:0097159,organic cyclic compound binding; GO:1901363,heterocyclic compound binding; GO:0005575,cellular_component; GO:0005622,intracellular anatomical structure; GO:0043226,organelle; GO:0043227,membrane-bounded organelle; GO:0043229,intracellular organelle; GO:0043231…	At2g24650
BraA04g032130.3.5C	--	GO:0005737,cytoplasm; GO:0005829,cytosol; GO:0005634,nucleus; GO:0019900,kinase binding; GO:0046872,metal ion binding; GO:0042594,response to starvation; GO:0003674,molecular_function; GO:0005488,binding; GO:0005515,protein binding; GO:0019899,enzyme binding; GO:0043167,ion binding; GO:0043169,cation binding; GO:0006950,response to stress; GO:0008150,biological_process; GO:0009605,response to ext…	At2g44670
BraA06g035200.3.5C	ko00061: Fatty acid biosynthesis; ko00071: Fatty acid degradation; ko01100: Metabolic pathways; ko01212: Fatty acid metabolism; ko04146: Peroxisome	GO:0005783,endoplasmic reticulum; GO:0016020,membrane; GO:0005777,peroxisome; GO:0009536,plastid; GO:0005524,ATP binding; GO:0102391,decanoate-CoA ligase activity; GO:0004467,long-chain fatty acid-CoA ligase activity; GO:0006631,fatty acid metabolic process; GO:0010193,response to ozone; GO:0009651,response to salt stress; GO:0000166,nucleotide binding; GO:0003674,molecular_function; GO:0005488,b…	At5g27600
BraA09g063950.3.5C	--	GO:0005801,cis-Golgi network; GO:0005887,integral component of plasma membrane; GO:0016020,membrane; GO:0009705,plant-type vacuole membrane; GO:0005886,plasma membrane; GO:0005773,vacuole; GO:0008515,sucrose transmembrane transporter activity; GO:0008506,sucrose:proton symporter activity; GO:0005985,sucrose metabolic process; GO:0003674,molecular_function; GO:0005215,transporter activity; GO:0008…	At1g09960
BraA08g013710.3.5C	--	GO:0005737,cytoplasm; GO:0005634,nucleus; GO:0003700,DNA-binding transcription factor activity; GO:0042803,protein homodimerization activity; GO:0000978,RNA polymerase II cis-regulatory region sequence-specific DNA binding; GO:0000976,transcription regulatory region sequence-specific DNA binding; GO:0034605,cellular response to heat; GO:0045893,positive regulation of transcription, DNA-templated;…	At4g18880
BraAnng003720.3.5C	--	GO:0004190,aspartic-type endopeptidase activity; GO:0004519,endonuclease activity; GO:0003676,nucleic acid binding; GO:0003964,RNA-directed DNA polymerase activity; GO:0008270,zinc ion binding; GO:0015074,DNA integration; GO:0003674,molecular_function; GO:0003824,catalytic activity; GO:0004175,endopeptidase activity; GO:0008233,peptidase activity; GO:0016787,hydrolase activity; GO:0070001,asparti…	At1g36035
BraA05g029200.3.5C	--	GO:0051213,dioxygenase activity; GO:0046872,metal ion binding; GO:0002229,defense response to oomycetes; GO:0010150,leaf senescence; GO:0009617,response to bacterium; GO:0009620,response to fungus; GO:0002239,response to oomycetes; GO:0009751,response to salicylic acid; GO:0046244,salicylic acid catabolic process; GO:0003674,molecular_function; GO:0003824,catalytic activity; GO:0016491,oxidoreduc…	At3g19000
BraA03g001190.3.5C	--	GO:0003824,catalytic activity; GO:0003674,molecular_function	At5g03430_2
BraA02g023600.3.5C	--	--	--
BraA03g049890.3.5C	--	--	At4g20150
BraA09g032930.3.5C	ko04016: MAPK signaling pathway - plant; ko04626: Plant-pathogen interaction	GO:0016021,integral component of membrane; GO:0005886,plasma membrane; GO:0005575,cellular_component; GO:0016020,membrane; GO:0031224,intrinsic component of membrane; GO:0110165,cellular anatomical entity; GO:0071944,cell periphery	At1g33590
BraA05g031440.3.5C	ko03008: Ribosome biogenesis in eukaryotes	GO:0005634,nucleus; GO:0010072,primary shoot apical meristem specification; GO:0006355,regulation of transcription, DNA-templated; GO:0000003,reproduction; GO:0003006,developmental process involved in reproduction; GO:0007275,multicellular organism development; GO:0008150,biological_process; GO:0009653,anatomical structure morphogenesis; GO:0009790,embryo development; GO:0009791,post-embryonic de…	At3g16830
BraA06g011370.3.5C	--	GO:0005737,cytoplasm; GO:0031588,nucleotide-activated protein kinase complex; GO:0005634,nucleus; GO:0016208,AMP binding; GO:0019901,protein kinase binding; GO:0019887,protein kinase regulator activity; GO:0042149,cellular response to glucose starvation; GO:0003006,developmental process involved in reproduction; GO:0009553,embryo sac development; GO:0009555,pollen development; GO:0010183,pollen t…	At1g15330
BraA05g013670.3.5C	ko04016: MAPK signaling pathway - plant; ko04075: Plant hormone signal transduction	GO:0005634,nucleus; GO:0003700,DNA-binding transcription factor activity; GO:0000976,transcription regulatory region sequence-specific DNA binding; GO:0006952,defense response; GO:0009873,ethylene-activated signaling pathway; GO:0010200,response to chitin; GO:0003674,molecular_function; GO:0140110,transcription regulator activity; GO:0001067,regulatory region nucleic acid binding; GO:0003676,nucl…	At2g31230
BraA01g015230.3.5C	--	GO:0005737,cytoplasm; GO:0005634,nucleus; GO:0005886,plasma membrane; GO:0005524,ATP binding; GO:0004672,protein kinase activity; GO:0106310,protein serine kinase activity; GO:0004674,protein serine/threonine kinase activity; GO:0106311,protein threonine kinase activity; GO:0035556,intracellular signal transduction; GO:0046777,protein autophosphorylation; GO:0006468,protein phosphorylation; GO:00…	At4g24400
BraA03g000200.3.5C	--	GO:0009507,chloroplast; GO:0008199,ferric iron binding; GO:0004322,ferroxidase activity; GO:0006879,cellular iron ion homeostasis; GO:0006826,iron ion transport; GO:0003674,molecular_function; GO:0005488,binding; GO:0005506,iron ion binding; GO:0043167,ion binding; GO:0043169,cation binding; GO:0046872,metal ion binding; GO:0046914,transition metal ion binding; GO:0003824,catalytic activity; GO:0…	At5g01600
novel.1664	--	--	--
BraA02g024050.3.5C	--	GO:0009507,chloroplast; GO:0005737,cytoplasm; GO:0005829,cytosol; GO:0005634,nucleus; GO:0005773,vacuole; GO:0070009,serine-type aminopeptidase activity; GO:0004252,serine-type endopeptidase activity; GO:0051289,protein homotetramerization; GO:0006508,proteolysis; GO:0003674,molecular_function; GO:0003824,catalytic activity; GO:0004177,aminopeptidase activity; GO:0008233,peptidase activity; GO:00…	At1g76140
BraA02g023870.3.5C	--	GO:0016021,integral component of membrane; GO:0009506,plasmodesma; GO:0005524,ATP binding; GO:0004672,protein kinase activity; GO:0106310,protein serine kinase activity; GO:0106311,protein threonine kinase activity; GO:0004675,transmembrane receptor protein serine/threonine kinase activity; GO:0009620,response to fungus; GO:0000166,nucleotide binding; GO:0003674,molecular_function; GO:0005488,bin…	At1g75800
BraA06g044410.3.5C	ko04626: Plant-pathogen interaction	GO:0048046,apoplast; GO:0009507,chloroplast; GO:0009941,chloroplast envelope; GO:0042644,chloroplast nucleoid; GO:0009570,chloroplast stroma; GO:0009534,chloroplast thylakoid; GO:0009535,chloroplast thylakoid membrane; GO:0005739,mitochondrion; GO:0005730,nucleolus; GO:0005634,nucleus; GO:0009536,plastid; GO:0005525,GTP binding; GO:0003924,GTPase activity; GO:0003729,mRNA binding; GO:0003746,tran…	At4g20360
BraA04g028310.3.5C	ko04016: MAPK signaling pathway - plant; ko04075: Plant hormone signal transduction	GO:0005737,cytoplasm; GO:0005634,nucleus; GO:0005886,plasma membrane; GO:0010427,abscisic acid binding; GO:0042803,protein homodimerization activity; GO:0004864,protein phosphatase inhibitor activity; GO:0038023,signaling receptor activity; GO:0009738,abscisic acid-activated signaling pathway; GO:0080163,regulation of protein serine/threonine phosphatase activity; GO:0003674,molecular_function; G…	At2g38310
BraA07g034200.3.5C	ko00511: Other glycan degradation	GO:0048046,apoplast; GO:0004560,alpha-L-fucosidase activity; GO:0016788,hydrolase activity, acting on ester bonds; GO:0008152,metabolic process; GO:0003674,molecular_function; GO:0003824,catalytic activity; GO:0004553,hydrolase activity, hydrolyzing O-glycosyl compounds; GO:0015928,fucosidase activity; GO:0016787,hydrolase activity; GO:0016798,hydrolase activity, acting on glycosyl bonds; GO:0008…	At1g67830
BraA02g017810.3.5C	--	--	At1g67050
BraA02g044530.3.5C	--	GO:0005634,nucleus; GO:0003677,DNA binding; GO:0003700,DNA-binding transcription factor activity; GO:0042802,identical protein binding; GO:0046983,protein dimerization activity; GO:0006351,transcription, DNA-templated; GO:0003674,molecular_function; GO:0003676,nucleic acid binding; GO:0005488,binding; GO:0097159,organic cyclic compound binding; GO:1901363,heterocyclic compound binding; GO:0140110…	At5g08130
BraA01g024640.3.5C	--	GO:0005524,ATP binding; GO:0019887,protein kinase regulator activity; GO:0005975,carbohydrate metabolic process; GO:0006633,fatty acid biosynthetic process; GO:0042128,nitrate assimilation; GO:0000166,nucleotide binding; GO:0003674,molecular_function; GO:0005488,binding; GO:0017076,purine nucleotide binding; GO:0030554,adenyl nucleotide binding; GO:0032553,ribonucleotide binding; GO:0032555,purin…	At3g48530
BraA03g021440.3.5C	ko04016: MAPK signaling pathway - plant; ko04075: Plant hormone signal transduction	GO:0005737,cytoplasm; GO:0005634,nucleus; GO:0005886,plasma membrane; GO:0010427,abscisic acid binding; GO:0042803,protein homodimerization activity; GO:0004864,protein phosphatase inhibitor activity; GO:0038023,signaling receptor activity; GO:0009738,abscisic acid-activated signaling pathway; GO:0009867,jasmonic acid mediated signaling pathway; GO:0080163,regulation of protein serine/threonine p…	At2g40330
BraA06g042500.3.5C	--	GO:0016021,integral component of membrane; GO:0005774,vacuolar membrane; GO:0005773,vacuole; GO:0015140,malate transmembrane transporter activity; GO:0098656,anion transmembrane transport; GO:0015743,malate transport; GO:0051453,regulation of intracellular pH; GO:0003674,molecular_function; GO:0005215,transporter activity; GO:0005310,dicarboxylic acid transmembrane transporter activity; GO:000534…	At5g47560
BraA09g062260.3.5C	--	--	At1g13780
BraA07g011320.3.5C	ko04016: MAPK signaling pathway - plant; ko04075: Plant hormone signal transduction; ko04626: Plant-pathogen interaction	GO:0016021,integral component of membrane; GO:0005886,plasma membrane; GO:0005524,ATP binding; GO:0106310,protein serine kinase activity; GO:0004674,protein serine/threonine kinase activity; GO:0106311,protein threonine kinase activity; GO:0046777,protein autophosphorylation; GO:0000166,nucleotide binding; GO:0003674,molecular_function; GO:0005488,binding; GO:0017076,purine nucleotide binding; GO…	At1g29720
BraA01g000040.3.5C	ko00220: Arginine biosynthesis; ko01100: Metabolic pathways; ko01110: Biosynthesis of secondary metabolites; ko01210: 2-Oxocarboxylic acid metabolism; ko01230: Biosynthesis of amino acids	GO:0005737,cytoplasm; GO:0004046,aminoacylase activity; GO:0006520,cellular amino acid metabolic process; GO:0003674,molecular_function; GO:0003824,catalytic activity; GO:0016787,hydrolase activity; GO:0016810,hydrolase activity, acting on carbon-nitrogen (but not peptide) bonds; GO:0016811,hydrolase activity, acting on carbon-nitrogen (but not peptide) bonds, in linear amides; GO:0006082,organic…	At4g38220
BraA08g027890.3.5C	--	GO:0003676,nucleic acid binding; GO:0004523,RNA-DNA hybrid ribonuclease activity; GO:0003674,molecular_function; GO:0005488,binding; GO:0097159,organic cyclic compound binding; GO:1901363,heterocyclic compound binding; GO:0003824,catalytic activity; GO:0004518,nuclease activity; GO:0004519,endonuclease activity; GO:0004521,endoribonuclease activity; GO:0004540,ribonuclease activity; GO:0016787,hy…	At1g21520
BraA03g028110.3.5C	ko04626: Plant-pathogen interaction	GO:0009941,chloroplast envelope; GO:0005634,nucleus; GO:0043531,ADP binding; GO:0005524,ATP binding; GO:0003700,DNA-binding transcription factor activity; GO:0004674,protein serine/threonine kinase activity; GO:0000976,transcription regulatory region sequence-specific DNA binding; GO:0006952,defense response; GO:0000166,nucleotide binding; GO:0003674,molecular_function; GO:0005488,binding; GO:001…	At4g12020_5
novel.1385	--	--	--
BraA06g007470.3.5C	--	GO:0005737,cytoplasm; GO:0012505,endomembrane system; GO:0016020,membrane; GO:0005634,nucleus; GO:0061630,ubiquitin protein ligase activity; GO:0004842,ubiquitin-protein transferase activity; GO:0009738,abscisic acid-activated signaling pathway; GO:0016567,protein ubiquitination; GO:0009787,regulation of abscisic acid-activated signaling pathway; GO:0010029,regulation of seed germination; GO:0010…	At1g10560
BraA06g011530.3.5C	ko02010: ABC transporters	GO:0016021,integral component of membrane; GO:0005886,plasma membrane; GO:0005524,ATP binding; GO:0042626,ATPase-coupled transmembrane transporter activity; GO:0015562,efflux transmembrane transporter activity; GO:0080168,abscisic acid transport; GO:0009738,abscisic acid-activated signaling pathway; GO:0042631,cellular response to water deprivation; GO:0002229,defense response to oomycetes; GO:00…	At1g15520
BraA05g002260.3.5C	ko00564: Glycerophospholipid metabolism; ko01110: Biosynthesis of secondary metabolites	GO:0005829,cytosol; GO:0009331,glycerol-3-phosphate dehydrogenase complex; GO:0004367,glycerol-3-phosphate dehydrogenase [NAD+] activity; GO:0051287,NAD binding; GO:0005975,carbohydrate metabolic process; GO:0046168,glycerol-3-phosphate catabolic process; GO:0006072,glycerol-3-phosphate metabolic process; GO:0006116,NADH oxidation; GO:0003674,molecular_function; GO:0003824,catalytic activity; GO:…	At2g41540
BraA06g036390.3.5C	--	GO:0031305,integral component of mitochondrial inner membrane; GO:0005739,mitochondrion; GO:0090422,thiamine pyrophosphate transmembrane transporter activity; GO:0015234,thiamine transmembrane transporter activity; GO:0030974,thiamine pyrophosphate transmembrane transport; GO:0003674,molecular_function; GO:0005215,transporter activity; GO:0008324,cation transmembrane transporter activity; GO:0008…	At5g48970
BraA07g002520.3.5C	ko04016: MAPK signaling pathway - plant	GO:0005737,cytoplasm; GO:0005634,nucleus; GO:0005524,ATP binding; GO:0004707,MAP kinase activity; GO:0106310,protein serine kinase activity; GO:0004674,protein serine/threonine kinase activity; GO:0106311,protein threonine kinase activity; GO:0006952,defense response; GO:0035556,intracellular signal transduction; GO:0042542,response to hydrogen peroxide; GO:0000166,nucleotide binding; GO:0003674,…	At2g18170
BraA03g000680.3.5C	ko03018: RNA degradation	GO:0005737,cytoplasm; GO:0005524,ATP binding; GO:0000166,nucleotide binding; GO:0003674,molecular_function; GO:0005488,binding; GO:0017076,purine nucleotide binding; GO:0030554,adenyl nucleotide binding; GO:0032553,ribonucleotide binding; GO:0032555,purine ribonucleotide binding; GO:0032559,adenyl ribonucleotide binding; GO:0035639,purine ribonucleoside triphosphate binding; GO:0036094,small mole…	At5g02270
BraA03g019980.3.5C	ko04016: MAPK signaling pathway - plant; ko04075: Plant hormone signal transduction	GO:0005737,cytoplasm; GO:0005634,nucleus; GO:0005886,plasma membrane; GO:0010427,abscisic acid binding; GO:0042803,protein homodimerization activity; GO:0004864,protein phosphatase inhibitor activity; GO:0038023,signaling receptor activity; GO:0009738,abscisic acid-activated signaling pathway; GO:0080163,regulation of protein serine/threonine phosphatase activity; GO:0003674,molecular_function; G…	At2g38310
BraA09g037670.3.5C	ko00511: Other glycan degradation	GO:0005576,extracellular region; GO:0016788,hydrolase activity, acting on ester bonds; GO:0016042,lipid catabolic process; GO:0003674,molecular_function; GO:0003824,catalytic activity; GO:0016787,hydrolase activity; GO:0006629,lipid metabolic process; GO:0008150,biological_process; GO:0008152,metabolic process; GO:0009056,catabolic process; GO:0044238,primary metabolic process; GO:0071704,organic…	At2g27360
BraA08g021470.3.5C	ko00010: Glycolysis / Gluconeogenesis; ko00053: Ascorbate and aldarate metabolism; ko00071: Fatty acid degradation; ko00280: Valine, leucine and isoleucine degradation; ko00310: Lysine degradation; ko00330: Arginine and proline metabolism; ko00340: Histidine metabolism; ko00380: Tryptophan metabolism; ko00410: beta-Alanine metabolism; ko00561: Glycerolipid metabolism; ko00620: Pyruvate metabolism…	GO:0005783,endoplasmic reticulum; GO:0005886,plasma membrane; GO:0004028,3-chloroallyl aldehyde dehydrogenase activity; GO:0004029,aldehyde dehydrogenase (NAD+) activity; GO:0043878,glyceraldehyde-3-phosphate dehydrogenase (NAD+) (non-phosphorylating) activity; GO:0006081,cellular aldehyde metabolic process; GO:0003674,molecular_function; GO:0003824,catalytic activity; GO:0016491,oxidoreductase a…	At4g36250
BraA03g039740.3.5C	--	GO:0016021,integral component of membrane; GO:0005575,cellular_component; GO:0016020,membrane; GO:0031224,intrinsic component of membrane; GO:0110165,cellular anatomical entity	At3g20300
novel.208	ko00970: Aminoacyl-tRNA biosynthesis	--	--
BraA06g042820.3.5C	--	GO:0046872,metal ion binding; GO:0004842,ubiquitin-protein transferase activity; GO:0006952,defense response; GO:0043161,proteasome-mediated ubiquitin-dependent protein catabolic process; GO:0043067,regulation of programmed cell death; GO:0003674,molecular_function; GO:0005488,binding; GO:0043167,ion binding; GO:0043169,cation binding; GO:0003824,catalytic activity; GO:0016740,transferase activit…	At5g47050
novel.1452	--	GO:0005634,nucleus; GO:0042802,identical protein binding; GO:0046872,metal ion binding; GO:0009793,embryo development ending in seed dormancy; GO:0010078,maintenance of root meristem identity; GO:0010492,maintenance of shoot apical meristem identity; GO:0080022,primary root development; GO:0010468,regulation of gene expression; GO:0010071,root meristem specification; GO:0046740,transport of virus…	At5g48160
BraA10g000810.3.5C	ko04712: Circadian rhythm - plant	GO:0005634,nucleus; GO:0003700,DNA-binding transcription factor activity; GO:0000976,transcription regulatory region sequence-specific DNA binding; GO:0007623,circadian rhythm; GO:0048574,long-day photoperiodism, flowering; GO:0042754,negative regulation of circadian rhythm; GO:0043433,negative regulation of DNA-binding transcription factor activity; GO:0042752,regulation of circadian rhythm; GO:…	At1g01060
BraA01g026350.3.5C	--	--	At2g15550
BraA10g002210.3.5C	--	--	At1g03710
BraA03g041520.3.5C	ko00500: Starch and sucrose metabolism; ko01100: Metabolic pathways; ko01110: Biosynthesis of secondary metabolites	GO:0009507,chloroplast; GO:0005829,cytosol; GO:0005634,nucleus; GO:0102229,amylopectin maltohydrolase activity; GO:0016161,beta-amylase activity; GO:0009414,response to water deprivation; GO:0005983,starch catabolic process; GO:0003674,molecular_function; GO:0003824,catalytic activity; GO:0004553,hydrolase activity, hydrolyzing O-glycosyl compounds; GO:0016787,hydrolase activity; GO:0016798,hydro…	At3g23920
novel.1865	--	--	--
BraA03g021480.3.5C	--	GO:0016021,integral component of membrane; GO:0022857,transmembrane transporter activity; GO:0009624,response to nematode; GO:0003674,molecular_function; GO:0005215,transporter activity; GO:0008150,biological_process; GO:0009605,response to external stimulus; GO:0009607,response to biotic stimulus; GO:0043207,response to external biotic stimulus; GO:0044419,biological process involved in interspe…	At2g40460
BraA05g014350.3.5C	ko00908: Zeatin biosynthesis; ko01110: Biosynthesis of secondary metabolites	GO:0008194,UDP-glycosyltransferase activity; GO:0003674,molecular_function; GO:0003824,catalytic activity; GO:0016740,transferase activity; GO:0016757,transferase activity, transferring glycosyl groups	At2g30150
novel.1542	--	--	At5g22430
BraA10g012430.3.5C	--	GO:0005737,cytoplasm; GO:0005634,nucleus; GO:0005575,cellular_component; GO:0005622,intracellular anatomical structure; GO:0110165,cellular anatomical entity; GO:0043226,organelle; GO:0043227,membrane-bounded organelle; GO:0043229,intracellular organelle; GO:0043231,intracellular membrane-bounded organelle	At5g53900
BraA10g002760.3.5C	ko00940: Phenylpropanoid biosynthesis; ko01110: Biosynthesis of secondary metabolites	GO:0005576,extracellular region; GO:0046872,metal ion binding; GO:0016491,oxidoreductase activity; GO:0003674,molecular_function; GO:0005488,binding; GO:0043167,ion binding; GO:0043169,cation binding; GO:0003824,catalytic activity; GO:0005575,cellular_component; GO:0110165,cellular anatomical entity	At1g04350
BraA07g020280.3.5C	--	GO:0031969,chloroplast membrane; GO:0016021,integral component of membrane; GO:0005743,mitochondrial inner membrane; GO:0004252,serine-type endopeptidase activity; GO:0010821,regulation of mitochondrion organization; GO:0003674,molecular_function; GO:0003824,catalytic activity; GO:0004175,endopeptidase activity; GO:0008233,peptidase activity; GO:0008236,serine-type peptidase activity; GO:0016787,…	At5g38510
BraA08g031740.3.5C	--	GO:0016021,integral component of membrane; GO:0005886,plasma membrane; GO:0015112,nitrate transmembrane transporter activity; GO:0015293,symporter activity; GO:0009734,auxin-activated signaling pathway; GO:0010540,basipetal auxin transport; GO:0048527,lateral root development; GO:0042128,nitrate assimilation; GO:0015706,nitrate transport; GO:0006857,oligopeptide transport; GO:0048573,photoperiodi…	At1g12110
BraA02g043940.3.5C	ko04626: Plant-pathogen interaction	GO:0043531,ADP binding; GO:0005524,ATP binding; GO:0006952,defense response; GO:0000166,nucleotide binding; GO:0003674,molecular_function; GO:0005488,binding; GO:0017076,purine nucleotide binding; GO:0030554,adenyl nucleotide binding; GO:0032553,ribonucleotide binding; GO:0032555,purine ribonucleotide binding; GO:0032559,adenyl ribonucleotide binding; GO:0036094,small molecule binding; GO:0043167…	At1g59218
BraA03g041340.3.5C	ko00061: Fatty acid biosynthesis; ko00071: Fatty acid degradation; ko01100: Metabolic pathways; ko01212: Fatty acid metabolism; ko04146: Peroxisome	GO:0009941,chloroplast envelope; GO:0016874,ligase activity; GO:0006631,fatty acid metabolic process; GO:0003674,molecular_function; GO:0003824,catalytic activity; GO:0006082,organic acid metabolic process; GO:0006629,lipid metabolic process; GO:0008150,biological_process; GO:0008152,metabolic process; GO:0009987,cellular process; GO:0019752,carboxylic acid metabolic process; GO:0032787,monocarbo…	At4g14070
BraA07g017070.3.5C	--	GO:0005737,cytoplasm; GO:0005634,nucleus; GO:0004842,ubiquitin-protein transferase activity; GO:0003674,molecular_function; GO:0003824,catalytic activity; GO:0016740,transferase activity; GO:0019787,ubiquitin-like protein transferase activity; GO:0140096,catalytic activity, acting on a protein; GO:0005575,cellular_component; GO:0005622,intracellular anatomical structure; GO:0110165,cellular anato…	At5g67340
BraA08g015090.3.5C	ko03020: RNA polymerase	GO:0005829,cytosol; GO:0009506,plasmodesma; GO:0005665,RNA polymerase II, core complex; GO:0003677,DNA binding; GO:0003899,DNA-directed 5'-3' RNA polymerase activity; GO:0046872,metal ion binding; GO:0032549,ribonucleoside binding; GO:0035196,production of miRNAs involved in gene silencing by miRNA; GO:0006351,transcription, DNA-templated; GO:0003674,molecular_function; GO:0003676,nucleic acid bi…	At4g21710
BraA10g020650.3.5C	--	--	At5g19850_2
BraA03g023930.3.5C	--	GO:0005737,cytoplasm; GO:0005634,nucleus; GO:0003700,DNA-binding transcription factor activity; GO:0000981,DNA-binding transcription factor activity, RNA polymerase II-specific; GO:0046983,protein dimerization activity; GO:0000978,RNA polymerase II cis-regulatory region sequence-specific DNA binding; GO:0008134,transcription factor binding; GO:0030154,cell differentiation; GO:0009908,flower devel…	At2g45660
BraA07g027490.3.5C	ko04120: Ubiquitin mediated proteolysis	GO:0005739,mitochondrion; GO:0005634,nucleus; GO:0031372,UBC13-MMS2 complex; GO:0005524,ATP binding; GO:0061631,ubiquitin conjugating enzyme activity; GO:0004842,ubiquitin-protein transferase activity; GO:0006301,postreplication repair; GO:0070534,protein K63-linked ubiquitination; GO:0000209,protein polyubiquitination; GO:0046686,response to cadmium ion; GO:0010039,response to iron ion; GO:00100…	At1g78870
BraA01g041100.3.5C	ko00051: Fructose and mannose metabolism; ko01100: Metabolic pathways	GO:0048046,apoplast; GO:0016985,mannan endo-1,4-beta-mannosidase activity; GO:0071585,detoxification of cadmium ion; GO:0071704,organic substance metabolic process; GO:0046686,response to cadmium ion; GO:0003674,molecular_function; GO:0003824,catalytic activity; GO:0004553,hydrolase activity, hydrolyzing O-glycosyl compounds; GO:0004567,beta-mannosidase activity; GO:0015923,mannosidase activity; …	At3g10890
BraA05g001020.3.5C	ko04712: Circadian rhythm - plant	GO:0005634,nucleus; GO:0003677,DNA binding; GO:0003700,DNA-binding transcription factor activity; GO:0043565,sequence-specific DNA binding; GO:0007623,circadian rhythm; GO:0048574,long-day photoperiodism, flowering; GO:0042754,negative regulation of circadian rhythm; GO:0045892,negative regulation of transcription, DNA-templated; GO:0045893,positive regulation of transcription, DNA-templated; GO:…	At2g46830
BraA09g053720.3.5C	--	--	At3g62630
BraA01g019120.3.5C	--	--	At4g32480
BraA05g016990.3.5C	ko00511: Other glycan degradation	GO:0005576,extracellular region; GO:0016298,lipase activity; GO:0042742,defense response to bacterium; GO:0016042,lipid catabolic process; GO:0003674,molecular_function; GO:0003824,catalytic activity; GO:0016787,hydrolase activity; GO:0016788,hydrolase activity, acting on ester bonds; GO:0006950,response to stress; GO:0006952,defense response; GO:0008150,biological_process; GO:0009605,response to…	At1g53990
BraA05g001460.3.5C	--	GO:0031225,anchored component of membrane; GO:0005886,plasma membrane; GO:0005575,cellular_component; GO:0016020,membrane; GO:0031224,intrinsic component of membrane; GO:0110165,cellular anatomical entity; GO:0071944,cell periphery	At2g46330
BraA01g029450.3.5C	ko00195: Photosynthesis	GO:0009507,chloroplast; GO:0051537,2 iron, 2 sulfur cluster binding; GO:0009055,electron transfer activity; GO:0046872,metal ion binding; GO:0009643,photosynthetic acclimation; GO:0009767,photosynthetic electron transport chain; GO:0003674,molecular_function; GO:0005488,binding; GO:0051536,iron-sulfur cluster binding; GO:0051540,metal cluster binding; GO:0003824,catalytic activity; GO:0016491,oxi…	At1g60950
BraA09g028900.3.5C	--	GO:0005887,integral component of plasma membrane; GO:0016020,membrane; GO:0035673,oligopeptide transmembrane transporter activity; GO:0015031,protein transport; GO:0003674,molecular_function; GO:0005215,transporter activity; GO:0008509,anion transmembrane transporter activity; GO:0015075,ion transmembrane transporter activity; GO:0022857,transmembrane transporter activity; GO:0042887,amide transm…	At4g10770
BraA02g024860.3.5C	ko03050: Proteasome	GO:0005634,nucleus; GO:0005886,plasma membrane; GO:0000502,proteasome complex; GO:0008540,proteasome regulatory particle, base subcomplex; GO:0034515,proteasome storage granule; GO:0030234,enzyme regulator activity; GO:0043161,proteasome-mediated ubiquitin-dependent protein catabolic process; GO:0030163,protein catabolic process; GO:0042176,regulation of protein catabolic process; GO:0003674,mole…	At5g45500
BraA02g047420.3.5C	--	GO:0000976,transcription regulatory region sequence-specific DNA binding; GO:0006807,nitrogen compound metabolic process; GO:0010468,regulation of gene expression; GO:0060776,simple leaf morphogenesis; GO:0001067,regulatory region nucleic acid binding; GO:0003674,molecular_function; GO:0003676,nucleic acid binding; GO:0003677,DNA binding; GO:0003690,double-stranded DNA binding; GO:0005488,binding…	At5g67420
BraA05g025000.3.5C	--	GO:0005887,integral component of plasma membrane; GO:0043231,intracellular membrane-bounded organelle; GO:0005524,ATP binding; GO:0019829,ATPase-coupled cation transmembrane transporter activity; GO:0005516,calmodulin binding; GO:0046872,metal ion binding; GO:0005388,calcium transmembrane transporter activity, phosphorylative mechanism; GO:0000166,nucleotide binding; GO:0003674,molecular_function…	At3g22910
BraA10g003200.3.5C	--	GO:0005777,peroxisome; GO:0010468,regulation of gene expression; GO:0008150,biological_process; GO:0008152,metabolic process; GO:0010467,gene expression; GO:0019222,regulation of metabolic process; GO:0043170,macromolecule metabolic process; GO:0050789,regulation of biological process; GO:0060255,regulation of macromolecule metabolic process; GO:0065007,biological regulation; GO:0071704,organic s…	At3g13280
BraA02g041160.3.5C	ko04712: Circadian rhythm - plant	GO:0005634,nucleus; GO:0005886,plasma membrane; GO:0003700,DNA-binding transcription factor activity; GO:0008270,zinc ion binding; GO:0003674,molecular_function; GO:0140110,transcription regulator activity; GO:0005488,binding; GO:0043167,ion binding; GO:0043169,cation binding; GO:0046872,metal ion binding; GO:0046914,transition metal ion binding; GO:0005575,cellular_component; GO:0005622,intracel…	At5g48250
BraA06g036540.3.5C	ko04626: Plant-pathogen interaction	GO:0043531,ADP binding; GO:0005524,ATP binding; GO:0006952,defense response; GO:0000166,nucleotide binding; GO:0003674,molecular_function; GO:0005488,binding; GO:0017076,purine nucleotide binding; GO:0030554,adenyl nucleotide binding; GO:0032553,ribonucleotide binding; GO:0032555,purine ribonucleotide binding; GO:0032559,adenyl ribonucleotide binding; GO:0036094,small molecule binding; GO:0043167…	At1g53350
BraA06g033490.3.5C	--	GO:0009507,chloroplast; GO:0005739,mitochondrion; GO:0005524,ATP binding; GO:0003677,DNA binding; GO:0003913,DNA photolyase activity; GO:0071949,FAD binding; GO:0009881,photoreceptor activity; GO:0000719,photoreactive repair; GO:0018298,protein-chromophore linkage; GO:0000166,nucleotide binding; GO:0003674,molecular_function; GO:0005488,binding; GO:0017076,purine nucleotide binding; GO:0030554,ad…	At5g24850
BraA06g024620.3.5C	ko00940: Phenylpropanoid biosynthesis; ko01110: Biosynthesis of secondary metabolites	GO:0016706,2-oxoglutarate-dependent dioxygenase activity; GO:0102312,4-coumaroyl 2'-hydroxylase activity; GO:0046872,metal ion binding; GO:0009805,coumarin biosynthetic process; GO:0009699,phenylpropanoid biosynthetic process; GO:0009620,response to fungus; GO:0002238,response to molecule of fungal origin; GO:0003674,molecular_function; GO:0003824,catalytic activity; GO:0016491,oxidoreductase act…	At3g46480
BraA03g023950.3.5C	ko04712: Circadian rhythm - plant	GO:0005634,nucleus; GO:0003700,DNA-binding transcription factor activity; GO:0043565,sequence-specific DNA binding; GO:0000976,transcription regulatory region sequence-specific DNA binding; GO:1900056,negative regulation of leaf senescence; GO:0008361,regulation of cell size; GO:0006355,regulation of transcription, DNA-templated; GO:0048364,root development; GO:0003674,molecular_function; GO:0140…	At2g45680
BraA08g025860.3.5C	--	--	--
BraA01g000020.3.5C	ko03008: Ribosome biogenesis in eukaryotes	GO:0005829,cytosol; GO:0012505,endomembrane system; GO:0016021,integral component of membrane; GO:0009705,plant-type vacuole membrane; GO:0005886,plasma membrane; GO:1900458,negative regulation of brassinosteroid mediated signaling pathway; GO:0009626,plant-type hypersensitive response; GO:0012501,programmed cell death; GO:0007033,vacuole organization; GO:0098876,vesicle-mediated transport to the…	At4g38360
BraA05g007460.3.5C	--	GO:0005730,nucleolus; GO:0030687,preribosome, large subunit precursor; GO:0000447,endonucleolytic cleavage in ITS1 to separate SSU-rRNA from 5.8S rRNA and LSU-rRNA from tricistronic rRNA transcript (SSU-rRNA, 5.8S rRNA, LSU-rRNA); GO:0042273,ribosomal large subunit biogenesis; GO:0000055,ribosomal large subunit export from nucleus; GO:0000460,maturation of 5.8S rRNA; GO:0000462,maturation of SSU-…	At2g37990
BraA04g029620.3.5C	ko04016: MAPK signaling pathway - plant; ko04075: Plant hormone signal transduction	GO:0005737,cytoplasm; GO:0005634,nucleus; GO:0005886,plasma membrane; GO:0010427,abscisic acid binding; GO:0042803,protein homodimerization activity; GO:0004864,protein phosphatase inhibitor activity; GO:0038023,signaling receptor activity; GO:0009738,abscisic acid-activated signaling pathway; GO:0009867,jasmonic acid mediated signaling pathway; GO:0080163,regulation of protein serine/threonine p…	At2g40330
BraA03g018470.3.5C	--	GO:0005794,Golgi apparatus; GO:0000139,Golgi membrane; GO:0016021,integral component of membrane; GO:0047259,glucomannan 4-beta-mannosyltransferase activity; GO:0051753,mannan synthase activity; GO:0016757,transferase activity, transferring glycosyl groups; GO:0071555,cell wall organization; GO:0000030,mannosyltransferase activity; GO:0003674,molecular_function; GO:0003824,catalytic activity; GO:…	At2g35650
BraA06g028890.3.5C	--	GO:0004197,cysteine-type endopeptidase activity; GO:0003674,molecular_function; GO:0003824,catalytic activity; GO:0004175,endopeptidase activity; GO:0008233,peptidase activity; GO:0008234,cysteine-type peptidase activity; GO:0016787,hydrolase activity; GO:0140096,catalytic activity, acting on a protein	At5g64240
BraA08g034370.3.5C	--	--	At1g06980
BraA04g000260.3.5C	--	GO:0005634,nucleus; GO:0042752,regulation of circadian rhythm; GO:0048511,rhythmic process; GO:0007623,circadian rhythm; GO:0008150,biological_process; GO:0050789,regulation of biological process; GO:0065007,biological regulation; GO:0005575,cellular_component; GO:0005622,intracellular anatomical structure; GO:0043226,organelle; GO:0043227,membrane-bounded organelle; GO:0043229,intracellular orga…	At3g63180
BraA03g022000.3.5C	--	--	--
BraA01g035440.3.5C	--	GO:0005737,cytoplasm; GO:0005524,ATP binding; GO:0004672,protein kinase activity; GO:0106310,protein serine kinase activity; GO:0004674,protein serine/threonine kinase activity; GO:0106311,protein threonine kinase activity; GO:0035556,intracellular signal transduction; GO:0006468,protein phosphorylation; GO:0000166,nucleotide binding; GO:0003674,molecular_function; GO:0005488,binding; GO:0017076,…	At3g18750
BraA02g009130.3.5C	--	GO:0048046,apoplast; GO:0005618,cell wall; GO:0030145,manganese ion binding; GO:0003674,molecular_function; GO:0005488,binding; GO:0043167,ion binding; GO:0043169,cation binding; GO:0046872,metal ion binding; GO:0046914,transition metal ion binding; GO:0005575,cellular_component; GO:0005576,extracellular region; GO:0110165,cellular anatomical entity; GO:0030312,external encapsulating structure; G…	At5g20630
BraA07g013280.3.5C	--	GO:0005783,endoplasmic reticulum; GO:0005794,Golgi apparatus; GO:0016021,integral component of membrane; GO:0015085,calcium ion transmembrane transporter activity; GO:0005384,manganese ion transmembrane transporter activity; GO:0046873,metal ion transmembrane transporter activity; GO:0070588,calcium ion transmembrane transport; GO:0032468,Golgi calcium ion homeostasis; GO:0032472,Golgi calcium io…	At1g68650
BraA05g040670.3.5C	--	GO:0016021,integral component of membrane; GO:0005637,nuclear inner membrane; GO:0005654,nucleoplasm; GO:0005575,cellular_component; GO:0016020,membrane; GO:0031224,intrinsic component of membrane; GO:0110165,cellular anatomical entity; GO:0005622,intracellular anatomical structure; GO:0005634,nucleus; GO:0005635,nuclear envelope; GO:0012505,endomembrane system; GO:0019866,organelle inner membran…	At3g05830
BraA03g044940.3.5C	--	GO:0016021,integral component of membrane; GO:0015293,symporter activity; GO:0008643,carbohydrate transport; GO:0003674,molecular_function; GO:0005215,transporter activity; GO:0015291,secondary active transmembrane transporter activity; GO:0022804,active transmembrane transporter activity; GO:0022857,transmembrane transporter activity; GO:0006810,transport; GO:0006811,ion transport; GO:0006820,an…	At5g61520
BraA08g025800.3.5C	ko01100: Metabolic pathways	GO:0005739,mitochondrion; GO:0046872,metal ion binding; GO:0008759,UDP-3-O-[3-hydroxymyristoyl] N-acetylglucosamine deacetylase activity; GO:0103117,UDP-3-O-acyl-N-acetylglucosamine deacetylase activity; GO:0009245,lipid A biosynthetic process; GO:2001289,lipid X metabolic process; GO:0003674,molecular_function; GO:0005488,binding; GO:0043167,ion binding; GO:0043169,cation binding; GO:0003824,cat…	At1g25190
BraA09g007190.3.5C	--	GO:0005634,nucleus; GO:0003700,DNA-binding transcription factor activity; GO:0000976,transcription regulatory region sequence-specific DNA binding; GO:0009873,ethylene-activated signaling pathway; GO:0019760,glucosinolate metabolic process; GO:1904277,negative regulation of wax biosynthetic process; GO:0045893,positive regulation of transcription, DNA-templated; GO:0009414,response to water depri…	At5g61590
BraA01g008680.3.5C	--	--	At5g47580
BraA08g020930.3.5C	--	GO:0005576,extracellular region; GO:0006952,defense response; GO:0009617,response to bacterium; GO:0009723,response to ethylene; GO:0006950,response to stress; GO:0008150,biological_process; GO:0050896,response to stimulus; GO:0009605,response to external stimulus; GO:0009607,response to biotic stimulus; GO:0043207,response to external biotic stimulus; GO:0044419,biological process involved in in…	At4g36010
BraA01g024190.3.5C	--	GO:0043231,intracellular membrane-bounded organelle; GO:0003723,RNA binding; GO:0008270,zinc ion binding; GO:0009451,RNA modification; GO:0003674,molecular_function; GO:0003676,nucleic acid binding; GO:0005488,binding; GO:0097159,organic cyclic compound binding; GO:1901363,heterocyclic compound binding; GO:0043167,ion binding; GO:0043169,cation binding; GO:0046872,metal ion binding; GO:0046914,tr…	At3g49140
BraA06g016070.3.5C	ko00190: Oxidative phosphorylation; ko01100: Metabolic pathways; ko04145: Phagosome	GO:0005829,cytosol; GO:0005794,Golgi apparatus; GO:0005634,nucleus; GO:0033180,proton-transporting V-type ATPase, V1 domain; GO:0005774,vacuolar membrane; GO:0005773,vacuole; GO:0051015,actin filament binding; GO:0005524,ATP binding; GO:0016787,hydrolase activity; GO:0051017,actin filament bundle assembly; GO:0051693,actin filament capping; GO:0046034,ATP metabolic process; GO:0030835,negative re…	At1g76030
BraA02g045800.3.5C	ko04145: Phagosome	GO:0005938,cell cortex; GO:0042995,cell projection; GO:0031410,cytoplasmic vesicle; GO:0005856,cytoskeleton; GO:0043231,intracellular membrane-bounded organelle; GO:0005634,nucleus; GO:0005886,plasma membrane; GO:0009531,secondary cell wall; GO:0005525,GTP binding; GO:0003924,GTPase activity; GO:0019901,protein kinase binding; GO:0019903,protein phosphatase binding; GO:0007015,actin filament orga…	At5g62880
BraA09g049340.3.5C	--	--	At3g56870
BraA03g045610.3.5C	ko04075: Plant hormone signal transduction	GO:0005773,vacuole; GO:0003677,DNA binding; GO:0003700,DNA-binding transcription factor activity; GO:0009742,brassinosteroid mediated signaling pathway; GO:0006355,regulation of transcription, DNA-templated; GO:0006351,transcription, DNA-templated; GO:0003674,molecular_function; GO:0003676,nucleic acid binding; GO:0005488,binding; GO:0097159,organic cyclic compound binding; GO:1901363,heterocycli…	At3g50750
BraA04g026060.3.5C	--	GO:0009507,chloroplast; GO:0009534,chloroplast thylakoid; GO:0009543,chloroplast thylakoid lumen; GO:0009535,chloroplast thylakoid membrane; GO:0005783,endoplasmic reticulum; GO:0005634,nucleus; GO:0046872,metal ion binding; GO:0009561,megagametogenesis; GO:0048564,photosystem I assembly; GO:0010027,thylakoid membrane organization; GO:0003674,molecular_function; GO:0005488,binding; GO:0043167,ion…	At2g34860
BraA05g001060.3.5C	ko04712: Circadian rhythm - plant	GO:0005634,nucleus; GO:0003677,DNA binding; GO:0007623,circadian rhythm; GO:0045892,negative regulation of transcription, DNA-templated; GO:0000160,phosphorelay signal transduction system; GO:0010017,red or far-red light signaling pathway; GO:0006355,regulation of transcription, DNA-templated; GO:0003674,molecular_function; GO:0003676,nucleic acid binding; GO:0005488,binding; GO:0097159,organic c…	At2g46790
BraA09g026390.3.5C	--	GO:0005634,nucleus; GO:0003677,DNA binding; GO:0003700,DNA-binding transcription factor activity; GO:0000981,DNA-binding transcription factor activity, RNA polymerase II-specific; GO:0008289,lipid binding; GO:0000976,transcription regulatory region sequence-specific DNA binding; GO:0048825,cotyledon development; GO:0009913,epidermal cell differentiation; GO:0048497,maintenance of floral organ ide…	At4g04890
BraA05g033060.3.5C	--	--	At3g15110
BraA03g017100.3.5C	--	GO:0016021,integral component of membrane; GO:0005886,plasma membrane; GO:0009506,plasmodesma; GO:0005262,calcium channel activity; GO:0008066,glutamate receptor activity; GO:0015276,ligand-gated ion channel activity; GO:0038023,signaling receptor activity; GO:0006816,calcium ion transport; GO:0019722,calcium-mediated signaling; GO:0071230,cellular response to amino acid stimulus; GO:0003674,mole…	At2g32390
BraA03g009480.3.5C	--	GO:0005930,axoneme; GO:0097014,ciliary plasm; GO:0030286,dynein complex; GO:0005874,microtubule; GO:0031514,motile cilium; GO:0007017,microtubule-based process; GO:0044458,motile cilium assembly; GO:0008150,biological_process; GO:0009987,cellular process; GO:0006996,organelle organization; GO:0016043,cellular component organization; GO:0022607,cellular component assembly; GO:0030030,cell projecti…	At5g20110
BraA02g043220.3.5C	--	--	At5g25770
BraA05g035000.3.5C	ko00460: Cyanoamino acid metabolism; ko00500: Starch and sucrose metabolism; ko00940: Phenylpropanoid biosynthesis; ko01100: Metabolic pathways; ko01110: Biosynthesis of secondary metabolites	GO:0005777,peroxisome; GO:0008422,beta-glucosidase activity; GO:0102483,scopolin beta-glucosidase activity; GO:0005975,carbohydrate metabolic process; GO:0003674,molecular_function; GO:0003824,catalytic activity; GO:0004553,hydrolase activity, hydrolyzing O-glycosyl compounds; GO:0015926,glucosidase activity; GO:0016787,hydrolase activity; GO:0016798,hydrolase activity, acting on glycosyl bonds; …	At4g27830
BraA03g012640.3.5C	ko00906: Carotenoid biosynthesis; ko01100: Metabolic pathways; ko01110: Biosynthesis of secondary metabolites	GO:0031969,chloroplast membrane; GO:0016021,integral component of membrane; GO:0045435,lycopene epsilon cyclase activity; GO:0016491,oxidoreductase activity; GO:0016705,oxidoreductase activity, acting on paired donors, with incorporation or reduction of molecular oxygen; GO:0016120,carotene biosynthetic process; GO:0016117,carotenoid biosynthetic process; GO:0006744,ubiquinone biosynthetic proces…	At5g57030
BraA05g039430.3.5C	--	GO:0009507,chloroplast; GO:0010193,response to ozone; GO:0010224,response to UV-B; GO:0009611,response to wounding; GO:0000302,response to reactive oxygen species; GO:0006950,response to stress; GO:0006979,response to oxidative stress; GO:0008150,biological_process; GO:0010035,response to inorganic substance; GO:0042221,response to chemical; GO:0050896,response to stimulus; GO:1901700,response to…	At3g07310
novel.398	--	GO:0016021,integral component of membrane; GO:0016020,membrane; GO:0020037,heme binding; GO:0005506,iron ion binding; GO:0016705,oxidoreductase activity, acting on paired donors, with incorporation or reduction of molecular oxygen; GO:0016709,oxidoreductase activity, acting on paired donors, with incorporation or reduction of molecular oxygen, NAD(P)H as one donor, and incorporation of one atom o…	At3g20100
BraA06g019700.3.5C	ko00010: Glycolysis / Gluconeogenesis; ko00052: Galactose metabolism; ko01100: Metabolic pathways; ko01110: Biosynthesis of secondary metabolites	GO:0016021,integral component of membrane; GO:0004034,aldose 1-epimerase activity; GO:0030246,carbohydrate binding; GO:0033499,galactose catabolic process via UDP-galactose; GO:0006006,glucose metabolic process; GO:0003674,molecular_function; GO:0003824,catalytic activity; GO:0016853,isomerase activity; GO:0016854,racemase and epimerase activity; GO:0016857,racemase and epimerase activity, acting…	At3g47800
BraA04g030530.3.5C	--	GO:0009507,chloroplast; GO:0005829,cytosol; GO:0005887,integral component of plasma membrane; GO:0043231,intracellular membrane-bounded organelle; GO:0000325,plant-type vacuole; GO:0009705,plant-type vacuole membrane; GO:0005774,vacuolar membrane; GO:0005773,vacuole; GO:0005524,ATP binding; GO:0019829,ATPase-coupled cation transmembrane transporter activity; GO:0005516,calmodulin binding; GO:0046…	At2g41560
BraA02g016250.3.5C	--	GO:0048046,apoplast; GO:0005615,extracellular space; GO:0009505,plant-type cell wall; GO:0009506,plasmodesma; GO:0080167,response to karrikin; GO:0008150,biological_process; GO:0009628,response to abiotic stimulus; GO:0050896,response to stimulus; GO:0005575,cellular_component; GO:0005576,extracellular region; GO:0110165,cellular anatomical entity; GO:0005618,cell wall; GO:0030312,external encaps…	At5g51550
BraA06g029810.3.5C	ko04075: Plant hormone signal transduction	GO:0005634,nucleus; GO:0003700,DNA-binding transcription factor activity; GO:0043565,sequence-specific DNA binding; GO:0000976,transcription regulatory region sequence-specific DNA binding; GO:0042742,defense response to bacterium; GO:0006351,transcription, DNA-templated; GO:0003674,molecular_function; GO:0140110,transcription regulator activity; GO:0003676,nucleic acid binding; GO:0003677,DNA bi…	At5g65210
BraA02g006390.3.5C	--	--	At5g16110
BraA02g018290.3.5C	--	--	At1g67590
BraA03g028850.3.5C	--	GO:0005829,cytosol; GO:0005794,Golgi apparatus; GO:0016021,integral component of membrane; GO:0000325,plant-type vacuole; GO:0005886,plasma membrane; GO:0005774,vacuolar membrane; GO:0005773,vacuole; GO:0005509,calcium ion binding; GO:0042802,identical protein binding; GO:0005245,voltage-gated calcium channel activity; GO:0006816,calcium ion transport; GO:0019722,calcium-mediated signaling; GO:00…	At4g03560
BraA04g027720.3.5C	--	--	At2g37490
BraA03g032850.3.5C	--	GO:0005829,cytosol; GO:0005634,nucleus; GO:0043531,ADP binding; GO:0005524,ATP binding; GO:0050135,NAD(P)+ nucleosidase activity; GO:0061809,NAD+ nucleotidase, cyclic ADP-ribose generating; GO:0006952,defense response; GO:0010082,regulation of root meristem growth; GO:0007165,signal transduction; GO:0000166,nucleotide binding; GO:0003674,molecular_function; GO:0005488,binding; GO:0017076,purine n…	At5g46270
BraA09g002000.3.5C	ko03010: Ribosome	GO:0005829,cytosol; GO:0022625,cytosolic large ribosomal subunit; GO:0022626,cytosolic ribosome; GO:0005886,plasma membrane; GO:0042788,polysomal ribosome; GO:0003729,mRNA binding; GO:0003723,RNA binding; GO:0003735,structural constituent of ribosome; GO:0006412,translation; GO:0003674,molecular_function; GO:0003676,nucleic acid binding; GO:0005488,binding; GO:0097159,organic cyclic compound bind…	At4g02230
BraA06g041440.3.5C	--	GO:0005737,cytoplasm; GO:0005874,microtubule; GO:0005739,mitochondrion; GO:0005634,nucleus; GO:0009524,phragmoplast; GO:0009536,plastid; GO:0009574,preprophase band; GO:0005819,spindle; GO:0008017,microtubule binding; GO:0007049,cell cycle; GO:0051301,cell division; GO:0000226,microtubule cytoskeleton organization; GO:0003674,molecular_function; GO:0005488,binding; GO:0005515,protein binding; GO:…	At2g01910
BraA09g019790.3.5C	--	GO:0005576,extracellular region; GO:0005634,nucleus; GO:0004061,arylformamidase activity; GO:0019441,tryptophan catabolic process to kynurenine; GO:0003674,molecular_function; GO:0003824,catalytic activity; GO:0016787,hydrolase activity; GO:0016810,hydrolase activity, acting on carbon-nitrogen (but not peptide) bonds; GO:0016811,hydrolase activity, acting on carbon-nitrogen (but not peptide) bond…	At1g44542
BraA02g015170.3.5C	--	GO:0005634,nucleus; GO:0003700,DNA-binding transcription factor activity; GO:0000976,transcription regulatory region sequence-specific DNA binding; GO:0030154,cell differentiation; GO:0007275,multicellular organism development; GO:0006355,regulation of transcription, DNA-templated; GO:0010091,trichome branching; GO:0003674,molecular_function; GO:0140110,transcription regulator activity; GO:000106…	At5g53200
BraA09g062210.3.5C	ko03013: RNA transport; ko03015: mRNA surveillance pathway	GO:0005737,cytoplasm; GO:0035145,exon-exon junction complex; GO:0005730,nucleolus; GO:0005654,nucleoplasm; GO:0003723,RNA binding; GO:1903259,exon-exon junction complex disassembly; GO:0051028,mRNA transport; GO:0000184,nuclear-transcribed mRNA catabolic process, nonsense-mediated decay; GO:0010628,positive regulation of gene expression; GO:0006417,regulation of translation; GO:0003674,molecular_…	At1g11400
BraA10g015080.3.5C	--	GO:0005634,nucleus; GO:0003700,DNA-binding transcription factor activity; GO:0000976,transcription regulatory region sequence-specific DNA binding; GO:0008270,zinc ion binding; GO:0010151,chloroplast elongation; GO:0009658,chloroplast organization; GO:0007623,circadian rhythm; GO:0009736,cytokinin-activated signaling pathway; GO:0009740,gibberellic acid mediated signaling pathway; GO:0010255,gluc…	At5g56860
BraA01g034160.3.5C	ko03015: mRNA surveillance pathway	GO:0005845,mRNA cap binding complex; GO:0005634,nucleus; GO:0004482,mRNA (guanine-N7-)-methyltransferase activity; GO:0003723,RNA binding; GO:0006370,7-methylguanosine mRNA capping; GO:0003674,molecular_function; GO:0003824,catalytic activity; GO:0008168,methyltransferase activity; GO:0008170,N-methyltransferase activity; GO:0008173,RNA methyltransferase activity; GO:0008174,mRNA methyltransferas…	At3g20650
BraA09g032010.3.5C	ko00190: Oxidative phosphorylation; ko01100: Metabolic pathways	GO:0016021,integral component of membrane; GO:0005886,plasma membrane; GO:0009506,plasmodesma; GO:0070505,pollen coat; GO:0005524,ATP binding; GO:0042626,ATPase-coupled transmembrane transporter activity; GO:0015562,efflux transmembrane transporter activity; GO:0080168,abscisic acid transport; GO:0009738,abscisic acid-activated signaling pathway; GO:0140352,export from cell; GO:1901656,glycoside …	At2g29940
BraA04g033360.3.5C	--	GO:0005634,nucleus; GO:0003700,DNA-binding transcription factor activity; GO:0000981,DNA-binding transcription factor activity, RNA polymerase II-specific; GO:0043565,sequence-specific DNA binding; GO:0000976,transcription regulatory region sequence-specific DNA binding; GO:0045893,positive regulation of transcription, DNA-templated; GO:0009737,response to abscisic acid; GO:0009414,response to wa…	At2g46680
BraA02g044550.3.5C	ko04712: Circadian rhythm - plant	GO:0005634,nucleus; GO:0003700,DNA-binding transcription factor activity; GO:0046872,metal ion binding; GO:0000976,transcription regulatory region sequence-specific DNA binding; GO:0006355,regulation of transcription, DNA-templated; GO:0003674,molecular_function; GO:0140110,transcription regulator activity; GO:0005488,binding; GO:0043167,ion binding; GO:0043169,cation binding; GO:0001067,regulato…	At5g60850
BraA08g022740.3.5C	ko00250: Alanine, aspartate and glutamate metabolism; ko00260: Glycine, serine and threonine metabolism; ko00270: Cysteine and methionine metabolism; ko00280: Valine, leucine and isoleucine degradation; ko01100: Metabolic pathways; ko01110: Biosynthesis of secondary metabolites	GO:0005739,mitochondrion; GO:0005886,plasma membrane; GO:0005774,vacuolar membrane; GO:0008453,alanine-glyoxylate transaminase activity; GO:0030170,pyridoxal phosphate binding; GO:0008270,zinc ion binding; GO:0009853,photorespiration; GO:0046686,response to cadmium ion; GO:0003674,molecular_function; GO:0003824,catalytic activity; GO:0008483,transaminase activity; GO:0016740,transferase activity;…	At4g39660
BraA04g005130.3.5C	ko00061: Fatty acid biosynthesis; ko00780: Biotin metabolism; ko01100: Metabolic pathways; ko01110: Biosynthesis of secondary metabolites; ko01212: Fatty acid metabolism; ko01240: Biosynthesis of cofactors	GO:0009507,chloroplast; GO:0102131,3-oxo-glutaryl-[acp] methyl ester reductase activity; GO:0102132,3-oxo-pimeloyl-[acp] methyl ester reductase activity; GO:0004316,3-oxoacyl-[acyl-carrier-protein] reductase (NADPH) activity; GO:0051287,NAD binding; GO:0006633,fatty acid biosynthetic process; GO:0003674,molecular_function; GO:0003824,catalytic activity; GO:0016491,oxidoreductase activity; GO:0016…	At1g63380
novel.1386	--	--	--
novel.1040	--	GO:0020037,heme binding; GO:0019825,oxygen binding; GO:0003674,molecular_function; GO:0005488,binding; GO:0046906,tetrapyrrole binding; GO:0097159,organic cyclic compound binding; GO:1901363,heterocyclic compound binding; GO:0036094,small molecule binding	--
BraA05g027660.3.5C	ko00480: Glutathione metabolism; ko01100: Metabolic pathways	GO:0005829,cytosol; GO:0005886,plasma membrane; GO:0004364,glutathione transferase activity; GO:0006749,glutathione metabolic process; GO:0010731,protein glutathionylation; GO:0046686,response to cadmium ion; GO:0009636,response to toxic substance; GO:0003674,molecular_function; GO:0003824,catalytic activity; GO:0016740,transferase activity; GO:0016765,transferase activity, transferring alkyl or …	At5g02790
BraA01g038040.3.5C	ko04712: Circadian rhythm - plant	GO:0005634,nucleus; GO:0005524,ATP binding; GO:0042802,identical protein binding; GO:0004672,protein kinase activity; GO:0009640,photomorphogenesis; GO:0009585,red, far-red light phototransduction; GO:0000166,nucleotide binding; GO:0003674,molecular_function; GO:0005488,binding; GO:0017076,purine nucleotide binding; GO:0030554,adenyl nucleotide binding; GO:0032553,ribonucleotide binding; GO:00325…	At1g53090_2
BraA02g002110.3.5C	--	GO:0009507,chloroplast; GO:0005871,kinesin complex; GO:0005874,microtubule; GO:0005524,ATP binding; GO:1990939,ATP-dependent microtubule motor activity; GO:0016887,ATPase activity; GO:0008017,microtubule binding; GO:0003777,microtubule motor activity; GO:0007018,microtubule-based movement; GO:0000166,nucleotide binding; GO:0003674,molecular_function; GO:0005488,binding; GO:0017076,purine nucleoti…	At5g06670
BraA02g041250.3.5C	--	GO:0009536,plastid; GO:0030154,cell differentiation; GO:0009908,flower development; GO:0008150,biological_process; GO:0009987,cellular process; GO:0032502,developmental process; GO:0048869,cellular developmental process; GO:0000003,reproduction; GO:0003006,developmental process involved in reproduction; GO:0007275,multicellular organism development; GO:0009791,post-embryonic development; GO:00224…	At5g48390_1
BraA03g003890.3.5C	--	GO:0005887,integral component of plasma membrane; GO:0005886,plasma membrane; GO:0015293,symporter activity; GO:0015800,acidic amino acid transport; GO:0006865,amino acid transport; GO:0015804,neutral amino acid transport; GO:0110126,phloem loading; GO:0003674,molecular_function; GO:0005215,transporter activity; GO:0015291,secondary active transmembrane transporter activity; GO:0022804,active tra…	At5g09220
BraA07g017040.3.5C	--	GO:0042742,defense response to bacterium; GO:0016567,protein ubiquitination; GO:0006950,response to stress; GO:0006952,defense response; GO:0008150,biological_process; GO:0009605,response to external stimulus; GO:0009607,response to biotic stimulus; GO:0009617,response to bacterium; GO:0043207,response to external biotic stimulus; GO:0044419,biological process involved in interspecies interaction…	At3g49970
BraA04g005330.3.5C	ko02010: ABC transporters	GO:0016021,integral component of membrane; GO:0005775,vacuolar lumen; GO:0005774,vacuolar membrane; GO:0005524,ATP binding; GO:0042626,ATPase-coupled transmembrane transporter activity; GO:0007034,vacuolar transport; GO:0000166,nucleotide binding; GO:0003674,molecular_function; GO:0005488,binding; GO:0017076,purine nucleotide binding; GO:0030554,adenyl nucleotide binding; GO:0032553,ribonucleotid…	At3g55130
BraA09g052830.3.5C	--	GO:0016021,integral component of membrane; GO:0061630,ubiquitin protein ligase activity; GO:0008270,zinc ion binding; GO:0009742,brassinosteroid mediated signaling pathway; GO:0007275,multicellular organism development; GO:0016567,protein ubiquitination; GO:1901371,regulation of leaf morphogenesis; GO:1905421,regulation of plant organ morphogenesis; GO:0009741,response to brassinosteroid; GO:0010…	At3g61460
BraA04g029060.3.5C	--	GO:0005886,plasma membrane; GO:0008285,negative regulation of cell population proliferation; GO:0048367,shoot system development; GO:0008150,biological_process; GO:0008283,cell population proliferation; GO:0009987,cellular process; GO:0042127,regulation of cell population proliferation; GO:0048519,negative regulation of biological process; GO:0048523,negative regulation of cellular process; GO:00…	--
BraA02g042960.3.5C	--	GO:0005737,cytoplasm; GO:0005829,cytosol; GO:0005634,nucleus; GO:0004197,cysteine-type endopeptidase activity; GO:0004843,thiol-dependent ubiquitin-specific protease activity; GO:0009867,jasmonic acid mediated signaling pathway; GO:0010078,maintenance of root meristem identity; GO:0016579,protein deubiquitination; GO:0070646,protein modification by small protein removal; GO:0031647,regulation of …	At5g26280
BraA05g043050.3.5C	ko00592: alpha-Linolenic acid metabolism; ko01110: Biosynthesis of secondary metabolites	GO:0102165,(Z)-3-hexen-1-ol acetyltransferase activity; GO:0010327,acetyl CoA:(Z)-3-hexen-1-ol acetyltransferase activity; GO:0016747,transferase activity, transferring acyl groups other than amino-acyl groups; GO:0010597,green leaf volatile biosynthetic process; GO:0003674,molecular_function; GO:0003824,catalytic activity; GO:0016740,transferase activity; GO:0016746,transferase activity, transfe…	At3g03480
BraA01g003570.3.5C	ko00230: Purine metabolism; ko00250: Alanine, aspartate and glutamate metabolism; ko01100: Metabolic pathways; ko01110: Biosynthesis of secondary metabolites	GO:0009507,chloroplast; GO:0009570,chloroplast stroma; GO:0005737,cytoplasm; GO:0009532,plastid stroma; GO:0004044,amidophosphoribosyltransferase activity; GO:0051536,iron-sulfur cluster binding; GO:0046872,metal ion binding; GO:0006189,'de novo' IMP biosynthetic process; GO:0009658,chloroplast organization; GO:0006541,glutamine metabolic process; GO:0009116,nucleoside metabolic process; GO:00091…	At4g34740
BraA01g033150.3.5C	--	GO:0005829,cytosol; GO:0008194,UDP-glycosyltransferase activity; GO:0003674,molecular_function; GO:0003824,catalytic activity; GO:0016740,transferase activity; GO:0016757,transferase activity, transferring glycosyl groups; GO:0005575,cellular_component; GO:0005622,intracellular anatomical structure; GO:0005737,cytoplasm; GO:0110165,cellular anatomical entity	At3g21790
BraA09g028680.3.5C	--	GO:0016787,hydrolase activity; GO:0016042,lipid catabolic process; GO:0003674,molecular_function; GO:0003824,catalytic activity; GO:0006629,lipid metabolic process; GO:0008150,biological_process; GO:0008152,metabolic process; GO:0009056,catabolic process; GO:0044238,primary metabolic process; GO:0071704,organic substance metabolic process; GO:1901575,organic substance catabolic process	At4g10950_1
BraA10g032910.3.5C	ko00940: Phenylpropanoid biosynthesis; ko00941: Flavonoid biosynthesis; ko00945: Stilbenoid, diarylheptanoid and gingerol biosynthesis; ko01100: Metabolic pathways; ko01110: Biosynthesis of secondary metabolites	GO:0016747,transferase activity, transferring acyl groups other than amino-acyl groups; GO:0009820,alkaloid metabolic process; GO:0003674,molecular_function; GO:0003824,catalytic activity; GO:0016740,transferase activity; GO:0016746,transferase activity, transferring acyl groups; GO:0006807,nitrogen compound metabolic process; GO:0008150,biological_process; GO:0008152,metabolic process; GO:007170…	At5g02890
BraA09g033050.3.5C	--	GO:0005759,mitochondrial matrix; GO:0005524,ATP binding; GO:0016887,ATPase activity; GO:0008233,peptidase activity; GO:0051082,unfolded protein binding; GO:0030163,protein catabolic process; GO:0006457,protein folding; GO:0006508,proteolysis; GO:0000166,nucleotide binding; GO:0003674,molecular_function; GO:0005488,binding; GO:0017076,purine nucleotide binding; GO:0030554,adenyl nucleotide binding…	At1g33360
BraA09g048890.3.5C	--	--	At3g56290
BraA09g019670.3.5C	ko00520: Amino sugar and nucleotide sugar metabolism; ko01100: Metabolic pathways	GO:0005615,extracellular space; GO:0008061,chitin binding; GO:0004568,chitinase activity; GO:0016998,cell wall macromolecule catabolic process; GO:0006032,chitin catabolic process; GO:0006952,defense response; GO:0000272,polysaccharide catabolic process; GO:0003674,molecular_function; GO:0005488,binding; GO:0097367,carbohydrate derivative binding; GO:0003824,catalytic activity; GO:0004553,hydrola…	At2g43590
BraA02g026340.3.5C	ko04016: MAPK signaling pathway - plant; ko04075: Plant hormone signal transduction	GO:0005829,cytosol; GO:0005634,nucleus; GO:0046872,metal ion binding; GO:0106306,protein serine phosphatase activity; GO:0106307,protein threonine phosphatase activity; GO:0003674,molecular_function; GO:0005488,binding; GO:0043167,ion binding; GO:0043169,cation binding; GO:0003824,catalytic activity; GO:0004721,phosphoprotein phosphatase activity; GO:0004722,protein serine/threonine phosphatase a…	At1g79630
BraA01g025960.3.5C	--	GO:0005829,cytosol; GO:0016021,integral component of membrane; GO:0005886,plasma membrane; GO:0009506,plasmodesma; GO:0005575,cellular_component; GO:0005622,intracellular anatomical structure; GO:0005737,cytoplasm; GO:0110165,cellular anatomical entity; GO:0016020,membrane; GO:0031224,intrinsic component of membrane; GO:0071944,cell periphery; GO:0005911,cell-cell junction; GO:0030054,cell juncti…	At3g45600
BraA06g023290.3.5C	ko00020: Citrate cycle (TCA cycle); ko00480: Glutathione metabolism; ko01100: Metabolic pathways; ko01110: Biosynthesis of secondary metabolites; ko01200: Carbon metabolism; ko01210: 2-Oxocarboxylic acid metabolism; ko01230: Biosynthesis of amino acids; ko04146: Peroxisome	GO:0048046,apoplast; GO:0009570,chloroplast stroma; GO:0005829,cytosol; GO:0005739,mitochondrion; GO:0005634,nucleus; GO:0005886,plasma membrane; GO:0009506,plasmodesma; GO:0005507,copper ion binding; GO:0004450,isocitrate dehydrogenase (NADP+) activity; GO:0000287,magnesium ion binding; GO:0051287,NAD binding; GO:0042742,defense response to bacterium; GO:0006102,isocitrate metabolic process; GO:…	At1g65930
BraA03g048410.3.5C	ko04016: MAPK signaling pathway - plant; ko04075: Plant hormone signal transduction	GO:0005737,cytoplasm; GO:0005829,cytosol; GO:0005634,nucleus; GO:0005886,plasma membrane; GO:0010427,abscisic acid binding; GO:0042802,identical protein binding; GO:0042803,protein homodimerization activity; GO:0004864,protein phosphatase inhibitor activity; GO:0038023,signaling receptor activity; GO:0009738,abscisic acid-activated signaling pathway; GO:1902584,positive regulation of response to …	At4g17870
BraA09g009800.3.5C	--	--	At5g66580
BraA08g026580.3.5C	--	GO:0005737,cytoplasm; GO:0005634,nucleus; GO:0046983,protein dimerization activity; GO:0040008,regulation of growth; GO:0006355,regulation of transcription, DNA-templated; GO:0009416,response to light stimulus; GO:0003674,molecular_function; GO:0005488,binding; GO:0005515,protein binding; GO:0008150,biological_process; GO:0040007,growth; GO:0050789,regulation of biological process; GO:0065007,bio…	At1g74500
BraA06g030220.3.5C	--	--	At5g65610
BraA08g016670.3.5C	ko04120: Ubiquitin mediated proteolysis	GO:0005737,cytoplasm; GO:0005634,nucleus; GO:0005575,cellular_component; GO:0005622,intracellular anatomical structure; GO:0110165,cellular anatomical entity; GO:0043226,organelle; GO:0043227,membrane-bounded organelle; GO:0043229,intracellular organelle; GO:0043231,intracellular membrane-bounded organelle	At4g02890
BraA09g006600.3.5C	--	GO:0016021,integral component of membrane; GO:0005887,integral component of plasma membrane; GO:0005886,plasma membrane; GO:0008515,sucrose transmembrane transporter activity; GO:0051119,sugar transmembrane transporter activity; GO:0008643,carbohydrate transport; GO:0009793,embryo development ending in seed dormancy; GO:0051260,protein homooligomerization; GO:0010431,seed maturation; GO:0015770,s…	At5g23660
BraA10g026130.3.5C	--	GO:0046872,metal ion binding; GO:0003674,molecular_function; GO:0005488,binding; GO:0043167,ion binding; GO:0043169,cation binding	At5g19430
BraA05g026640.3.5C	ko04712: Circadian rhythm - plant	GO:0005634,nucleus; GO:0003700,DNA-binding transcription factor activity; GO:0046872,metal ion binding; GO:0000976,transcription regulatory region sequence-specific DNA binding; GO:0006355,regulation of transcription, DNA-templated; GO:0003674,molecular_function; GO:0140110,transcription regulator activity; GO:0005488,binding; GO:0043167,ion binding; GO:0043169,cation binding; GO:0001067,regulato…	At3g21270
BraA02g020220.3.5C	--	GO:0016021,integral component of membrane; GO:0005575,cellular_component; GO:0016020,membrane; GO:0031224,intrinsic component of membrane; GO:0110165,cellular anatomical entity	At1g70120
novel.1122	--	--	--
BraA10g001970.3.5C	--	GO:0005856,cytoskeleton; GO:0031965,nuclear membrane; GO:0005774,vacuolar membrane; GO:0003779,actin binding; GO:0003674,molecular_function; GO:0005488,binding; GO:0005515,protein binding; GO:0008092,cytoskeletal protein binding; GO:0005575,cellular_component; GO:0005622,intracellular anatomical structure; GO:0043226,organelle; GO:0043228,non-membrane-bounded organelle; GO:0043229,intracellular o…	At1g03470
BraA05g011490.3.5C	--	--	At2g33360
BraA04g029200.3.5C	--	GO:0016021,integral component of membrane; GO:0005886,plasma membrane; GO:0015193,L-proline transmembrane transporter activity; GO:0015824,proline transport; GO:0003674,molecular_function; GO:0005215,transporter activity; GO:0005342,organic acid transmembrane transporter activity; GO:0008324,cation transmembrane transporter activity; GO:0008509,anion transmembrane transporter activity; GO:0008514…	At2g39890
BraA03g025830.3.5C	--	GO:0016021,integral component of membrane; GO:0020037,heme binding; GO:0005506,iron ion binding; GO:0004497,monooxygenase activity; GO:0016705,oxidoreductase activity, acting on paired donors, with incorporation or reduction of molecular oxygen; GO:0009926,auxin polar transport; GO:0016117,carotenoid biosynthetic process; GO:0009963,positive regulation of flavonoid biosynthetic process; GO:000993…	At2g26170
BraA07g021050.3.5C	ko00030: Pentose phosphate pathway; ko00480: Glutathione metabolism; ko01100: Metabolic pathways; ko01110: Biosynthesis of secondary metabolites; ko01200: Carbon metabolism	GO:0005829,cytosol; GO:0004345,glucose-6-phosphate dehydrogenase activity; GO:0050661,NADP binding; GO:0006006,glucose metabolic process; GO:0009051,pentose-phosphate shunt, oxidative branch; GO:0003674,molecular_function; GO:0003824,catalytic activity; GO:0016491,oxidoreductase activity; GO:0016614,oxidoreductase activity, acting on CH-OH group of donors; GO:0016616,oxidoreductase activity, acti…	At5g40760
BraA02g016770.3.5C	--	--	At5g50360
BraA01g037900.3.5C	--	GO:0005634,nucleus; GO:0003700,DNA-binding transcription factor activity; GO:0000976,transcription regulatory region sequence-specific DNA binding; GO:0080060,integument development; GO:0045995,regulation of embryonic development; GO:0009753,response to jasmonic acid; GO:0048317,seed morphogenesis; GO:0048731,system development; GO:0003674,molecular_function; GO:0140110,transcription regulator ac…	At3g15510
BraA03g058790.3.5C	ko00900: Terpenoid backbone biosynthesis; ko00909: Sesquiterpenoid and triterpenoid biosynthesis; ko01110: Biosynthesis of secondary metabolites	GO:0045552,dihydrokaempferol 4-reductase activity; GO:0047890,flavanone 4-reductase activity; GO:0009718,anthocyanin-containing compound biosynthetic process; GO:0003674,molecular_function; GO:0003824,catalytic activity; GO:0016491,oxidoreductase activity; GO:0016614,oxidoreductase activity, acting on CH-OH group of donors; GO:0016616,oxidoreductase activity, acting on the CH-OH group of donors, …	At4g33360
BraA03g028400.3.5C	--	GO:0005634,nucleus; GO:0045892,negative regulation of transcription, DNA-templated; GO:0006139,nucleobase-containing compound metabolic process; GO:0006351,transcription, DNA-templated; GO:0006355,regulation of transcription, DNA-templated; GO:0006725,cellular aromatic compound metabolic process; GO:0006807,nitrogen compound metabolic process; GO:0008150,biological_process; GO:0008152,metabolic p…	At4g04030
BraA07g021760.3.5C	--	GO:0016021,integral component of membrane; GO:0005575,cellular_component; GO:0016020,membrane; GO:0031224,intrinsic component of membrane; GO:0110165,cellular anatomical entity	At2g36410
BraA03g034910.3.5C	--	GO:0005634,nucleus; GO:0004860,protein kinase inhibitor activity; GO:0007049,cell cycle; GO:0042742,defense response to bacterium; GO:0045839,negative regulation of mitotic nuclear division; GO:0032877,positive regulation of DNA endoreduplication; GO:0090393,sepal giant cell development; GO:0003674,molecular_function; GO:0004857,enzyme inhibitor activity; GO:0019207,kinase regulator activity; GO:…	At5g04470
BraA07g010830.3.5C	ko03015: mRNA surveillance pathway	GO:0005737,cytoplasm; GO:0005847,mRNA cleavage and polyadenylation specificity factor complex; GO:0005654,nucleoplasm; GO:0005634,nucleus; GO:0005516,calmodulin binding; GO:0003677,DNA binding; GO:0004519,endonuclease activity; GO:0004521,endoribonuclease activity; GO:0046872,metal ion binding; GO:0003729,mRNA binding; GO:1990247,N6-methyladenosine-containing RNA binding; GO:0003723,RNA binding; …	At1g30460_1
BraA03g048170.3.5C	--	GO:0016021,integral component of membrane; GO:0005774,vacuolar membrane; GO:0022857,transmembrane transporter activity; GO:0008643,carbohydrate transport; GO:0055062,phosphate ion homeostasis; GO:0003674,molecular_function; GO:0005215,transporter activity; GO:0006810,transport; GO:0006811,ion transport; GO:0006820,anion transport; GO:0008150,biological_process; GO:0051179,localization; GO:0051234…	At4g17550
BraA09g007480.3.5C	--	GO:0005737,cytoplasm; GO:0005634,nucleus; GO:0004842,ubiquitin-protein transferase activity; GO:0003674,molecular_function; GO:0003824,catalytic activity; GO:0016740,transferase activity; GO:0019787,ubiquitin-like protein transferase activity; GO:0140096,catalytic activity, acting on a protein; GO:0005575,cellular_component; GO:0005622,intracellular anatomical structure; GO:0110165,cellular anato…	At5g62560
BraA08g032520.3.5C	--	GO:0016021,integral component of membrane; GO:0005575,cellular_component; GO:0016020,membrane; GO:0031224,intrinsic component of membrane; GO:0110165,cellular anatomical entity	At1g10740
BraA06g041980.3.5C	--	GO:0005794,Golgi apparatus; GO:0000139,Golgi membrane; GO:0016021,integral component of membrane; GO:0016757,transferase activity, transferring glycosyl groups; GO:0007155,cell adhesion; GO:0071555,cell wall organization; GO:0006004,fucose metabolic process; GO:0006486,protein glycosylation; GO:0003674,molecular_function; GO:0003824,catalytic activity; GO:0016740,transferase activity; GO:0008150,…	At2g01480
BraA03g057750.3.5C	--	--	At4g31560
BraA06g004640.3.5C	ko00130: Ubiquinone and other terpenoid-quinone biosynthesis; ko01100: Metabolic pathways; ko01110: Biosynthesis of secondary metabolites; ko01240: Biosynthesis of cofactors	GO:0005777,peroxisome; GO:0061522,1,4-dihydroxy-2-naphthoyl-CoA thioesterase activity; GO:0042372,phylloquinone biosynthetic process; GO:0051289,protein homotetramerization; GO:0003674,molecular_function; GO:0003824,catalytic activity; GO:0016289,CoA hydrolase activity; GO:0016787,hydrolase activity; GO:0016788,hydrolase activity, acting on ester bonds; GO:0016790,thiolester hydrolase activity; G…	At1g48320
BraA01g016720.3.5C	--	GO:0005905,clathrin-coated pit; GO:0030136,clathrin-coated vesicle; GO:0005829,cytosol; GO:0005794,Golgi apparatus; GO:0005545,1-phosphatidylinositol binding; GO:0032050,clathrin heavy chain binding; GO:0005546,phosphatidylinositol-4,5-bisphosphate binding; GO:0000149,SNARE binding; GO:0048268,clathrin coat assembly; GO:0072583,clathrin-dependent endocytosis; GO:0006900,vesicle budding from membr…	At4g25940
BraA08g003380.3.5C	ko00940: Phenylpropanoid biosynthesis; ko01110: Biosynthesis of secondary metabolites	GO:0008194,UDP-glycosyltransferase activity; GO:0003674,molecular_function; GO:0003824,catalytic activity; GO:0016740,transferase activity; GO:0016757,transferase activity, transferring glycosyl groups	At1g50580
BraA07g011390.3.5C	--	--	At1g29640
BraA10g003780.3.5C	--	GO:0005634,nucleus; GO:0003677,DNA binding; GO:0003700,DNA-binding transcription factor activity; GO:0000981,DNA-binding transcription factor activity, RNA polymerase II-specific; GO:0008289,lipid binding; GO:0048497,maintenance of floral organ identity; GO:0010090,trichome morphogenesis; GO:0003674,molecular_function; GO:0003676,nucleic acid binding; GO:0005488,binding; GO:0097159,organic cyclic…	At1g05230
BraA07g010900.3.5C	--	GO:0005737,cytoplasm; GO:0005829,cytosol; GO:0005634,nucleus; GO:0005886,plasma membrane; GO:0009536,plastid; GO:0005524,ATP binding; GO:0005267,potassium channel activity; GO:0106310,protein serine kinase activity; GO:0004674,protein serine/threonine kinase activity; GO:0106311,protein threonine kinase activity; GO:0035556,intracellular signal transduction; GO:1990573,potassium ion import across…	At1g30270
BraA04g003980.3.5C	--	GO:0005789,endoplasmic reticulum membrane; GO:0016021,integral component of membrane; GO:0015267,channel activity; GO:0003674,molecular_function; GO:0005215,transporter activity; GO:0022803,passive transmembrane transporter activity; GO:0022857,transmembrane transporter activity; GO:0005575,cellular_component; GO:0005622,intracellular anatomical structure; GO:0005737,cytoplasm; GO:0005783,endopla…	At3g56950
BraA04g001680.3.5C	--	GO:0016021,integral component of membrane; GO:0020037,heme binding; GO:0005506,iron ion binding; GO:0004497,monooxygenase activity; GO:0016705,oxidoreductase activity, acting on paired donors, with incorporation or reduction of molecular oxygen; GO:0003674,molecular_function; GO:0005488,binding; GO:0046906,tetrapyrrole binding; GO:0097159,organic cyclic compound binding; GO:1901363,heterocyclic c…	At2g45570
BraA02g009580.3.5C	--	GO:0005737,cytoplasm; GO:0005634,nucleus; GO:0035197,siRNA binding; GO:0051607,defense response to virus; GO:0031047,gene silencing by RNA; GO:1904159,megasporocyte differentiation; GO:0009554,megasporogenesis; GO:0010529,negative regulation of transposition; GO:0048481,plant ovule development; GO:0006417,regulation of translation; GO:0003674,molecular_function; GO:0003676,nucleic acid binding; G…	At5g21150
BraA04g032160.3.5C	--	--	At2g44600
BraA07g010890.3.5C	--	GO:0005737,cytoplasm; GO:0043231,intracellular membrane-bounded organelle; GO:0005739,mitochondrion; GO:0031982,vesicle; GO:0030276,clathrin binding; GO:0007015,actin filament organization; GO:0071483,cellular response to blue light; GO:0009904,chloroplast accumulation movement; GO:0009903,chloroplast avoidance movement; GO:0072318,clathrin coat disassembly; GO:0072583,clathrin-dependent endocyto…	At1g30280
BraA08g024890.3.5C	ko03015: mRNA surveillance pathway	GO:0005697,telomerase holoenzyme complex; GO:0070034,telomerase RNA binding; GO:0042162,telomeric DNA binding; GO:0000184,nuclear-transcribed mRNA catabolic process, nonsense-mediated decay; GO:0003674,molecular_function; GO:0003676,nucleic acid binding; GO:0003723,RNA binding; GO:0005488,binding; GO:0097159,organic cyclic compound binding; GO:1901363,heterocyclic compound binding; GO:0003677,DNA…	At1g28260
BraA09g012660.3.5C	--	GO:0003700,DNA-binding transcription factor activity; GO:0045892,negative regulation of transcription, DNA-templated; GO:0003674,molecular_function; GO:0140110,transcription regulator activity; GO:0006139,nucleobase-containing compound metabolic process; GO:0006351,transcription, DNA-templated; GO:0006355,regulation of transcription, DNA-templated; GO:0006725,cellular aromatic compound metabolic …	At4g28840
BraA04g020700.3.5C	ko03008: Ribosome biogenesis in eukaryotes	GO:0005829,cytosol; GO:0005525,GTP binding; GO:0003924,GTPase activity; GO:0000166,nucleotide binding; GO:0001882,nucleoside binding; GO:0001883,purine nucleoside binding; GO:0003674,molecular_function; GO:0005488,binding; GO:0017076,purine nucleotide binding; GO:0019001,guanyl nucleotide binding; GO:0032549,ribonucleoside binding; GO:0032550,purine ribonucleoside binding; GO:0032553,ribonucleoti…	At2g27200
BraA02g028210.3.5C	--	--	At1g56220
BraA07g033460.3.5C	--	GO:0005829,cytosol; GO:0009904,chloroplast accumulation movement; GO:0009903,chloroplast avoidance movement; GO:0009637,response to blue light; GO:0006996,organelle organization; GO:0008150,biological_process; GO:0009657,plastid organization; GO:0009658,chloroplast organization; GO:0009902,chloroplast relocation; GO:0009987,cellular process; GO:0016043,cellular component organization; GO:0019750,…	At1g66840
BraA03g001390.3.5C	--	GO:0000139,Golgi membrane; GO:0016021,integral component of membrane; GO:0016757,transferase activity, transferring glycosyl groups; GO:0071555,cell wall organization; GO:0006486,protein glycosylation; GO:0003674,molecular_function; GO:0003824,catalytic activity; GO:0016740,transferase activity; GO:0008150,biological_process; GO:0009987,cellular process; GO:0016043,cellular component organization…	At5g03800_2
BraA04g021110.3.5C	ko00400: Phenylalanine, tyrosine and tryptophan biosynthesis; ko01100: Metabolic pathways; ko01110: Biosynthesis of secondary metabolites; ko01230: Biosynthesis of amino acids	GO:0009507,chloroplast; GO:0009570,chloroplast stroma; GO:0005737,cytoplasm; GO:0005829,cytosol; GO:0047769,arogenate dehydratase activity; GO:0004664,prephenate dehydratase activity; GO:0009094,L-phenylalanine biosynthetic process; GO:0080167,response to karrikin; GO:0010244,response to low fluence blue light stimulus by blue low-fluence system; GO:0006571,tyrosine biosynthetic process; GO:00036…	At2g27820
BraA02g040230.3.5C	--	--	At3g29240
BraA01g024600.3.5C	--	--	--
BraA08g013180.3.5C	ko04016: MAPK signaling pathway - plant; ko04075: Plant hormone signal transduction	GO:0005737,cytoplasm; GO:0005829,cytosol; GO:0005634,nucleus; GO:0005886,plasma membrane; GO:0010427,abscisic acid binding; GO:0042802,identical protein binding; GO:0042803,protein homodimerization activity; GO:0004864,protein phosphatase inhibitor activity; GO:0038023,signaling receptor activity; GO:0009738,abscisic acid-activated signaling pathway; GO:1902584,positive regulation of response to …	At4g17870
BraA01g022620.3.5C	ko00901: Indole alkaloid biosynthesis; ko01100: Metabolic pathways; ko01110: Biosynthesis of secondary metabolites	GO:0005783,endoplasmic reticulum; GO:0005773,vacuole; GO:0009058,biosynthetic process; GO:0009723,response to ethylene; GO:0009620,response to fungus; GO:0009753,response to jasmonic acid; GO:0009751,response to salicylic acid; GO:0009615,response to virus; GO:0009611,response to wounding; GO:0008150,biological_process; GO:0008152,metabolic process; GO:0009719,response to endogenous stimulus; GO:…	At3g51440
novel.1290	--	--	--
BraA04g001410.3.5C	--	GO:0016021,integral component of membrane; GO:0061630,ubiquitin protein ligase activity; GO:0008270,zinc ion binding; GO:0009742,brassinosteroid mediated signaling pathway; GO:0007275,multicellular organism development; GO:0016567,protein ubiquitination; GO:1901371,regulation of leaf morphogenesis; GO:1905421,regulation of plant organ morphogenesis; GO:0009741,response to brassinosteroid; GO:0010…	At3g61460
BraA09g063420.3.5C	--	--	At1g10820
BraA07g042130.3.5C	--	GO:0005737,cytoplasm; GO:0005829,cytosol; GO:0005783,endoplasmic reticulum; GO:0005634,nucleus; GO:0019900,kinase binding; GO:0046872,metal ion binding; GO:0042594,response to starvation; GO:0090351,seedling development; GO:0003674,molecular_function; GO:0005488,binding; GO:0005515,protein binding; GO:0019899,enzyme binding; GO:0043167,ion binding; GO:0043169,cation binding; GO:0006950,response t…	At1g78020
BraA03g025900.3.5C	--	GO:0005829,cytosol; GO:0005615,extracellular space; GO:0004252,serine-type endopeptidase activity; GO:0003674,molecular_function; GO:0003824,catalytic activity; GO:0004175,endopeptidase activity; GO:0008233,peptidase activity; GO:0008236,serine-type peptidase activity; GO:0016787,hydrolase activity; GO:0017171,serine hydrolase activity; GO:0140096,catalytic activity, acting on a protein; GO:00055…	At4g10530
novel.929	--	--	--
BraA02g041960.3.5C	--	--	At3g06670
BraA03g038130.3.5C	--	GO:0005737,cytoplasm; GO:0005634,nucleus; GO:0005886,plasma membrane; GO:0003677,DNA binding; GO:0003700,DNA-binding transcription factor activity; GO:0000976,transcription regulatory region sequence-specific DNA binding; GO:0008219,cell death; GO:0009873,ethylene-activated signaling pathway; GO:0010286,heat acclimation; GO:0045893,positive regulation of transcription, DNA-templated; GO:0009735,r…	At3g16770
BraA01g014450.3.5C	ko00130: Ubiquinone and other terpenoid-quinone biosynthesis; ko01100: Metabolic pathways; ko01110: Biosynthesis of secondary metabolites; ko01240: Biosynthesis of cofactors	GO:0031305,integral component of mitochondrial inner membrane; GO:0002083,4-hydroxybenzoate decaprenyltransferase activity; GO:0047293,4-hydroxybenzoate nonaprenyltransferase activity; GO:0016765,transferase activity, transferring alkyl or aryl (other than methyl) groups; GO:0008299,isoprenoid biosynthetic process; GO:0006744,ubiquinone biosynthetic process; GO:0002094,polyprenyltransferase activ…	At4g23660
BraA04g006730.3.5C	--	GO:0016021,integral component of membrane; GO:0008168,methyltransferase activity; GO:0032259,methylation; GO:0003674,molecular_function; GO:0003824,catalytic activity; GO:0016740,transferase activity; GO:0016741,transferase activity, transferring one-carbon groups; GO:0008150,biological_process; GO:0008152,metabolic process; GO:0005575,cellular_component; GO:0016020,membrane; GO:0031224,intrinsic…	At3g53400
BraA09g035190.3.5C	ko00260: Glycine, serine and threonine metabolism; ko00261: Monobactam biosynthesis; ko00270: Cysteine and methionine metabolism; ko00300: Lysine biosynthesis; ko01100: Metabolic pathways; ko01110: Biosynthesis of secondary metabolites; ko01230: Biosynthesis of amino acids	GO:0009507,chloroplast; GO:0009570,chloroplast stroma; GO:0005829,cytosol; GO:0004072,aspartate kinase activity; GO:0005524,ATP binding; GO:0004412,homoserine dehydrogenase activity; GO:0050661,NADP binding; GO:0009067,aspartate family amino acid biosynthetic process; GO:0009090,homoserine biosynthetic process; GO:0009089,lysine biosynthetic process via diaminopimelate; GO:0009086,methionine bios…	At1g31230
BraA10g027540.3.5C	--	GO:0016021,integral component of membrane; GO:0016020,membrane; GO:0015297,antiporter activity; GO:0022857,transmembrane transporter activity; GO:0042910,xenobiotic transmembrane transporter activity; GO:0003674,molecular_function; GO:0005215,transporter activity; GO:0015291,secondary active transmembrane transporter activity; GO:0022804,active transmembrane transporter activity; GO:0005575,cellu…	At5g44050
BraA03g045350.3.5C	--	GO:0010468,regulation of gene expression; GO:0008150,biological_process; GO:0008152,metabolic process; GO:0010467,gene expression; GO:0019222,regulation of metabolic process; GO:0043170,macromolecule metabolic process; GO:0050789,regulation of biological process; GO:0060255,regulation of macromolecule metabolic process; GO:0065007,biological regulation; GO:0071704,organic substance metabolic proc…	At3g49940
BraA09g004930.3.5C	--	--	At5g28150
BraA07g014020.3.5C	--	GO:0005794,Golgi apparatus; GO:0000139,Golgi membrane; GO:0016021,integral component of membrane; GO:0047262,polygalacturonate 4-alpha-galacturonosyltransferase activity; GO:0071555,cell wall organization; GO:0045489,pectin biosynthetic process; GO:0003674,molecular_function; GO:0003824,catalytic activity; GO:0008194,UDP-glycosyltransferase activity; GO:0016740,transferase activity; GO:0016757,tr…	At1g24170
BraA08g030730.3.5C	--	GO:0016021,integral component of membrane; GO:0005743,mitochondrial inner membrane; GO:0005739,mitochondrion; GO:0015228,coenzyme A transmembrane transporter activity; GO:1990559,mitochondrial coenzyme A transmembrane transport; GO:0000295,adenine nucleotide transmembrane transporter activity; GO:0003674,molecular_function; GO:0005215,transporter activity; GO:0005346,purine ribonucleotide transme…	At1g14560
BraA09g040850.3.5C	--	GO:0005874,microtubule; GO:0008017,microtubule binding; GO:0003674,molecular_function; GO:0005488,binding; GO:0005515,protein binding; GO:0008092,cytoskeletal protein binding; GO:0015631,tubulin binding; GO:0005575,cellular_component; GO:0005622,intracellular anatomical structure; GO:0005856,cytoskeleton; GO:0015630,microtubule cytoskeleton; GO:0043226,organelle; GO:0043228,non-membrane-bounded o…	At1g27210
BraA06g045240.3.5C	--	GO:0005737,cytoplasm; GO:0005634,nucleus; GO:0003677,DNA binding; GO:0001228,DNA-binding transcription activator activity, RNA polymerase II-specific; GO:0046982,protein heterodimerization activity; GO:0009908,flower development; GO:0048579,negative regulation of long-day photoperiodism, flowering; GO:0006355,regulation of transcription, DNA-templated; GO:0003674,molecular_function; GO:0003676,nu…	At5g43250
BraA03g063850.3.5C	--	--	--
BraA06g012030.3.5C	ko04626: Plant-pathogen interaction	GO:0016021,integral component of membrane; GO:0005886,plasma membrane; GO:0090406,pollen tube; GO:0005516,calmodulin binding; GO:0030552,cAMP binding; GO:0030553,cGMP binding; GO:0005249,voltage-gated potassium channel activity; GO:0009860,pollen tube growth; GO:0046686,response to cadmium ion; GO:0003674,molecular_function; GO:0005488,binding; GO:0005515,protein binding; GO:0000166,nucleotide bi…	At1g15990
BraA01g035110.3.5C	ko04075: Plant hormone signal transduction	GO:0005634,nucleus; GO:0003677,DNA binding; GO:0003700,DNA-binding transcription factor activity; GO:0009738,abscisic acid-activated signaling pathway; GO:0045893,positive regulation of transcription, DNA-templated; GO:0003674,molecular_function; GO:0003676,nucleic acid binding; GO:0005488,binding; GO:0097159,organic cyclic compound binding; GO:1901363,heterocyclic compound binding; GO:0140110,tr…	At3g19290
BraA10g028510.3.5C	ko00905: Brassinosteroid biosynthesis; ko01100: Metabolic pathways; ko01110: Biosynthesis of secondary metabolites	GO:0016021,integral component of membrane; GO:0020037,heme binding; GO:0005506,iron ion binding; GO:0004497,monooxygenase activity; GO:0016491,oxidoreductase activity; GO:0016705,oxidoreductase activity, acting on paired donors, with incorporation or reduction of molecular oxygen; GO:0048657,anther wall tapetum cell differentiation; GO:0016132,brassinosteroid biosynthetic process; GO:0010268,bras…	At5g05690
BraA08g017120.3.5C	--	--	At4g33400
BraA09g053840.3.5C	ko00460: Cyanoamino acid metabolism; ko00500: Starch and sucrose metabolism; ko00940: Phenylpropanoid biosynthesis; ko01100: Metabolic pathways; ko01110: Biosynthesis of secondary metabolites	GO:0005773,vacuole; GO:0008422,beta-glucosidase activity; GO:0102483,scopolin beta-glucosidase activity; GO:0046283,anthocyanin-containing compound metabolic process; GO:0005975,carbohydrate metabolic process; GO:0003674,molecular_function; GO:0003824,catalytic activity; GO:0004553,hydrolase activity, hydrolyzing O-glycosyl compounds; GO:0015926,glucosidase activity; GO:0016787,hydrolase activity…	At4g27830
BraA04g011540.3.5C	--	GO:0005829,cytosol; GO:0009904,chloroplast accumulation movement; GO:0009903,chloroplast avoidance movement; GO:0009637,response to blue light; GO:0006996,organelle organization; GO:0008150,biological_process; GO:0009657,plastid organization; GO:0009658,chloroplast organization; GO:0009902,chloroplast relocation; GO:0009987,cellular process; GO:0016043,cellular component organization; GO:0019750,…	At5g38150
BraA07g019950.3.5C	--	GO:0005829,cytosol; GO:0005886,plasma membrane; GO:0005524,ATP binding; GO:0106310,protein serine kinase activity; GO:0106311,protein threonine kinase activity; GO:0042742,defense response to bacterium; GO:0002221,pattern recognition receptor signaling pathway; GO:0080142,regulation of salicylic acid biosynthetic process; GO:0009617,response to bacterium; GO:0000166,nucleotide binding; GO:0003674…	At2g28940
BraA03g061260.3.5C	--	--	At4g36500
BraA05g006540.3.5C	--	GO:0005634,nucleus; GO:0000380,alternative mRNA splicing, via spliceosome; GO:0008380,RNA splicing; GO:0000375,RNA splicing, via transesterification reactions; GO:0000377,RNA splicing, via transesterification reactions with bulged adenosine as nucleophile; GO:0000398,mRNA splicing, via spliceosome; GO:0006139,nucleobase-containing compound metabolic process; GO:0006396,RNA processing; GO:0006397,…	At2g39340
BraA03g017120.3.5C	--	--	--
BraA03g040820.3.5C	--	GO:0005737,cytoplasm; GO:0005524,ATP binding; GO:0004672,protein kinase activity; GO:0106310,protein serine kinase activity; GO:0004674,protein serine/threonine kinase activity; GO:0106311,protein threonine kinase activity; GO:0035556,intracellular signal transduction; GO:0048573,photoperiodism, flowering; GO:0006468,protein phosphorylation; GO:0000166,nucleotide binding; GO:0003674,molecular_fun…	At3g22420
BraA05g031200.3.5C	--	GO:0046872,metal ion binding; GO:0106306,protein serine phosphatase activity; GO:0004722,protein serine/threonine phosphatase activity; GO:0106307,protein threonine phosphatase activity; GO:0006470,protein dephosphorylation; GO:0003674,molecular_function; GO:0005488,binding; GO:0043167,ion binding; GO:0043169,cation binding; GO:0003824,catalytic activity; GO:0004721,phosphoprotein phosphatase act…	At3g17250
BraA10g025830.3.5C	--	GO:0009507,chloroplast; GO:0000166,nucleotide binding; GO:0006281,DNA repair; GO:0003674,molecular_function; GO:0005488,binding; GO:0036094,small molecule binding; GO:0097159,organic cyclic compound binding; GO:1901265,nucleoside phosphate binding; GO:1901363,heterocyclic compound binding; GO:0006139,nucleobase-containing compound metabolic process; GO:0006259,DNA metabolic process; GO:0006725,ce…	At5g12940
BraA05g038720.3.5C	--	GO:0005634,nucleus; GO:0003729,mRNA binding; GO:0048024,regulation of mRNA splicing, via spliceosome; GO:0003674,molecular_function; GO:0003676,nucleic acid binding; GO:0003723,RNA binding; GO:0005488,binding; GO:0097159,organic cyclic compound binding; GO:1901363,heterocyclic compound binding; GO:0000375,RNA splicing, via transesterification reactions; GO:0000377,RNA splicing, via transesterific…	At3g08620
BraA03g012650.3.5C	--	GO:0005737,cytoplasm; GO:0005634,nucleus; GO:0005524,ATP binding; GO:0106310,protein serine kinase activity; GO:0004674,protein serine/threonine kinase activity; GO:0106311,protein threonine kinase activity; GO:0006897,endocytosis; GO:0018105,peptidyl-serine phosphorylation; GO:0000166,nucleotide binding; GO:0003674,molecular_function; GO:0005488,binding; GO:0017076,purine nucleotide binding; GO:…	At4g26100
BraA10g010980.3.5C	--	GO:0016021,integral component of membrane; GO:0016020,membrane; GO:0005575,cellular_component; GO:0031224,intrinsic component of membrane; GO:0110165,cellular anatomical entity	At5g52420
BraA09g062690.3.5C	--	--	At1g12320
BraA04g020340.3.5C	ko00062: Fatty acid elongation; ko01100: Metabolic pathways; ko01110: Biosynthesis of secondary metabolites; ko04626: Plant-pathogen interaction	GO:0005783,endoplasmic reticulum; GO:0005789,endoplasmic reticulum membrane; GO:0016021,integral component of membrane; GO:0005777,peroxisome; GO:0102336,3-oxo-arachidoyl-CoA synthase activity; GO:0102337,3-oxo-cerotoyl-CoA synthase activity; GO:0102338,3-oxo-lignoceronyl-CoA synthase activity; GO:0102756,very-long-chain 3-ketoacyl-CoA synthase activity; GO:0006633,fatty acid biosynthetic process…	At2g26250
BraA09g048010.3.5C	--	GO:0009507,chloroplast; GO:0009941,chloroplast envelope; GO:0009570,chloroplast stroma; GO:0009535,chloroplast thylakoid membrane; GO:0005829,cytosol; GO:0005739,mitochondrion; GO:0005634,nucleus; GO:0098572,stromal side of plastid thylakoid membrane; GO:0048564,photosystem I assembly; GO:0006091,generation of precursor metabolites and energy; GO:0008150,biological_process; GO:0008152,metabolic p…	At3g55250
BraA01g028500.3.5C	ko04626: Plant-pathogen interaction	GO:0043531,ADP binding; GO:0005524,ATP binding; GO:0006952,defense response; GO:0000166,nucleotide binding; GO:0003674,molecular_function; GO:0005488,binding; GO:0017076,purine nucleotide binding; GO:0030554,adenyl nucleotide binding; GO:0032553,ribonucleotide binding; GO:0032555,purine ribonucleotide binding; GO:0032559,adenyl ribonucleotide binding; GO:0036094,small molecule binding; GO:0043167…	At1g59620
BraA03g057160.3.5C	--	GO:0005737,cytoplasm; GO:0005880,nuclear microtubule; GO:0008017,microtubule binding; GO:0051301,cell division; GO:0051225,spindle assembly; GO:0003674,molecular_function; GO:0005488,binding; GO:0005515,protein binding; GO:0008092,cytoskeletal protein binding; GO:0015631,tubulin binding; GO:0008150,biological_process; GO:0009987,cellular process; GO:0000226,microtubule cytoskeleton organization; …	At4g30710
BraA08g017110.3.5C	ko00940: Phenylpropanoid biosynthesis; ko01100: Metabolic pathways; ko01110: Biosynthesis of secondary metabolites	GO:0005576,extracellular region; GO:0009505,plant-type cell wall; GO:0009506,plasmodesma; GO:0020037,heme binding; GO:0046872,metal ion binding; GO:0004601,peroxidase activity; GO:0042744,hydrogen peroxide catabolic process; GO:0006979,response to oxidative stress; GO:0003674,molecular_function; GO:0005488,binding; GO:0046906,tetrapyrrole binding; GO:0097159,organic cyclic compound binding; GO:19…	At4g33420
BraA01g020810.3.5C	--	--	--
BraA10g025210.3.5C	--	GO:0016021,integral component of membrane; GO:0009705,plant-type vacuole membrane; GO:0005886,plasma membrane; GO:0022821,potassium ion antiporter activity; GO:0010540,basipetal auxin transport; GO:0009630,gravitropism; GO:0090333,regulation of stomatal closure; GO:0080167,response to karrikin; GO:0009414,response to water deprivation; GO:0048364,root development; GO:0003674,molecular_function; G…	At5g13750
BraA08g016630.3.5C	ko00940: Phenylpropanoid biosynthesis; ko01110: Biosynthesis of secondary metabolites	GO:0102360,daphnetin 3-O-glucosyltransferase activity; GO:0047893,flavonol 3-O-glucosyltransferase activity; GO:0102425,myricetin 3-O-glucosyltransferase activity; GO:0080043,quercetin 3-O-glucosyltransferase activity; GO:0035251,UDP-glucosyltransferase activity; GO:0071456,cellular response to hypoxia; GO:0006952,defense response; GO:0051707,response to other organism; GO:0003674,molecular_funct…	At4g34131
BraA02g006350.3.5C	ko00905: Brassinosteroid biosynthesis; ko01100: Metabolic pathways; ko01110: Biosynthesis of secondary metabolites	GO:0016021,integral component of membrane; GO:0003865,3-oxo-5-alpha-steroid 4-dehydrogenase activity; GO:0047751,cholestenone 5-alpha-reductase activity; GO:0016491,oxidoreductase activity; GO:0050213,progesterone 5-alpha-reductase activity; GO:0016132,brassinosteroid biosynthetic process; GO:0090378,seed trichome elongation; GO:0090377,seed trichome initiation; GO:0003674,molecular_function; GO:…	At5g16010
BraA05g031360.3.5C	--	--	At3g17020
BraA02g035000.3.5C	--	GO:0005730,nucleolus; GO:0009383,rRNA (cytosine-C5-)-methyltransferase activity; GO:0000470,maturation of LSU-rRNA; GO:0001510,RNA methylation; GO:0070475,rRNA base methylation; GO:0003674,molecular_function; GO:0003824,catalytic activity; GO:0008168,methyltransferase activity; GO:0008169,C-methyltransferase activity; GO:0008173,RNA methyltransferase activity; GO:0008649,rRNA methyltransferase ac…	At3g13180
BraA02g041790.3.5C	--	GO:0016021,integral component of membrane; GO:0005739,mitochondrion; GO:0005634,nucleus; GO:0003677,DNA binding; GO:0003700,DNA-binding transcription factor activity; GO:0033819,lipoyl(octanoyl) transferase activity; GO:0102555,octanoyl transferase activity (acting on glycine-cleavage complex H protein); GO:0009249,protein lipoylation; GO:0003674,molecular_function; GO:0003676,nucleic acid bindin…	--
BraA01g031470.3.5C	--	GO:0016021,integral component of membrane; GO:0016020,membrane; GO:0015297,antiporter activity; GO:0022857,transmembrane transporter activity; GO:0042910,xenobiotic transmembrane transporter activity; GO:0009636,response to toxic substance; GO:0003674,molecular_function; GO:0005215,transporter activity; GO:0015291,secondary active transmembrane transporter activity; GO:0022804,active transmembran…	At3g23560
BraA09g062630.3.5C	--	GO:0003677,DNA binding; GO:0008270,zinc ion binding; GO:0043161,proteasome-mediated ubiquitin-dependent protein catabolic process; GO:0003674,molecular_function; GO:0003676,nucleic acid binding; GO:0005488,binding; GO:0097159,organic cyclic compound binding; GO:1901363,heterocyclic compound binding; GO:0043167,ion binding; GO:0043169,cation binding; GO:0046872,metal ion binding; GO:0046914,transi…	At1g12440
BraA03g051830.3.5C	ko04075: Plant hormone signal transduction	GO:0016021,integral component of membrane; GO:0005886,plasma membrane; GO:0005524,ATP binding; GO:0106310,protein serine kinase activity; GO:0004674,protein serine/threonine kinase activity; GO:0106311,protein threonine kinase activity; GO:0042742,defense response to bacterium; GO:0006468,protein phosphorylation; GO:0000166,nucleotide binding; GO:0003674,molecular_function; GO:0005488,binding; GO…	At4g23250
BraA09g059650.3.5C	--	GO:0016021,integral component of membrane; GO:0043231,intracellular membrane-bounded organelle; GO:0005886,plasma membrane; GO:0005774,vacuolar membrane; GO:0015171,amino acid transmembrane transporter activity; GO:0006865,amino acid transport; GO:0003674,molecular_function; GO:0005215,transporter activity; GO:0005342,organic acid transmembrane transporter activity; GO:0008509,anion transmembrane…	At1g17120
BraA07g037190.3.5C	--	GO:0005634,nucleus; GO:0003677,DNA binding; GO:0003700,DNA-binding transcription factor activity; GO:0009873,ethylene-activated signaling pathway; GO:0010200,response to chitin; GO:0003674,molecular_function; GO:0003676,nucleic acid binding; GO:0005488,binding; GO:0097159,organic cyclic compound binding; GO:1901363,heterocyclic compound binding; GO:0140110,transcription regulator activity; GO:000…	At1g71520
BraA02g014440.3.5C	ko04626: Plant-pathogen interaction	GO:0016021,integral component of membrane; GO:0016020,membrane; GO:0005886,plasma membrane; GO:0005516,calmodulin binding; GO:0030552,cAMP binding; GO:0008324,cation transmembrane transporter activity; GO:0030553,cGMP binding; GO:0005216,ion channel activity; GO:0009626,plant-type hypersensitive response; GO:0003674,molecular_function; GO:0005488,binding; GO:0005515,protein binding; GO:0000166,nu…	At5g54250
BraA09g014840.3.5C	--	--	At1g64430
BraA03g021070.3.5C	--	GO:0016021,integral component of membrane; GO:0005886,plasma membrane; GO:0015193,L-proline transmembrane transporter activity; GO:0015824,proline transport; GO:0003674,molecular_function; GO:0005215,transporter activity; GO:0005342,organic acid transmembrane transporter activity; GO:0008324,cation transmembrane transporter activity; GO:0008509,anion transmembrane transporter activity; GO:0008514…	At2g39890
BraA09g050510.3.5C	--	GO:0016021,integral component of membrane; GO:0016020,membrane; GO:0009705,plant-type vacuole membrane; GO:0035618,root hair; GO:0008324,cation transmembrane transporter activity; GO:0005384,manganese ion transmembrane transporter activity; GO:0006826,iron ion transport; GO:0071421,manganese ion transmembrane transport; GO:0048316,seed development; GO:0009845,seed germination; GO:0097577,sequeste…	At3g58060
BraA07g000710.3.5C	--	GO:0005952,cAMP-dependent protein kinase complex; GO:0005739,mitochondrion; GO:0005886,plasma membrane; GO:0005524,ATP binding; GO:0004691,cAMP-dependent protein kinase activity; GO:0046872,metal ion binding; GO:0106306,protein serine phosphatase activity; GO:0106307,protein threonine phosphatase activity; GO:0018105,peptidyl-serine phosphorylation; GO:0007165,signal transduction; GO:0000166,nucl…	At2g20050
BraA03g050100.3.5C	ko00940: Phenylpropanoid biosynthesis; ko01100: Metabolic pathways; ko01110: Biosynthesis of secondary metabolites	GO:0048046,apoplast; GO:0005829,cytosol; GO:0005739,mitochondrion; GO:0009505,plant-type cell wall; GO:0005886,plasma membrane; GO:0009506,plasmodesma; GO:0005773,vacuole; GO:0071949,FAD binding; GO:0016899,oxidoreductase activity, acting on the CH-OH group of donors, oxygen as acceptor; GO:0050832,defense response to fungus; GO:0006979,response to oxidative stress; GO:0000166,nucleotide binding;…	At4g20830
BraA09g009040.3.5C	--	GO:0016021,integral component of membrane; GO:0005886,plasma membrane; GO:0005575,cellular_component; GO:0016020,membrane; GO:0031224,intrinsic component of membrane; GO:0110165,cellular anatomical entity; GO:0071944,cell periphery	At5g65830
BraA09g035100.3.5C	--	GO:0005576,extracellular region; GO:0005773,vacuole; GO:0008239,dipeptidyl-peptidase activity; GO:0008236,serine-type peptidase activity; GO:0009561,megagametogenesis; GO:0006508,proteolysis; GO:0003674,molecular_function; GO:0003824,catalytic activity; GO:0008233,peptidase activity; GO:0008238,exopeptidase activity; GO:0016787,hydrolase activity; GO:0140096,catalytic activity, acting on a protei…	At2g24280
BraA02g011740.3.5C	ko00941: Flavonoid biosynthesis; ko01100: Metabolic pathways; ko01110: Biosynthesis of secondary metabolites	GO:0005737,cytoplasm; GO:0005634,nucleus; GO:0052634,C-19 gibberellin 2-beta-dioxygenase activity; GO:0051213,dioxygenase activity; GO:0045543,gibberellin 2-beta-dioxygenase activity; GO:0046872,metal ion binding; GO:0010336,gibberellic acid homeostasis; GO:0045487,gibberellin catabolic process; GO:0003674,molecular_function; GO:0003824,catalytic activity; GO:0016491,oxidoreductase activity; GO:0…	At5g58660
BraA04g029430.3.5C	ko00073: Cutin, suberine and wax biosynthesis	GO:0016746,transferase activity, transferring acyl groups; GO:0016747,transferase activity, transferring acyl groups other than amino-acyl groups; GO:0006066,alcohol metabolic process; GO:0009836,fruit ripening, climacteric; GO:0009723,response to ethylene; GO:0003674,molecular_function; GO:0003824,catalytic activity; GO:0016740,transferase activity; GO:0008150,biological_process; GO:0008152,meta…	At2g40230
BraA03g022820.3.5C	--	--	At2g43340
BraA09g044640.3.5C	ko00901: Indole alkaloid biosynthesis; ko01100: Metabolic pathways; ko01110: Biosynthesis of secondary metabolites	GO:0005829,cytosol; GO:0005783,endoplasmic reticulum; GO:0005773,vacuole; GO:0009058,biosynthetic process; GO:0009723,response to ethylene; GO:0009620,response to fungus; GO:0009753,response to jasmonic acid; GO:0009751,response to salicylic acid; GO:0009615,response to virus; GO:0008150,biological_process; GO:0008152,metabolic process; GO:0009719,response to endogenous stimulus; GO:0009725,respo…	At3g51450
BraA02g021610.3.5C	--	GO:0016021,integral component of membrane; GO:0046872,metal ion binding; GO:0016740,transferase activity; GO:0016567,protein ubiquitination; GO:0003674,molecular_function; GO:0005488,binding; GO:0043167,ion binding; GO:0043169,cation binding; GO:0003824,catalytic activity; GO:0006464,cellular protein modification process; GO:0006807,nitrogen compound metabolic process; GO:0008150,biological_proce…	At1g72220
BraA06g017730.3.5C	--	GO:0005777,peroxisome; GO:0004402,histone acetyltransferase activity; GO:0003674,molecular_function; GO:0003824,catalytic activity; GO:0008080,N-acetyltransferase activity; GO:0016407,acetyltransferase activity; GO:0016410,N-acyltransferase activity; GO:0016740,transferase activity; GO:0016746,transferase activity, transferring acyl groups; GO:0016747,transferase activity, transferring acyl group…	At1g77540
BraA03g035740.3.5C	--	GO:0007623,circadian rhythm; GO:0006355,regulation of transcription, DNA-templated; GO:0008150,biological_process; GO:0048511,rhythmic process; GO:0006139,nucleobase-containing compound metabolic process; GO:0006351,transcription, DNA-templated; GO:0006725,cellular aromatic compound metabolic process; GO:0006807,nitrogen compound metabolic process; GO:0008152,metabolic process; GO:0009058,biosynt…	At3g12320
BraA01g019560.3.5C	ko00230: Purine metabolism; ko01100: Metabolic pathways	GO:0005829,cytosol; GO:0005783,endoplasmic reticulum; GO:0003700,DNA-binding transcription factor activity; GO:0046872,metal ion binding; GO:0071522,ureidoglycine aminohydrolase activity; GO:0000256,allantoin catabolic process; GO:0006145,purine nucleobase catabolic process; GO:0006355,regulation of transcription, DNA-templated; GO:0010136,ureide catabolic process; GO:0003674,molecular_function; …	At4g17050
BraA07g044050.3.5C	--	GO:0016021,integral component of membrane; GO:0005739,mitochondrion; GO:0009705,plant-type vacuole membrane; GO:0005773,vacuole; GO:0015098,molybdate ion transmembrane transporter activity; GO:0090414,molybdate ion export from vacuole; GO:0015689,molybdate ion transport; GO:0003674,molecular_function; GO:0005215,transporter activity; GO:0008509,anion transmembrane transporter activity; GO:0015075…	At1g80310
BraA10g018200.3.5C	ko00230: Purine metabolism; ko01100: Metabolic pathways; ko01110: Biosynthesis of secondary metabolites; ko01240: Biosynthesis of cofactors; ko03008: Ribosome biogenesis in eukaryotes	GO:0005737,cytoplasm; GO:0005634,nucleus; GO:0004017,adenylate kinase activity; GO:0005524,ATP binding; GO:0016887,ATPase activity; GO:0080186,developmental vegetative growth; GO:0007275,multicellular organism development; GO:0046939,nucleotide phosphorylation; GO:0040008,regulation of growth; GO:0009826,unidimensional cell growth; GO:0003674,molecular_function; GO:0003824,catalytic activity; GO:…	Hs7706212
BraA01g032930.3.5C	--	GO:0030659,cytoplasmic vesicle membrane; GO:0005783,endoplasmic reticulum; GO:0005794,Golgi apparatus; GO:0016021,integral component of membrane; GO:0005886,plasma membrane; GO:0019706,protein-cysteine S-palmitoyltransferase activity; GO:0018230,peptidyl-L-cysteine S-palmitoylation; GO:0006612,protein targeting to membrane; GO:0003674,molecular_function; GO:0003824,catalytic activity; GO:0016409,…	At3g22180
BraA05g042670.3.5C	--	GO:0000139,Golgi membrane; GO:0004402,histone acetyltransferase activity; GO:0004596,peptide alpha-N-acetyltransferase activity; GO:0007059,chromosome segregation; GO:0043966,histone H3 acetylation; GO:0043967,histone H4 acetylation; GO:0051321,meiotic cell cycle; GO:0017196,N-terminal peptidyl-methionine acetylation; GO:0003674,molecular_function; GO:0003824,catalytic activity; GO:0008080,N-acet…	At3g02980
BraA07g041400.3.5C	--	GO:0005737,cytoplasm; GO:0010022,meristem determinacy; GO:0009911,positive regulation of flower development; GO:0008150,biological_process; GO:0009888,tissue development; GO:0010073,meristem maintenance; GO:0032501,multicellular organismal process; GO:0032502,developmental process; GO:0048507,meristem development; GO:0048856,anatomical structure development; GO:0000003,reproduction; GO:0003006,de…	At4g20370
BraA04g000710.3.5C	--	GO:0009707,chloroplast outer membrane; GO:0009527,plastid outer membrane; GO:0046930,pore complex; GO:0042721,TIM22 mitochondrial import inner membrane insertion complex; GO:0030943,mitochondrion targeting sequence binding; GO:0015288,porin activity; GO:0042803,protein homodimerization activity; GO:0008320,protein transmembrane transporter activity; GO:0045039,protein insertion into mitochondrial…	At3g62880
BraA05g001640.3.5C	--	GO:0016021,integral component of membrane; GO:0046872,metal ion binding; GO:0016740,transferase activity; GO:0016567,protein ubiquitination; GO:0003674,molecular_function; GO:0005488,binding; GO:0043167,ion binding; GO:0043169,cation binding; GO:0003824,catalytic activity; GO:0006464,cellular protein modification process; GO:0006807,nitrogen compound metabolic process; GO:0008150,biological_proce…	At2g46160
BraA10g029290.3.5C	ko03013: RNA transport; ko04141: Protein processing in endoplasmic reticulum	GO:0005829,cytosol; GO:0033290,eukaryotic 48S preinitiation complex; GO:0005850,eukaryotic translation initiation factor 2 complex; GO:0005851,eukaryotic translation initiation factor 2B complex; GO:0005794,Golgi apparatus; GO:0043614,multi-eIF complex; GO:0005634,nucleus; GO:0003729,mRNA binding; GO:0043022,ribosome binding; GO:0003743,translation initiation factor activity; GO:0003674,molecular…	At5g05470
BraA05g038670.3.5C	--	GO:0055028,cortical microtubule; GO:0043622,cortical microtubule organization; GO:0000226,microtubule cytoskeleton organization; GO:0006996,organelle organization; GO:0007010,cytoskeleton organization; GO:0007017,microtubule-based process; GO:0008150,biological_process; GO:0009987,cellular process; GO:0016043,cellular component organization; GO:0030865,cortical cytoskeleton organization; GO:00311…	At3g08670
BraA05g018610.3.5C	ko00130: Ubiquinone and other terpenoid-quinone biosynthesis; ko00940: Phenylpropanoid biosynthesis; ko01100: Metabolic pathways; ko01110: Biosynthesis of secondary metabolites	GO:0005737,cytoplasm; GO:0016207,4-coumarate-CoA ligase activity; GO:0005524,ATP binding; GO:0016405,CoA-ligase activity; GO:0009698,phenylpropanoid metabolic process; GO:0003674,molecular_function; GO:0003824,catalytic activity; GO:0016874,ligase activity; GO:0016877,ligase activity, forming carbon-sulfur bonds; GO:0016878,acid-thiol ligase activity; GO:0000166,nucleotide binding; GO:0005488,bin…	At1g51680
BraA08g036220.3.5C	ko04712: Circadian rhythm - plant	GO:0005634,nucleus; GO:0003700,DNA-binding transcription factor activity; GO:0000976,transcription regulatory region sequence-specific DNA binding; GO:0007623,circadian rhythm; GO:0048574,long-day photoperiodism, flowering; GO:0042754,negative regulation of circadian rhythm; GO:0043433,negative regulation of DNA-binding transcription factor activity; GO:0042752,regulation of circadian rhythm; GO:…	At1g01060
BraA03g022950.3.5C	--	--	--
BraA06g035190.3.5C	ko03022: Basal transcription factors; ko03420: Nucleotide excision repair	GO:0005654,nucleoplasm; GO:0017053,transcription repressor complex; GO:0003677,DNA binding; GO:0051726,regulation of cell cycle; GO:0006357,regulation of transcription by RNA polymerase II; GO:0000003,reproduction; GO:0006351,transcription, DNA-templated; GO:0003674,molecular_function; GO:0003676,nucleic acid binding; GO:0005488,binding; GO:0097159,organic cyclic compound binding; GO:1901363,hete…	At5g27610
BraA03g043230.3.5C	--	--	At2g15020
BraA06g024020.3.5C	--	GO:0005886,plasma membrane; GO:0005516,calmodulin binding; GO:0003674,molecular_function; GO:0005488,binding; GO:0005515,protein binding; GO:0005575,cellular_component; GO:0016020,membrane; GO:0071944,cell periphery; GO:0110165,cellular anatomical entity	At4g28600
BraA01g028900.3.5C	--	GO:0016021,integral component of membrane; GO:0016020,membrane; GO:0005634,nucleus; GO:0005886,plasma membrane; GO:0015079,potassium ion transmembrane transporter activity; GO:0048825,cotyledon development; GO:0006813,potassium ion transport; GO:0003674,molecular_function; GO:0005215,transporter activity; GO:0008324,cation transmembrane transporter activity; GO:0015075,ion transmembrane transport…	At1g60160
BraA02g046820.3.5C	--	GO:0005634,nucleus; GO:0003700,DNA-binding transcription factor activity; GO:0000981,DNA-binding transcription factor activity, RNA polymerase II-specific; GO:0046983,protein dimerization activity; GO:0000978,RNA polymerase II cis-regulatory region sequence-specific DNA binding; GO:0010582,floral meristem determinacy; GO:0009910,negative regulation of flower development; GO:2000028,regulation of …	At5g65060
BraA05g034310.3.5C	--	GO:0005783,endoplasmic reticulum; GO:0005789,endoplasmic reticulum membrane; GO:0005794,Golgi apparatus; GO:0016021,integral component of membrane; GO:0016020,membrane; GO:0016192,vesicle-mediated transport; GO:0006810,transport; GO:0008150,biological_process; GO:0009987,cellular process; GO:0051179,localization; GO:0051234,establishment of localization; GO:0005575,cellular_component; GO:0005622,…	At3g13720
BraA06g032790.3.5C	--	GO:0009507,chloroplast; GO:0005739,mitochondrion; GO:0003677,DNA binding; GO:0016987,sigma factor activity; GO:0071483,cellular response to blue light; GO:0071472,cellular response to salt stress; GO:0009658,chloroplast organization; GO:0006352,DNA-templated transcription, initiation; GO:0009553,embryo sac development; GO:0010207,photosystem II assembly; GO:0045893,positive regulation of transcri…	At5g24120
BraA03g021210.3.5C	--	GO:0005634,nucleus; GO:0042803,protein homodimerization activity; GO:0009649,entrainment of circadian clock; GO:0009908,flower development; GO:0009648,photoperiodism; GO:0048573,photoperiodism, flowering; GO:0042753,positive regulation of circadian rhythm; GO:0010017,red or far-red light signaling pathway; GO:0009585,red, far-red light phototransduction; GO:0009909,regulation of flower developmen…	At2g40080
BraA01g007820.3.5C	--	--	At5g63820
BraA02g001960.3.5C	ko03040: Spliceosome	GO:0009507,chloroplast; GO:0003723,RNA binding; GO:1901002,positive regulation of response to salt stress; GO:0003674,molecular_function; GO:0003676,nucleic acid binding; GO:0005488,binding; GO:0097159,organic cyclic compound binding; GO:1901363,heterocyclic compound binding; GO:0006950,response to stress; GO:0006970,response to osmotic stress; GO:0008150,biological_process; GO:0009628,response t…	At5g06210
novel.1439	ko00770: Pantothenate and CoA biosynthesis; ko01100: Metabolic pathways; ko01110: Biosynthesis of secondary metabolites; ko01240: Biosynthesis of cofactors	--	--
BraA06g006520.3.5C	ko04712: Circadian rhythm - plant	GO:0005737,cytoplasm; GO:0016604,nuclear body; GO:0016607,nuclear speck; GO:0005634,nucleus; GO:0031516,far-red light photoreceptor activity; GO:0042802,identical protein binding; GO:0003729,mRNA binding; GO:0000155,phosphorelay sensor kinase activity; GO:0042803,protein homodimerization activity; GO:0004672,protein kinase activity; GO:0009883,red or far-red light photoreceptor activity; GO:00095…	At1g09570
BraA08g017260.3.5C	--	GO:0005737,cytoplasm; GO:0015035,protein disulfide oxidoreductase activity; GO:0003674,molecular_function; GO:0003824,catalytic activity; GO:0015036,disulfide oxidoreductase activity; GO:0016491,oxidoreductase activity; GO:0016667,oxidoreductase activity, acting on a sulfur group of donors; GO:0005575,cellular_component; GO:0005622,intracellular anatomical structure; GO:0110165,cellular anatomica…	At4g33040
BraA05g012900.3.5C	--	GO:0005737,cytoplasm; GO:0005654,nucleoplasm; GO:0005634,nucleus; GO:0004861,cyclin-dependent protein serine/threonine kinase inhibitor activity; GO:0004860,protein kinase inhibitor activity; GO:0007050,cell cycle arrest; GO:0045786,negative regulation of cell cycle; GO:0045736,negative regulation of cyclin-dependent protein serine/threonine kinase activity; GO:0003674,molecular_function; GO:0004…	At2g32710
BraA04g006880.3.5C	--	--	At1g20220
BraA06g039320.3.5C	--	GO:0016021,integral component of membrane; GO:0005575,cellular_component; GO:0016020,membrane; GO:0031224,intrinsic component of membrane; GO:0110165,cellular anatomical entity	At3g26950
BraA01g040310.3.5C	--	GO:0005634,nucleus; GO:0003677,DNA binding; GO:0003700,DNA-binding transcription factor activity; GO:0046872,metal ion binding; GO:0003723,RNA binding; GO:1900057,positive regulation of leaf senescence; GO:2000028,regulation of photoperiodism, flowering; GO:0006355,regulation of transcription, DNA-templated; GO:0003674,molecular_function; GO:0003676,nucleic acid binding; GO:0005488,binding; GO:00…	At3g12130
BraA04g026110.3.5C	--	GO:0016021,integral component of membrane; GO:0005886,plasma membrane; GO:0015171,amino acid transmembrane transporter activity; GO:0005313,L-glutamate transmembrane transporter activity; GO:0015189,L-lysine transmembrane transporter activity; GO:0006865,amino acid transport; GO:0051938,L-glutamate import; GO:0003674,molecular_function; GO:0005215,transporter activity; GO:0005342,organic acid tra…	At2g34960
BraA06g010820.3.5C	--	GO:0009941,chloroplast envelope; GO:0016021,integral component of membrane; GO:0005886,plasma membrane; GO:0015386,potassium:proton antiporter activity; GO:0015385,sodium:proton antiporter activity; GO:0010352,lithium ion export across the plasma membrane; GO:0071805,potassium ion transmembrane transport; GO:0051453,regulation of intracellular pH; GO:0098719,sodium ion import across plasma membra…	At1g14660
BraA03g035410.3.5C	--	GO:0009507,chloroplast; GO:0005886,plasma membrane; GO:0005575,cellular_component; GO:0005622,intracellular anatomical structure; GO:0005737,cytoplasm; GO:0009536,plastid; GO:0043226,organelle; GO:0043227,membrane-bounded organelle; GO:0043229,intracellular organelle; GO:0043231,intracellular membrane-bounded organelle; GO:0110165,cellular anatomical entity; GO:0016020,membrane; GO:0071944,cell p…	At3g11590
BraA03g022700.3.5C	ko04075: Plant hormone signal transduction; ko04712: Circadian rhythm - plant	GO:0005634,nucleus; GO:0000981,DNA-binding transcription factor activity, RNA polymerase II-specific; GO:0046983,protein dimerization activity; GO:0000978,RNA polymerase II cis-regulatory region sequence-specific DNA binding; GO:0006357,regulation of transcription by RNA polymerase II; GO:0003674,molecular_function; GO:0003700,DNA-binding transcription factor activity; GO:0140110,transcription re…	At2g43140
BraA09g062810.3.5C	--	GO:0080107,8-methylthiopropyl glucosinolate S-oxygenase activity; GO:0050660,flavin adenine dinucleotide binding; GO:0004497,monooxygenase activity; GO:0004499,N,N-dimethylaniline monooxygenase activity; GO:0050661,NADP binding; GO:0048444,floral organ morphogenesis; GO:0019761,glucosinolate biosynthetic process; GO:0046885,regulation of hormone biosynthetic process; GO:0046620,regulation of orga…	At1g12140
BraA05g015940.3.5C	ko04626: Plant-pathogen interaction	GO:0016021,integral component of membrane; GO:0005886,plasma membrane; GO:0005524,ATP binding; GO:0106310,protein serine kinase activity; GO:0106311,protein threonine kinase activity; GO:0000166,nucleotide binding; GO:0003674,molecular_function; GO:0005488,binding; GO:0017076,purine nucleotide binding; GO:0030554,adenyl nucleotide binding; GO:0032553,ribonucleotide binding; GO:0032555,purine ribo…	At3g47090
BraA06g009910.3.5C	--	GO:0004430,1-phosphatidylinositol 4-kinase activity; GO:0005524,ATP binding; GO:0003674,molecular_function; GO:0003824,catalytic activity; GO:0016301,kinase activity; GO:0016740,transferase activity; GO:0016772,transferase activity, transferring phosphorus-containing groups; GO:0016773,phosphotransferase activity, alcohol group as acceptor; GO:0052742,phosphatidylinositol kinase activity; GO:0000…	At1g13640
BraA02g013500.3.5C	--	GO:0009507,chloroplast; GO:0009706,chloroplast inner membrane; GO:0009535,chloroplast thylakoid membrane; GO:0016021,integral component of membrane; GO:0009579,thylakoid; GO:0015031,protein transport; GO:0006810,transport; GO:0006811,ion transport; GO:0006820,anion transport; GO:0008104,protein localization; GO:0008150,biological_process; GO:0015833,peptide transport; GO:0033036,macromolecule loc…	At5g55710
BraA08g004300.3.5C	--	GO:0005634,nucleus; GO:0003677,DNA binding; GO:0003674,molecular_function; GO:0003676,nucleic acid binding; GO:0005488,binding; GO:0097159,organic cyclic compound binding; GO:1901363,heterocyclic compound binding; GO:0005575,cellular_component; GO:0005622,intracellular anatomical structure; GO:0043226,organelle; GO:0043227,membrane-bounded organelle; GO:0043229,intracellular organelle; GO:0043231…	At1g48610
BraA02g025230.3.5C	--	GO:0005737,cytoplasm; GO:0005829,cytosol; GO:0005783,endoplasmic reticulum; GO:0005634,nucleus; GO:0019900,kinase binding; GO:0046872,metal ion binding; GO:0042594,response to starvation; GO:0090351,seedling development; GO:0003674,molecular_function; GO:0005488,binding; GO:0005515,protein binding; GO:0019899,enzyme binding; GO:0043167,ion binding; GO:0043169,cation binding; GO:0006950,response t…	At1g78020
BraA08g023460.3.5C	--	GO:0005829,cytosol; GO:0005524,ATP binding; GO:0004672,protein kinase activity; GO:0106310,protein serine kinase activity; GO:0004674,protein serine/threonine kinase activity; GO:0004712,protein serine/threonine/tyrosine kinase activity; GO:0106311,protein threonine kinase activity; GO:0071456,cellular response to hypoxia; GO:0009658,chloroplast organization; GO:0006468,protein phosphorylation; G…	At4g38470
BraA06g024420.3.5C	ko04144: Endocytosis	GO:0005829,cytosol; GO:0000139,Golgi membrane; GO:0005886,plasma membrane; GO:0005774,vacuolar membrane; GO:0005773,vacuole; GO:0005525,GTP binding; GO:0003924,GTPase activity; GO:0009873,ethylene-activated signaling pathway; GO:0009306,protein secretion; GO:0017157,regulation of exocytosis; GO:0006904,vesicle docking involved in exocytosis; GO:0000166,nucleotide binding; GO:0001882,nucleoside bi…	At3g46060
BraA03g013940.3.5C	ko00130: Ubiquinone and other terpenoid-quinone biosynthesis; ko01100: Metabolic pathways; ko01110: Biosynthesis of secondary metabolites; ko01240: Biosynthesis of cofactors	GO:0005886,plasma membrane; GO:0010181,FMN binding; GO:0003955,NAD(P)H dehydrogenase (quinone) activity; GO:0050136,NADH dehydrogenase (quinone) activity; GO:0008753,NADPH dehydrogenase (quinone) activity; GO:0071365,cellular response to auxin stimulus; GO:0000166,nucleotide binding; GO:0003674,molecular_function; GO:0005488,binding; GO:0032553,ribonucleotide binding; GO:0036094,small molecule bi…	At5g54500
BraA09g003900.3.5C	--	GO:0005634,nucleus; GO:0003700,DNA-binding transcription factor activity; GO:0043565,sequence-specific DNA binding; GO:0000976,transcription regulatory region sequence-specific DNA binding; GO:0010150,leaf senescence; GO:0051091,positive regulation of DNA-binding transcription factor activity; GO:1900057,positive regulation of leaf senescence; GO:0042542,response to hydrogen peroxide; GO:0009611,…	At3g29035
BraA04g031630.3.5C	--	GO:0005634,nucleus; GO:0000981,DNA-binding transcription factor activity, RNA polymerase II-specific; GO:0046983,protein dimerization activity; GO:0000978,RNA polymerase II cis-regulatory region sequence-specific DNA binding; GO:0006357,regulation of transcription by RNA polymerase II; GO:0003674,molecular_function; GO:0003700,DNA-binding transcription factor activity; GO:0140110,transcription re…	At2g43140
BraA09g054130.3.5C	--	GO:0009507,chloroplast; GO:0009941,chloroplast envelope; GO:0009707,chloroplast outer membrane; GO:0016021,integral component of membrane; GO:0046872,metal ion binding; GO:0004842,ubiquitin-protein transferase activity; GO:0006996,organelle organization; GO:0003674,molecular_function; GO:0005488,binding; GO:0043167,ion binding; GO:0043169,cation binding; GO:0003824,catalytic activity; GO:0016740,…	At1g59560
BraA08g026330.3.5C	--	GO:0005634,nucleus; GO:0005773,vacuole; GO:0003677,DNA binding; GO:0003674,molecular_function; GO:0003676,nucleic acid binding; GO:0005488,binding; GO:0097159,organic cyclic compound binding; GO:1901363,heterocyclic compound binding; GO:0005575,cellular_component; GO:0005622,intracellular anatomical structure; GO:0043226,organelle; GO:0043227,membrane-bounded organelle; GO:0043229,intracellular o…	At1g26580
BraA02g022420.3.5C	--	GO:0005783,endoplasmic reticulum; GO:0005739,mitochondrion; GO:0099503,secretory vesicle; GO:0004869,cysteine-type endopeptidase inhibitor activity; GO:0004866,endopeptidase inhibitor activity; GO:0004867,serine-type endopeptidase inhibitor activity; GO:0042742,defense response to bacterium; GO:0012501,programmed cell death; GO:0042542,response to hydrogen peroxide; GO:0009625,response to insect;…	At1g73260
BraA07g035700.3.5C	--	--	At1g69760
BraA07g025000.3.5C	ko03008: Ribosome biogenesis in eukaryotes; ko04712: Circadian rhythm - plant	GO:0005737,cytoplasm; GO:0005829,cytosol; GO:0005634,nucleus; GO:0005956,protein kinase CK2 complex; GO:0019887,protein kinase regulator activity; GO:0004674,protein serine/threonine kinase activity; GO:0007623,circadian rhythm; GO:0048573,photoperiodism, flowering; GO:0042753,positive regulation of circadian rhythm; GO:0003674,molecular_function; GO:0019207,kinase regulator activity; GO:0030234,…	At2g44680
BraA08g027250.3.5C	--	GO:0005783,endoplasmic reticulum; GO:0016021,integral component of membrane; GO:0005634,nucleus; GO:0005886,plasma membrane; GO:0009506,plasmodesma; GO:0010329,auxin efflux transmembrane transporter activity; GO:0010315,auxin efflux; GO:0010252,auxin homeostasis; GO:0009926,auxin polar transport; GO:0009734,auxin-activated signaling pathway; GO:0009942,longitudinal axis specification; GO:0003674,…	At1g23080
BraA10g005940.3.5C	--	GO:0005829,cytosol; GO:0010294,abscisic acid glucosyltransferase activity; GO:0080043,quercetin 3-O-glucosyltransferase activity; GO:1902265,abscisic acid homeostasis; GO:0009687,abscisic acid metabolic process; GO:0009819,drought recovery; GO:0010030,positive regulation of seed germination; GO:0003674,molecular_function; GO:0003824,catalytic activity; GO:0008194,UDP-glycosyltransferase activity;…	At1g07240
BraA03g023600.3.5C	--	GO:0031225,anchored component of membrane; GO:0046658,anchored component of plasma membrane; GO:0009506,plasmodesma; GO:0009055,electron transfer activity; GO:0046872,metal ion binding; GO:0003674,molecular_function; GO:0003824,catalytic activity; GO:0016491,oxidoreductase activity; GO:0005488,binding; GO:0043167,ion binding; GO:0043169,cation binding; GO:0005575,cellular_component; GO:0016020,me…	At2g44790
novel.1203	--	GO:0016021,integral component of membrane; GO:0009705,plant-type vacuole membrane; GO:0080054,low-affinity nitrate transmembrane transporter activity; GO:0015706,nitrate transport; GO:0006857,oligopeptide transport; GO:0003674,molecular_function; GO:0005215,transporter activity; GO:0008509,anion transmembrane transporter activity; GO:0015075,ion transmembrane transporter activity; GO:0015103,inor…	At1g22550
BraA05g000390.3.5C	--	GO:0031969,chloroplast membrane; GO:0016021,integral component of membrane; GO:0005739,mitochondrion; GO:0015297,antiporter activity; GO:0051724,NAD transmembrane transporter activity; GO:0035352,NAD transmembrane transport; GO:0043132,NAD transport; GO:0003674,molecular_function; GO:0005215,transporter activity; GO:0015291,secondary active transmembrane transporter activity; GO:0022804,active tr…	At2g47490_2
BraA01g036310.3.5C	ko04712: Circadian rhythm - plant	GO:0005634,nucleus; GO:0003700,DNA-binding transcription factor activity; GO:0000981,DNA-binding transcription factor activity, RNA polymerase II-specific; GO:0000976,transcription regulatory region sequence-specific DNA binding; GO:0045944,positive regulation of transcription by RNA polymerase II; GO:0010017,red or far-red light signaling pathway; GO:0009585,red, far-red light phototransduction;…	At3g17610_1
BraA10g005980.3.5C	--	--	At2g29670
BraA02g038400.3.5C	ko00052: Galactose metabolism; ko00561: Glycerolipid metabolism; ko00600: Sphingolipid metabolism; ko00603: Glycosphingolipid biosynthesis - globo and isoglobo series; ko01100: Metabolic pathways	GO:0005576,extracellular region; GO:0005634,nucleus; GO:0003729,mRNA binding; GO:0042803,protein homodimerization activity; GO:0003743,translation initiation factor activity; GO:0003674,molecular_function; GO:0003676,nucleic acid binding; GO:0003723,RNA binding; GO:0005488,binding; GO:0097159,organic cyclic compound binding; GO:1901363,heterocyclic compound binding; GO:0005515,protein binding; GO…	At3g26380
novel.1139	--	GO:0003676,nucleic acid binding; GO:0004523,RNA-DNA hybrid ribonuclease activity; GO:0003674,molecular_function; GO:0005488,binding; GO:0097159,organic cyclic compound binding; GO:1901363,heterocyclic compound binding; GO:0003824,catalytic activity; GO:0004518,nuclease activity; GO:0004519,endonuclease activity; GO:0004521,endoribonuclease activity; GO:0004540,ribonuclease activity; GO:0016787,hy…	At1g02230_2
novel.198	--	--	--
BraA09g018330.3.5C	ko00480: Glutathione metabolism; ko01100: Metabolic pathways	GO:0005737,cytoplasm; GO:0005829,cytosol; GO:0005634,nucleus; GO:0004364,glutathione transferase activity; GO:0006749,glutathione metabolic process; GO:0009407,toxin catabolic process; GO:0003674,molecular_function; GO:0003824,catalytic activity; GO:0016740,transferase activity; GO:0016765,transferase activity, transferring alkyl or aryl (other than methyl) groups; GO:0006518,peptide metabolic pr…	At1g59700
BraA03g005150.3.5C	--	GO:0005737,cytoplasm; GO:0015035,protein disulfide oxidoreductase activity; GO:0003674,molecular_function; GO:0003824,catalytic activity; GO:0015036,disulfide oxidoreductase activity; GO:0016491,oxidoreductase activity; GO:0016667,oxidoreductase activity, acting on a sulfur group of donors; GO:0005575,cellular_component; GO:0005622,intracellular anatomical structure; GO:0110165,cellular anatomica…	At5g11930
BraAnng005190.3.5C	--	GO:0005829,cytosol; GO:0005794,Golgi apparatus; GO:0000139,Golgi membrane; GO:0017119,Golgi transport complex; GO:0009536,plastid; GO:0006891,intra-Golgi vesicle-mediated transport; GO:0015031,protein transport; GO:0006810,transport; GO:0008150,biological_process; GO:0009987,cellular process; GO:0016192,vesicle-mediated transport; GO:0048193,Golgi vesicle transport; GO:0051179,localization; GO:00…	At5g16280
BraA05g001570.3.5C	--	--	At2g46220
BraA06g029660.3.5C	--	GO:0005634,nucleus; GO:0003700,DNA-binding transcription factor activity; GO:0000981,DNA-binding transcription factor activity, RNA polymerase II-specific; GO:0046983,protein dimerization activity; GO:0000978,RNA polymerase II cis-regulatory region sequence-specific DNA binding; GO:0010582,floral meristem determinacy; GO:0009910,negative regulation of flower development; GO:2000028,regulation of …	At5g65060
BraA03g034320.3.5C	--	GO:0005829,cytosol; GO:0012505,endomembrane system; GO:0000145,exocyst; GO:0016020,membrane; GO:0005634,nucleus; GO:0045335,phagocytic vesicle; GO:0031982,vesicle; GO:0006952,defense response; GO:0006887,exocytosis; GO:1900426,positive regulation of defense response to bacterium; GO:0009617,response to bacterium; GO:0009620,response to fungus; GO:0002237,response to molecule of bacterial origin; …	At3g09530
BraA07g039240.3.5C	ko00564: Glycerophospholipid metabolism	GO:0005618,cell wall; GO:0005829,cytosol; GO:0005576,extracellular region; GO:0005773,vacuole; GO:0008889,glycerophosphodiester phosphodiesterase activity; GO:0006071,glycerol metabolic process; GO:0006629,lipid metabolic process; GO:0003674,molecular_function; GO:0003824,catalytic activity; GO:0008081,phosphoric diester hydrolase activity; GO:0016787,hydrolase activity; GO:0016788,hydrolase acti…	At1g74210
BraA07g036840.3.5C	ko04120: Ubiquitin mediated proteolysis; ko04141: Protein processing in endoplasmic reticulum	GO:0005737,cytoplasm; GO:0005634,nucleus; GO:0004842,ubiquitin-protein transferase activity; GO:0051865,protein autoubiquitination; GO:0016567,protein ubiquitination; GO:0010200,response to chitin; GO:0003674,molecular_function; GO:0003824,catalytic activity; GO:0016740,transferase activity; GO:0019787,ubiquitin-like protein transferase activity; GO:0140096,catalytic activity, acting on a protein…	At1g23030
BraA01g029100.3.5C	--	GO:0030424,axon; GO:0005737,cytoplasm; GO:0031410,cytoplasmic vesicle; GO:0016020,membrane; GO:0005874,microtubule; GO:0015630,microtubule cytoskeleton; GO:0031966,mitochondrial membrane; GO:0005886,plasma membrane; GO:0005525,GTP binding; GO:0003924,GTPase activity; GO:0008017,microtubule binding; GO:0003374,dynamin family protein polymerization involved in mitochondrial fission; GO:0061025,memb…	At1g60500
novel.279	--	--	--
BraA03g028120.3.5C	ko04626: Plant-pathogen interaction	GO:0043531,ADP binding; GO:0005524,ATP binding; GO:0050135,NAD(P)+ nucleosidase activity; GO:0061809,NAD+ nucleotidase, cyclic ADP-ribose generating; GO:0042742,defense response to bacterium; GO:0009626,plant-type hypersensitive response; GO:0007165,signal transduction; GO:0000166,nucleotide binding; GO:0003674,molecular_function; GO:0005488,binding; GO:0017076,purine nucleotide binding; GO:00305…	At4g12010
BraA06g039770.3.5C	ko00380: Tryptophan metabolism; ko00966: Glucosinolate biosynthesis; ko01100: Metabolic pathways; ko01110: Biosynthesis of secondary metabolites; ko01210: 2-Oxocarboxylic acid metabolism	GO:0016021,integral component of membrane; GO:0020037,heme binding; GO:0005506,iron ion binding; GO:0004497,monooxygenase activity; GO:0016705,oxidoreductase activity, acting on paired donors, with incorporation or reduction of molecular oxygen; GO:0003674,molecular_function; GO:0005488,binding; GO:0046906,tetrapyrrole binding; GO:0097159,organic cyclic compound binding; GO:1901363,heterocyclic c…	At3g26220
BraA09g067480.3.5C	ko04144: Endocytosis	GO:0005829,cytosol; GO:0005769,early endosome; GO:0005794,Golgi apparatus; GO:0005802,trans-Golgi network; GO:0005525,GTP binding; GO:0003729,mRNA binding; GO:0016004,phospholipase activator activity; GO:0009734,auxin-activated signaling pathway; GO:0006886,intracellular protein transport; GO:0090354,regulation of auxin metabolic process; GO:0031001,response to brefeldin A; GO:0016192,vesicle-med…	At1g02440
BraA01g004800.3.5C	--	--	--
BraA03g061540.3.5C	--	GO:0031305,integral component of mitochondrial inner membrane; GO:0005739,mitochondrion; GO:1990246,uniplex complex; GO:0005262,calcium channel activity; GO:0015292,uniporter activity; GO:0036444,calcium import into the mitochondrion; GO:0051560,mitochondrial calcium ion homeostasis; GO:0003674,molecular_function; GO:0005215,transporter activity; GO:0005216,ion channel activity; GO:0005261,cation…	At4g36820
BraA09g061010.3.5C	--	GO:0005634,nucleus; GO:0003677,DNA binding; GO:0003700,DNA-binding transcription factor activity; GO:0046872,metal ion binding; GO:0042803,protein homodimerization activity; GO:0000976,transcription regulatory region sequence-specific DNA binding; GO:0006355,regulation of transcription, DNA-templated; GO:0003674,molecular_function; GO:0003676,nucleic acid binding; GO:0005488,binding; GO:0097159,o…	At5g60480
BraA03g044790.3.5C	ko04712: Circadian rhythm - plant	GO:0005634,nucleus; GO:0003677,DNA binding; GO:0003700,DNA-binding transcription factor activity; GO:0007623,circadian rhythm; GO:0010031,circumnutation; GO:0009908,flower development; GO:0010629,negative regulation of gene expression; GO:0000160,phosphorelay signal transduction system; GO:0010468,regulation of gene expression; GO:0006355,regulation of transcription, DNA-templated; GO:0006351,tra…	At5g61380
BraA02g030490.3.5C	--	GO:0016607,nuclear speck; GO:0005634,nucleus; GO:0070139,SUMO-specific endopeptidase activity; GO:0070140,SUMO-specific isopeptidase activity; GO:0016926,protein desumoylation; GO:0009651,response to salt stress; GO:0010228,vegetative to reproductive phase transition of meristem; GO:0003674,molecular_function; GO:0003824,catalytic activity; GO:0004175,endopeptidase activity; GO:0004197,cysteine-t…	At1g60220
BraA01g008610.3.5C	--	GO:0016021,integral component of membrane; GO:0046872,metal ion binding; GO:0004842,ubiquitin-protein transferase activity; GO:0016567,protein ubiquitination; GO:0003674,molecular_function; GO:0005488,binding; GO:0043167,ion binding; GO:0043169,cation binding; GO:0003824,catalytic activity; GO:0016740,transferase activity; GO:0019787,ubiquitin-like protein transferase activity; GO:0140096,catalyt…	At4g28890
BraA08g028320.3.5C	--	GO:0000785,chromatin; GO:0005829,cytosol; GO:0005634,nucleus; GO:0003682,chromatin binding; GO:0003677,DNA binding; GO:0003700,DNA-binding transcription factor activity; GO:0030527,structural constituent of chromatin; GO:0006333,chromatin assembly or disassembly; GO:0003674,molecular_function; GO:0005488,binding; GO:0003676,nucleic acid binding; GO:0097159,organic cyclic compound binding; GO:1901…	At1g20690_2
BraA08g019920.3.5C	--	GO:0005634,nucleus; GO:0003700,DNA-binding transcription factor activity; GO:0030674,protein-macromolecule adaptor activity; GO:0000976,transcription regulatory region sequence-specific DNA binding; GO:0008270,zinc ion binding; GO:0007623,circadian rhythm; GO:0009909,regulation of flower development; GO:0006355,regulation of transcription, DNA-templated; GO:0010224,response to UV-B; GO:0003674,mo…	At4g27310
BraA05g003120.3.5C	--	GO:0005634,nucleus; GO:0003700,DNA-binding transcription factor activity; GO:0000981,DNA-binding transcription factor activity, RNA polymerase II-specific; GO:0046983,protein dimerization activity; GO:0000978,RNA polymerase II cis-regulatory region sequence-specific DNA binding; GO:0000976,transcription regulatory region sequence-specific DNA binding; GO:0048440,carpel development; GO:0048481,pla…	At2g42830
BraA07g037170.3.5C	--	GO:0009507,chloroplast; GO:0043231,intracellular membrane-bounded organelle; GO:0003729,mRNA binding; GO:0003723,RNA binding; GO:0009451,RNA modification; GO:0003674,molecular_function; GO:0003676,nucleic acid binding; GO:0005488,binding; GO:0097159,organic cyclic compound binding; GO:1901363,heterocyclic compound binding; GO:0006139,nucleobase-containing compound metabolic process; GO:0006725,ce…	At1g71460
BraA07g031030.3.5C	--	GO:0005794,Golgi apparatus; GO:0000139,Golgi membrane; GO:0016021,integral component of membrane; GO:0016413,O-acetyltransferase activity; GO:0010411,xyloglucan metabolic process; GO:0003674,molecular_function; GO:0003824,catalytic activity; GO:0008374,O-acyltransferase activity; GO:0016407,acetyltransferase activity; GO:0016740,transferase activity; GO:0016746,transferase activity, transferring …	At1g70230
BraA08g019730.3.5C	ko04120: Ubiquitin mediated proteolysis	GO:0005737,cytoplasm; GO:0005739,mitochondrion; GO:0005634,nucleus; GO:0005886,plasma membrane; GO:0061630,ubiquitin protein ligase activity; GO:0008270,zinc ion binding; GO:0007275,multicellular organism development; GO:0016567,protein ubiquitination; GO:0006511,ubiquitin-dependent protein catabolic process; GO:0003674,molecular_function; GO:0003824,catalytic activity; GO:0004842,ubiquitin-prote…	At4g27880
BraA04g021340.3.5C	--	GO:0005634,nucleus; GO:0003700,DNA-binding transcription factor activity; GO:0046872,metal ion binding; GO:0000976,transcription regulatory region sequence-specific DNA binding; GO:0006355,regulation of transcription, DNA-templated; GO:0003674,molecular_function; GO:0140110,transcription regulator activity; GO:0005488,binding; GO:0043167,ion binding; GO:0043169,cation binding; GO:0001067,regulato…	At2g28200
BraA03g015100.3.5C	--	--	At5g42670
novel.356	--	--	--
novel.454	--	--	--
BraA03g023540.3.5C	--	GO:0005737,cytoplasm; GO:0005829,cytosol; GO:0005634,nucleus; GO:0019900,kinase binding; GO:0046872,metal ion binding; GO:0042594,response to starvation; GO:0003674,molecular_function; GO:0005488,binding; GO:0005515,protein binding; GO:0019899,enzyme binding; GO:0043167,ion binding; GO:0043169,cation binding; GO:0006950,response to stress; GO:0008150,biological_process; GO:0009605,response to ext…	At2g44670
BraA05g025980.3.5C	--	GO:0016567,protein ubiquitination; GO:0006464,cellular protein modification process; GO:0006807,nitrogen compound metabolic process; GO:0008150,biological_process; GO:0008152,metabolic process; GO:0009987,cellular process; GO:0019538,protein metabolic process; GO:0032446,protein modification by small protein conjugation; GO:0036211,protein modification process; GO:0043170,macromolecule metabolic …	At3g22104
BraA04g026480.3.5C	--	GO:0005794,Golgi apparatus; GO:0000139,Golgi membrane; GO:0016021,integral component of membrane; GO:0047259,glucomannan 4-beta-mannosyltransferase activity; GO:0051753,mannan synthase activity; GO:0016757,transferase activity, transferring glycosyl groups; GO:0071555,cell wall organization; GO:0000030,mannosyltransferase activity; GO:0003674,molecular_function; GO:0003824,catalytic activity; GO:…	At2g35650
BraA07g033110.3.5C	--	GO:0005634,nucleus; GO:0003677,DNA binding; GO:0003700,DNA-binding transcription factor activity; GO:0006355,regulation of transcription, DNA-templated; GO:0080167,response to karrikin; GO:0003674,molecular_function; GO:0003676,nucleic acid binding; GO:0005488,binding; GO:0097159,organic cyclic compound binding; GO:1901363,heterocyclic compound binding; GO:0140110,transcription regulator activity…	At1g66390
BraA07g012280.3.5C	--	GO:0016123,xanthophyll biosynthetic process; GO:0006629,lipid metabolic process; GO:0006720,isoprenoid metabolic process; GO:0006721,terpenoid metabolic process; GO:0008150,biological_process; GO:0008152,metabolic process; GO:0008299,isoprenoid biosynthetic process; GO:0008610,lipid biosynthetic process; GO:0009058,biosynthetic process; GO:0009987,cellular process; GO:0016108,tetraterpenoid metab…	At1g28100
BraA07g012910.3.5C	--	GO:0005737,cytoplasm; GO:0005634,nucleus; GO:0009846,pollen germination; GO:0000003,reproduction; GO:0008150,biological_process; GO:0009856,pollination; GO:0022414,reproductive process; GO:0032501,multicellular organismal process; GO:0044706,multi-multicellular organism process; GO:0051704,multi-organism process; GO:0005575,cellular_component; GO:0005622,intracellular anatomical structure; GO:011…	At1g24530
BraA04g018360.3.5C	--	GO:0009534,chloroplast thylakoid; GO:0005575,cellular_component; GO:0005622,intracellular anatomical structure; GO:0005737,cytoplasm; GO:0009507,chloroplast; GO:0009536,plastid; GO:0009579,thylakoid; GO:0031976,plastid thylakoid; GO:0031984,organelle subcompartment; GO:0043226,organelle; GO:0043227,membrane-bounded organelle; GO:0043229,intracellular organelle; GO:0043231,intracellular membrane-b…	At2g23670
BraA02g004070.3.5C	--	GO:0061630,ubiquitin protein ligase activity; GO:0098542,defense response to other organism; GO:0016567,protein ubiquitination; GO:0010200,response to chitin; GO:0003674,molecular_function; GO:0003824,catalytic activity; GO:0004842,ubiquitin-protein transferase activity; GO:0016740,transferase activity; GO:0019787,ubiquitin-like protein transferase activity; GO:0061659,ubiquitin-like protein liga…	At5g11550_2
BraA08g011120.3.5C	--	--	At3g58950
BraA06g022570.3.5C	ko00380: Tryptophan metabolism; ko01100: Metabolic pathways	GO:0005829,cytosol; GO:0051537,2 iron, 2 sulfur cluster binding; GO:0004031,aldehyde oxidase activity; GO:0009055,electron transfer activity; GO:0071949,FAD binding; GO:0050302,indole-3-acetaldehyde oxidase activity; GO:0005506,iron ion binding; GO:0016491,oxidoreductase activity; GO:0009688,abscisic acid biosynthetic process; GO:0009851,auxin biosynthetic process; GO:0003674,molecular_function; …	At3g43600
BraA03g011170.3.5C	ko04016: MAPK signaling pathway - plant; ko04626: Plant-pathogen interaction	GO:0016021,integral component of membrane; GO:0005886,plasma membrane; GO:0005524,ATP binding; GO:0106310,protein serine kinase activity; GO:0106311,protein threonine kinase activity; GO:0004714,transmembrane receptor protein tyrosine kinase activity; GO:0000166,nucleotide binding; GO:0003674,molecular_function; GO:0005488,binding; GO:0017076,purine nucleotide binding; GO:0030554,adenyl nucleotid…	At5g59670
BraA06g018670.3.5C	--	GO:1905761,SCF ubiquitin ligase complex binding; GO:0050829,defense response to Gram-negative bacterium; GO:0003674,molecular_function; GO:0005488,binding; GO:0044877,protein-containing complex binding; GO:0006950,response to stress; GO:0006952,defense response; GO:0008150,biological_process; GO:0009605,response to external stimulus; GO:0009607,response to biotic stimulus; GO:0009617,response to …	At3g48880
BraA03g038420.3.5C	ko04626: Plant-pathogen interaction	GO:0005829,cytosol; GO:0005886,plasma membrane; GO:0005524,ATP binding; GO:0000287,magnesium ion binding; GO:0106310,protein serine kinase activity; GO:0106311,protein threonine kinase activity; GO:0009738,abscisic acid-activated signaling pathway; GO:0009789,positive regulation of abscisic acid-activated signaling pathway; GO:1902584,positive regulation of response to water deprivation; GO:00064…	At1g48210
BraA02g047130.3.5C	--	--	At5g65480
BraA03g014410.3.5C	--	GO:0016021,integral component of membrane; GO:0005575,cellular_component; GO:0016020,membrane; GO:0031224,intrinsic component of membrane; GO:0110165,cellular anatomical entity	--
novel.1184	--	--	--
BraA07g016390.3.5C	--	GO:0005618,cell wall; GO:0005576,extracellular region; GO:0016020,membrane; GO:0009664,plant-type cell wall organization; GO:0008150,biological_process; GO:0009987,cellular process; GO:0016043,cellular component organization; GO:0045229,external encapsulating structure organization; GO:0071554,cell wall organization or biogenesis; GO:0071555,cell wall organization; GO:0071669,plant-type cell wall…	At1g20190
BraA08g004740.3.5C	--	--	At2g10900
BraA02g018660.3.5C	ko00780: Biotin metabolism; ko01100: Metabolic pathways	GO:0009507,chloroplast; GO:0005737,cytoplasm; GO:0005829,cytosol; GO:0009536,plastid; GO:0005524,ATP binding; GO:0004077,biotin-[acetyl-CoA-carboxylase] ligase activity; GO:0004078,biotin-[methylcrotonoyl-CoA-carboxylase] ligase activity; GO:0042966,biotin carboxyl carrier protein biosynthetic process; GO:0009305,protein biotinylation; GO:0000166,nucleotide binding; GO:0003674,molecular_function;…	At2g25710
BraA03g028910.3.5C	ko04146: Peroxisome	GO:0005737,cytoplasm; GO:0016021,integral component of membrane; GO:0005575,cellular_component; GO:0005622,intracellular anatomical structure; GO:0110165,cellular anatomical entity; GO:0016020,membrane; GO:0031224,intrinsic component of membrane	At1g52870
BraA02g005970.3.5C	ko03010: Ribosome	GO:0009507,chloroplast; GO:0005840,ribosome; GO:0003735,structural constituent of ribosome; GO:0006412,translation; GO:0003674,molecular_function; GO:0005198,structural molecule activity; GO:0006518,peptide metabolic process; GO:0006807,nitrogen compound metabolic process; GO:0008150,biological_process; GO:0008152,metabolic process; GO:0009058,biosynthetic process; GO:0009059,macromolecule biosyn…	At5g15220
BraA08g028850.3.5C	ko00514: Other types of O-glycan biosynthesis	GO:0005768,endosome; GO:0005794,Golgi apparatus; GO:0005797,Golgi medial cisterna; GO:0000139,Golgi membrane; GO:0016021,integral component of membrane; GO:0005802,trans-Golgi network; GO:0016757,transferase activity, transferring glycosyl groups; GO:0071555,cell wall organization; GO:0080147,root hair cell development; GO:0003674,molecular_function; GO:0003824,catalytic activity; GO:0016740,tran…	At1g19360
BraA03g035360.3.5C	--	GO:0005768,endosome; GO:0010008,endosome membrane; GO:0016021,integral component of membrane; GO:0005773,vacuole; GO:0032511,late endosome to vacuole transport via multivesicular body sorting pathway; GO:2000009,negative regulation of protein localization to cell surface; GO:0015031,protein transport; GO:0006810,transport; GO:0007034,vacuolar transport; GO:0008150,biological_process; GO:0009987,c…	At3g11530
BraA08g025710.3.5C	--	GO:0061630,ubiquitin protein ligase activity; GO:0016567,protein ubiquitination; GO:0003674,molecular_function; GO:0003824,catalytic activity; GO:0004842,ubiquitin-protein transferase activity; GO:0016740,transferase activity; GO:0019787,ubiquitin-like protein transferase activity; GO:0061659,ubiquitin-like protein ligase activity; GO:0140096,catalytic activity, acting on a protein; GO:0006464,ce…	--
BraA05g031100.3.5C	ko04626: Plant-pathogen interaction	GO:0005829,cytosol; GO:0005886,plasma membrane; GO:0005524,ATP binding; GO:0000287,magnesium ion binding; GO:0106310,protein serine kinase activity; GO:0106311,protein threonine kinase activity; GO:0009738,abscisic acid-activated signaling pathway; GO:0009789,positive regulation of abscisic acid-activated signaling pathway; GO:1902584,positive regulation of response to water deprivation; GO:00064…	At1g48210
BraA10g002750.3.5C	ko00940: Phenylpropanoid biosynthesis; ko01110: Biosynthesis of secondary metabolites	GO:0005576,extracellular region; GO:0046872,metal ion binding; GO:0016491,oxidoreductase activity; GO:0003674,molecular_function; GO:0005488,binding; GO:0043167,ion binding; GO:0043169,cation binding; GO:0003824,catalytic activity; GO:0005575,cellular_component; GO:0110165,cellular anatomical entity	At1g04350
BraA01g026970.3.5C	--	GO:0016021,integral component of membrane; GO:0005575,cellular_component; GO:0016020,membrane; GO:0031224,intrinsic component of membrane; GO:0110165,cellular anatomical entity	--
BraA01g019040.3.5C	--	GO:0004190,aspartic-type endopeptidase activity; GO:0004519,endonuclease activity; GO:0003676,nucleic acid binding; GO:0003964,RNA-directed DNA polymerase activity; GO:0008270,zinc ion binding; GO:0015074,DNA integration; GO:0003674,molecular_function; GO:0003824,catalytic activity; GO:0004175,endopeptidase activity; GO:0008233,peptidase activity; GO:0016787,hydrolase activity; GO:0070001,asparti…	At1g37110
BraA02g019510.3.5C	--	GO:0009506,plasmodesma; GO:0005575,cellular_component; GO:0005911,cell-cell junction; GO:0030054,cell junction; GO:0055044,symplast; GO:0070161,anchoring junction; GO:0110165,cellular anatomical entity	At1g69040
BraA01g013730.3.5C	--	GO:0016021,integral component of membrane; GO:0022857,transmembrane transporter activity; GO:0003674,molecular_function; GO:0005215,transporter activity; GO:0005575,cellular_component; GO:0016020,membrane; GO:0031224,intrinsic component of membrane; GO:0110165,cellular anatomical entity	At4g11810_2
novel.1264	--	--	--
BraA08g019590.3.5C	ko04141: Protein processing in endoplasmic reticulum	GO:0005783,endoplasmic reticulum; GO:0005789,endoplasmic reticulum membrane; GO:0016021,integral component of membrane; GO:0046872,metal ion binding; GO:0061630,ubiquitin protein ligase activity; GO:0044390,ubiquitin-like protein conjugating enzyme binding; GO:0004842,ubiquitin-protein transferase activity; GO:0071712,ER-associated misfolded protein catabolic process; GO:0006511,ubiquitin-depende…	At4g28270
BraA09g046280.3.5C	--	GO:0005737,cytoplasm; GO:0005874,microtubule; GO:0005634,nucleus; GO:0005886,plasma membrane; GO:0043622,cortical microtubule organization; GO:0009664,plant-type cell wall organization; GO:0000226,microtubule cytoskeleton organization; GO:0006996,organelle organization; GO:0007010,cytoskeleton organization; GO:0007017,microtubule-based process; GO:0008150,biological_process; GO:0009987,cellular p…	At3g53350
BraA01g023120.3.5C	ko00905: Brassinosteroid biosynthesis; ko01100: Metabolic pathways; ko01110: Biosynthesis of secondary metabolites	GO:0005783,endoplasmic reticulum; GO:0016021,integral component of membrane; GO:0080132,fatty acid alpha-hydroxylase activity; GO:0020037,heme binding; GO:0005506,iron ion binding; GO:0004497,monooxygenase activity; GO:0016491,oxidoreductase activity; GO:0016705,oxidoreductase activity, acting on paired donors, with incorporation or reduction of molecular oxygen; GO:0010012,steroid 22-alpha hydro…	At3g50660
BraA02g038700.3.5C	ko00561: Glycerolipid metabolism; ko01100: Metabolic pathways	GO:0009507,chloroplast; GO:0010287,plastoglobule; GO:0004144,diacylglycerol O-acyltransferase activity; GO:0033306,phytol metabolic process; GO:0019432,triglyceride biosynthetic process; GO:0003674,molecular_function; GO:0003824,catalytic activity; GO:0008374,O-acyltransferase activity; GO:0016411,acylglycerol O-acyltransferase activity; GO:0016740,transferase activity; GO:0016746,transferase act…	At3g26840
BraA03g050560.3.5C	--	GO:0016021,integral component of membrane; GO:0016020,membrane; GO:0015297,antiporter activity; GO:0022857,transmembrane transporter activity; GO:0042910,xenobiotic transmembrane transporter activity; GO:0003674,molecular_function; GO:0005215,transporter activity; GO:0015291,secondary active transmembrane transporter activity; GO:0022804,active transmembrane transporter activity; GO:0005575,cellu…	At4g21910
BraA08g021820.3.5C	ko04626: Plant-pathogen interaction	GO:0005789,endoplasmic reticulum membrane; GO:0000139,Golgi membrane; GO:0005886,plasma membrane; GO:0043531,ADP binding; GO:0005524,ATP binding; GO:0030275,LRR domain binding; GO:0050135,NAD(P)+ nucleosidase activity; GO:0061809,NAD+ nucleotidase, cyclic ADP-ribose generating; GO:0006952,defense response; GO:0050832,defense response to fungus; GO:0002239,response to oomycetes; GO:0007165,signal …	At3g25510
novel.429	--	--	At1g41114
BraA03g048730.3.5C	ko00040: Pentose and glucuronate interconversions; ko01100: Metabolic pathways	GO:0016021,integral component of membrane; GO:0015211,purine nucleoside transmembrane transporter activity; GO:0003674,molecular_function; GO:0005215,transporter activity; GO:0005337,nucleoside transmembrane transporter activity; GO:0008509,anion transmembrane transporter activity; GO:0015075,ion transmembrane transporter activity; GO:0015932,nucleobase-containing compound transmembrane transport…	At4g18180
BraA06g008050.3.5C	--	GO:0005576,extracellular region; GO:0016021,integral component of membrane; GO:0005886,plasma membrane; GO:0005524,ATP binding; GO:0005516,calmodulin binding; GO:0030246,carbohydrate binding; GO:0004672,protein kinase activity; GO:0106310,protein serine kinase activity; GO:0004674,protein serine/threonine kinase activity; GO:0106311,protein threonine kinase activity; GO:0006955,immune response; G…	At1g11330
novel.1506	--	--	--
BraA01g040320.3.5C	ko01040: Biosynthesis of unsaturated fatty acids; ko01100: Metabolic pathways; ko01212: Fatty acid metabolism	GO:0005789,endoplasmic reticulum membrane; GO:0016021,integral component of membrane; GO:0016491,oxidoreductase activity; GO:0006636,unsaturated fatty acid biosynthetic process; GO:0003674,molecular_function; GO:0003824,catalytic activity; GO:0006082,organic acid metabolic process; GO:0006629,lipid metabolic process; GO:0006631,fatty acid metabolic process; GO:0006633,fatty acid biosynthetic proc…	At3g12120
BraA05g015460.3.5C	--	GO:0009507,chloroplast; GO:0009535,chloroplast thylakoid membrane; GO:0016021,integral component of membrane; GO:0010190,cytochrome b6f complex assembly; GO:0008150,biological_process; GO:0009987,cellular process; GO:0016043,cellular component organization; GO:0017004,cytochrome complex assembly; GO:0022607,cellular component assembly; GO:0034622,cellular protein-containing complex assembly; GO:0…	At5g36120
BraA03g036150.3.5C	ko04075: Plant hormone signal transduction	GO:0005634,nucleus; GO:0003677,DNA binding; GO:0003700,DNA-binding transcription factor activity; GO:0006355,regulation of transcription, DNA-templated; GO:0003674,molecular_function; GO:0003676,nucleic acid binding; GO:0005488,binding; GO:0097159,organic cyclic compound binding; GO:1901363,heterocyclic compound binding; GO:0140110,transcription regulator activity; GO:0006139,nucleobase-containin…	At3g13040
BraA09g018850.3.5C	ko00460: Cyanoamino acid metabolism; ko00500: Starch and sucrose metabolism; ko00940: Phenylpropanoid biosynthesis; ko01100: Metabolic pathways; ko01110: Biosynthesis of secondary metabolites	GO:0048046,apoplast; GO:0005618,cell wall; GO:0005794,Golgi apparatus; GO:0009505,plant-type cell wall; GO:0009506,plasmodesma; GO:0008422,beta-glucosidase activity; GO:0102483,scopolin beta-glucosidase activity; GO:0005975,carbohydrate metabolic process; GO:0019762,glucosinolate catabolic process; GO:0033329,kaempferol O-glucoside metabolic process; GO:0033302,quercetin O-glucoside metabolic pro…	At2g44450
BraA09g036720.3.5C	ko00970: Aminoacyl-tRNA biosynthesis	GO:0009507,chloroplast; GO:0005737,cytoplasm; GO:0005829,cytosol; GO:0005768,endosome; GO:0005794,Golgi apparatus; GO:0005739,mitochondrion; GO:0005634,nucleus; GO:0005802,trans-Golgi network; GO:0005524,ATP binding; GO:0004820,glycine-tRNA ligase activity; GO:0046983,protein dimerization activity; GO:0016740,transferase activity; GO:0015966,diadenosine tetraphosphate biosynthetic process; GO:000…	At1g29880
BraA09g004940.3.5C	--	GO:0005737,cytoplasm; GO:0005524,ATP binding; GO:0004672,protein kinase activity; GO:0106310,protein serine kinase activity; GO:0004674,protein serine/threonine kinase activity; GO:0106311,protein threonine kinase activity; GO:0035556,intracellular signal transduction; GO:0006468,protein phosphorylation; GO:0000166,nucleotide binding; GO:0003674,molecular_function; GO:0005488,binding; GO:0017076,…	At3g04910
BraA08g031660.3.5C	ko04626: Plant-pathogen interaction	GO:0005886,plasma membrane; GO:0043531,ADP binding; GO:0005524,ATP binding; GO:0042802,identical protein binding; GO:0000166,nucleotide binding; GO:0038023,signaling receptor activity; GO:0008219,cell death; GO:0006952,defense response; GO:0042742,defense response to bacterium; GO:0009626,plant-type hypersensitive response; GO:0003674,molecular_function; GO:0005488,binding; GO:0017076,purine nucl…	At1g12220
BraA05g000710.3.5C	ko00906: Carotenoid biosynthesis; ko01100: Metabolic pathways; ko01110: Biosynthesis of secondary metabolites	GO:0016491,oxidoreductase activity; GO:0003674,molecular_function; GO:0003824,catalytic activity	At2g47140
BraA07g040310.3.5C	--	GO:0005618,cell wall; GO:0005576,extracellular region; GO:0005739,mitochondrion; GO:0009505,plant-type cell wall; GO:0009740,gibberellic acid mediated signaling pathway; GO:0009737,response to abscisic acid; GO:0009741,response to brassinosteroid; GO:0009739,response to gibberellin; GO:0009826,unidimensional cell growth; GO:0007154,cell communication; GO:0007165,signal transduction; GO:0008150,bi…	At2g18420
BraA03g055620.3.5C	--	GO:0005887,integral component of plasma membrane; GO:0005886,plasma membrane; GO:0009506,plasmodesma; GO:0008519,ammonium transmembrane transporter activity; GO:0015398,high-affinity secondary active ammonium transmembrane transporter activity; GO:0072488,ammonium transmembrane transport; GO:0003674,molecular_function; GO:0005215,transporter activity; GO:0008324,cation transmembrane transporter a…	At4g28700
BraA06g042210.3.5C	--	GO:0005664,nuclear origin of replication recognition complex; GO:0005524,ATP binding; GO:0016887,ATPase activity; GO:0003688,DNA replication origin binding; GO:0006270,DNA replication initiation; GO:0000166,nucleotide binding; GO:0003674,molecular_function; GO:0005488,binding; GO:0017076,purine nucleotide binding; GO:0030554,adenyl nucleotide binding; GO:0032553,ribonucleotide binding; GO:0032555…	At2g01120
BraA05g003540.3.5C	--	--	At2g43340
BraA01g036160.3.5C	--	GO:0005634,nucleus; GO:0003677,DNA binding; GO:0003700,DNA-binding transcription factor activity; GO:0046983,protein dimerization activity; GO:0009957,epidermal cell fate specification; GO:0009867,jasmonic acid mediated signaling pathway; GO:0007275,multicellular organism development; GO:0006355,regulation of transcription, DNA-templated; GO:0010026,trichome differentiation; GO:0003674,molecular_…	At1g63650
BraA07g023510.3.5C	--	GO:0009507,chloroplast; GO:0009941,chloroplast envelope; GO:0009706,chloroplast inner membrane; GO:0005829,cytosol; GO:0016021,integral component of membrane; GO:0016020,membrane; GO:0009536,plastid; GO:0015245,fatty acid transmembrane transporter activity; GO:1902001,fatty acid transmembrane transport; GO:0015908,fatty acid transport; GO:0055088,lipid homeostasis; GO:0071668,plant-type cell wall…	At3g57280
BraA03g029120.3.5C	--	GO:0005737,cytoplasm; GO:0005829,cytosol; GO:0005634,nucleus; GO:0005886,plasma membrane; GO:0046872,metal ion binding; GO:0106306,protein serine phosphatase activity; GO:0004722,protein serine/threonine phosphatase activity; GO:0106307,protein threonine phosphatase activity; GO:0009742,brassinosteroid mediated signaling pathway; GO:0003674,molecular_function; GO:0005488,binding; GO:0043167,ion b…	At4g03080_1
BraA05g027970.3.5C	--	--	--
BraA07g026810.3.5C	--	--	At1g15800
BraA01g031430.3.5C	ko00511: Other glycan degradation; ko00600: Sphingolipid metabolism; ko01100: Metabolic pathways	GO:0016020,membrane; GO:0008422,beta-glucosidase activity; GO:0004348,glucosylceramidase activity; GO:0005975,carbohydrate metabolic process; GO:0006680,glucosylceramide catabolic process; GO:0003674,molecular_function; GO:0003824,catalytic activity; GO:0004553,hydrolase activity, hydrolyzing O-glycosyl compounds; GO:0015926,glucosidase activity; GO:0016787,hydrolase activity; GO:0016798,hydrolas…	At3g24180
BraA05g005350.3.5C	--	GO:0005634,nucleus; GO:0003700,DNA-binding transcription factor activity; GO:0000981,DNA-binding transcription factor activity, RNA polymerase II-specific; GO:0008289,lipid binding; GO:0000976,transcription regulatory region sequence-specific DNA binding; GO:0048497,maintenance of floral organ identity; GO:0003674,molecular_function; GO:0140110,transcription regulator activity; GO:0005488,binding…	At3g61150
BraA01g035430.3.5C	ko04136: Autophagy - other	GO:1990316,Atg1/ULK1 kinase complex; GO:0005776,autophagosome; GO:0031410,cytoplasmic vesicle; GO:0005829,cytosol; GO:0019898,extrinsic component of membrane; GO:0000407,phagophore assembly site; GO:0000423,mitophagy; GO:0034727,piecemeal microautophagy of the nucleus; GO:0034497,protein localization to phagophore assembly site; GO:0015031,protein transport; GO:0000422,autophagy of mitochondrion;…	At3g18770
BraA06g010610.3.5C	ko03030: DNA replication; ko03420: Nucleotide excision repair; ko03430: Mismatch repair	GO:0009360,DNA polymerase III complex; GO:0005663,DNA replication factor C complex; GO:0005634,nucleus; GO:0005886,plasma membrane; GO:0005524,ATP binding; GO:0003677,DNA binding; GO:0003887,DNA-directed DNA polymerase activity; GO:0006281,DNA repair; GO:0006261,DNA-dependent DNA replication; GO:0000166,nucleotide binding; GO:0003674,molecular_function; GO:0005488,binding; GO:0017076,purine nucle…	At1g14460
BraA04g009420.3.5C	ko04626: Plant-pathogen interaction	GO:0016021,integral component of membrane; GO:0005886,plasma membrane; GO:0005524,ATP binding; GO:0106310,protein serine kinase activity; GO:0004674,protein serine/threonine kinase activity; GO:0106311,protein threonine kinase activity; GO:0042742,defense response to bacterium; GO:0006468,protein phosphorylation; GO:0000166,nucleotide binding; GO:0003674,molecular_function; GO:0005488,binding; GO…	At4g23160_2
BraA03g012220.3.5C	ko00073: Cutin, suberine and wax biosynthesis; ko01110: Biosynthesis of secondary metabolites	GO:0005789,endoplasmic reticulum membrane; GO:0016021,integral component of membrane; GO:0016020,membrane; GO:0005886,plasma membrane; GO:1990465,aldehyde oxygenase (deformylating) activity; GO:0000254,C-4 methylsterol oxidase activity; GO:0005506,iron ion binding; GO:0009924,octadecanal decarbonylase activity; GO:0016491,oxidoreductase activity; GO:0043447,alkane biosynthetic process; GO:0006723…	At5g57800
BraA10g000610.3.5C	--	--	--
BraA02g031230.3.5C	--	--	At1g35600
BraA09g035070.3.5C	--	GO:0005634,nucleus; GO:0016567,protein ubiquitination; GO:0080167,response to karrikin; GO:0006464,cellular protein modification process; GO:0006807,nitrogen compound metabolic process; GO:0008150,biological_process; GO:0008152,metabolic process; GO:0009987,cellular process; GO:0019538,protein metabolic process; GO:0032446,protein modification by small protein conjugation; GO:0036211,protein modi…	At1g31350
BraA01g003320.3.5C	--	GO:0016020,membrane; GO:0009506,plasmodesma; GO:0046872,metal ion binding; GO:0003674,molecular_function; GO:0005488,binding; GO:0043167,ion binding; GO:0043169,cation binding; GO:0005575,cellular_component; GO:0110165,cellular anatomical entity; GO:0005911,cell-cell junction; GO:0030054,cell junction; GO:0055044,symplast; GO:0070161,anchoring junction	At4g35060
BraA02g008220.3.5C	ko00561: Glycerolipid metabolism; ko01100: Metabolic pathways	GO:0005783,endoplasmic reticulum; GO:0005794,Golgi apparatus; GO:0016020,membrane; GO:0005634,nucleus; GO:0005886,plasma membrane; GO:0009506,plasmodesma; GO:0003846,2-acylglycerol O-acyltransferase activity; GO:0090430,caffeoyl-CoA: alcohol caffeoyl transferase activity; GO:0016787,hydrolase activity; GO:0016298,lipase activity; GO:0004622,lysophospholipase activity; GO:0009809,lignin biosynthet…	At5g19290
BraA05g035790.3.5C	--	GO:0005634,nucleus; GO:0005575,cellular_component; GO:0005622,intracellular anatomical structure; GO:0043226,organelle; GO:0043227,membrane-bounded organelle; GO:0043229,intracellular organelle; GO:0043231,intracellular membrane-bounded organelle; GO:0110165,cellular anatomical entity	At3g12170
BraA03g032900.3.5C	--	GO:0010075,regulation of meristem growth; GO:0008150,biological_process; GO:0009888,tissue development; GO:0010073,meristem maintenance; GO:0032501,multicellular organismal process; GO:0032502,developmental process; GO:0035266,meristem growth; GO:0040007,growth; GO:0040008,regulation of growth; GO:0048507,meristem development; GO:0048589,developmental growth; GO:0048638,regulation of developmenta…	At3g06020
BraA05g042190.3.5C	--	GO:0005856,cytoskeleton; GO:0005829,cytosol; GO:0008017,microtubule binding; GO:0051513,regulation of monopolar cell growth; GO:0009826,unidimensional cell growth; GO:0003674,molecular_function; GO:0005488,binding; GO:0005515,protein binding; GO:0008092,cytoskeletal protein binding; GO:0015631,tubulin binding; GO:0000902,cell morphogenesis; GO:0001558,regulation of cell growth; GO:0008150,biologi…	At3g02170
BraA01g013460.3.5C	--	GO:0016021,integral component of membrane; GO:0016020,membrane; GO:0005886,plasma membrane; GO:0015297,antiporter activity; GO:0022857,transmembrane transporter activity; GO:0042910,xenobiotic transmembrane transporter activity; GO:0071244,cellular response to carbon dioxide; GO:1902456,regulation of stomatal opening; GO:0003674,molecular_function; GO:0005215,transporter activity; GO:0015291,seco…	At4g22790
BraA06g011820.3.5C	--	GO:0016592,mediator complex; GO:0005634,nucleus; GO:0031490,chromatin DNA binding; GO:0003713,transcription coactivator activity; GO:0045723,positive regulation of fatty acid biosynthetic process; GO:0009751,response to salicylic acid; GO:0003674,molecular_function; GO:0003676,nucleic acid binding; GO:0003677,DNA binding; GO:0003682,chromatin binding; GO:0005488,binding; GO:0097159,organic cyclic…	At1g15790
BraA03g038600.3.5C	ko00240: Pyrimidine metabolism; ko00410: beta-Alanine metabolism; ko00770: Pantothenate and CoA biosynthesis; ko01100: Metabolic pathways	GO:0009507,chloroplast; GO:0009570,chloroplast stroma; GO:0009536,plastid; GO:0017113,dihydropyrimidine dehydrogenase (NADP+) activity; GO:0051536,iron-sulfur cluster binding; GO:0050661,NADP binding; GO:0002058,uracil binding; GO:0019483,beta-alanine biosynthetic process; GO:0043562,cellular response to nitrogen levels; GO:0006210,thymine catabolic process; GO:0006212,uracil catabolic process; G…	At3g17810
BraA06g043100.3.5C	ko04016: MAPK signaling pathway - plant; ko04075: Plant hormone signal transduction	GO:0005737,cytoplasm; GO:0005634,nucleus; GO:0005886,plasma membrane; GO:0009536,plastid; GO:0010427,abscisic acid binding; GO:0042802,identical protein binding; GO:0042803,protein homodimerization activity; GO:0004864,protein phosphatase inhibitor activity; GO:0038023,signaling receptor activity; GO:0009738,abscisic acid-activated signaling pathway; GO:0006952,defense response; GO:0080163,regula…	At5g46790
BraA01g024180.3.5C	ko00010: Glycolysis / Gluconeogenesis; ko00230: Purine metabolism; ko00620: Pyruvate metabolism; ko01100: Metabolic pathways; ko01110: Biosynthesis of secondary metabolites; ko01200: Carbon metabolism; ko01230: Biosynthesis of amino acids; ko01240: Biosynthesis of cofactors	GO:0009570,chloroplast stroma; GO:0005737,cytoplasm; GO:0005524,ATP binding; GO:0016301,kinase activity; GO:0000287,magnesium ion binding; GO:0030955,potassium ion binding; GO:0004743,pyruvate kinase activity; GO:0006096,glycolytic process; GO:0000166,nucleotide binding; GO:0003674,molecular_function; GO:0005488,binding; GO:0017076,purine nucleotide binding; GO:0030554,adenyl nucleotide binding; …	At3g49160
BraA03g036900.3.5C	--	GO:0005829,cytosol; GO:0005634,nucleus; GO:0004197,cysteine-type endopeptidase activity; GO:0004843,thiol-dependent ubiquitin-specific protease activity; GO:0016579,protein deubiquitination; GO:0006511,ubiquitin-dependent protein catabolic process; GO:0003674,molecular_function; GO:0003824,catalytic activity; GO:0004175,endopeptidase activity; GO:0008233,peptidase activity; GO:0008234,cysteine-ty…	At3g14400
BraA01g026900.3.5C	--	--	--
BraA05g004420.3.5C	ko00460: Cyanoamino acid metabolism; ko00500: Starch and sucrose metabolism; ko00940: Phenylpropanoid biosynthesis; ko01100: Metabolic pathways; ko01110: Biosynthesis of secondary metabolites	GO:0008422,beta-glucosidase activity; GO:0102483,scopolin beta-glucosidase activity; GO:0005975,carbohydrate metabolic process; GO:0019762,glucosinolate catabolic process; GO:0051707,response to other organism; GO:0009651,response to salt stress; GO:0003674,molecular_function; GO:0003824,catalytic activity; GO:0004553,hydrolase activity, hydrolyzing O-glycosyl compounds; GO:0015926,glucosidase ac…	At5g24540
BraA02g016740.3.5C	--	--	At5g50410
BraA06g045780.3.5C	ko04075: Plant hormone signal transduction	GO:0005768,endosome; GO:0010008,endosome membrane; GO:0016021,integral component of membrane; GO:0005886,plasma membrane; GO:0005524,ATP binding; GO:0042802,identical protein binding; GO:0046982,protein heterodimerization activity; GO:0042803,protein homodimerization activity; GO:0004672,protein kinase activity; GO:0106310,protein serine kinase activity; GO:0004674,protein serine/threonine kinase…	At4g39400
BraA04g022030.3.5C	--	GO:0016021,integral component of membrane; GO:0005886,plasma membrane; GO:0005262,calcium channel activity; GO:0008066,glutamate receptor activity; GO:0015276,ligand-gated ion channel activity; GO:0038023,signaling receptor activity; GO:0006816,calcium ion transport; GO:0019722,calcium-mediated signaling; GO:0071230,cellular response to amino acid stimulus; GO:0003674,molecular_function; GO:00052…	At2g29110
BraA06g036150.3.5C	--	GO:0005634,nucleus; GO:0003677,DNA binding; GO:0003700,DNA-binding transcription factor activity; GO:0051555,flavonol biosynthetic process; GO:1900386,positive regulation of flavonol biosynthetic process; GO:0009416,response to light stimulus; GO:0010224,response to UV-B; GO:0003674,molecular_function; GO:0003676,nucleic acid binding; GO:0005488,binding; GO:0097159,organic cyclic compound binding…	At5g49330
BraA02g014060.3.5C	--	GO:0005794,Golgi apparatus; GO:0000139,Golgi membrane; GO:0016021,integral component of membrane; GO:0047262,polygalacturonate 4-alpha-galacturonosyltransferase activity; GO:0071555,cell wall organization; GO:0010417,glucuronoxylan biosynthetic process; GO:0010413,glucuronoxylan metabolic process; GO:0045489,pectin biosynthetic process; GO:0045492,xylan biosynthetic process; GO:0003674,molecular_…	At5g54690
BraA01g001510.3.5C	--	GO:0016021,integral component of membrane; GO:0016020,membrane; GO:0020037,heme binding; GO:0005506,iron ion binding; GO:0016709,oxidoreductase activity, acting on paired donors, with incorporation or reduction of molecular oxygen, NAD(P)H as one donor, and incorporation of one atom of oxygen; GO:0002213,defense response to insect; GO:0003674,molecular_function; GO:0005488,binding; GO:0046906,tet…	At4g37370
BraA06g000420.3.5C	--	GO:0000139,Golgi membrane; GO:0005886,plasma membrane; GO:0015031,protein transport; GO:0006810,transport; GO:0006811,ion transport; GO:0006820,anion transport; GO:0008104,protein localization; GO:0008150,biological_process; GO:0015833,peptide transport; GO:0033036,macromolecule localization; GO:0042886,amide transport; GO:0045184,establishment of protein localization; GO:0051179,localization; GO…	At1g55690
BraA03g047510.3.5C	--	GO:0005737,cytoplasm; GO:0005634,nucleus; GO:0004842,ubiquitin-protein transferase activity; GO:0003674,molecular_function; GO:0003824,catalytic activity; GO:0016740,transferase activity; GO:0019787,ubiquitin-like protein transferase activity; GO:0140096,catalytic activity, acting on a protein; GO:0005575,cellular_component; GO:0005622,intracellular anatomical structure; GO:0110165,cellular anato…	At4g16490
BraA07g000880.3.5C	ko00620: Pyruvate metabolism; ko00710: Carbon fixation in photosynthetic organisms; ko01100: Metabolic pathways; ko01200: Carbon metabolism	GO:0009507,chloroplast; GO:0005829,cytosol; GO:0005739,mitochondrion; GO:0004471,malate dehydrogenase (decarboxylating) (NAD+) activity; GO:0004473,malate dehydrogenase (decarboxylating) (NADP+) activity; GO:0004470,malic enzyme activity; GO:0046872,metal ion binding; GO:0051287,NAD binding; GO:0008948,oxaloacetate decarboxylase activity; GO:0006108,malate metabolic process; GO:0006090,pyruvate m…	At2g19900
BraA10g022650.3.5C	ko04146: Peroxisome	GO:0005829,cytosol; GO:0005777,peroxisome; GO:0009536,plastid; GO:0016831,carboxy-lyase activity; GO:0000287,magnesium ion binding; GO:0030976,thiamine pyrophosphate binding; GO:0001561,fatty acid alpha-oxidation; GO:0003674,molecular_function; GO:0003824,catalytic activity; GO:0016829,lyase activity; GO:0016830,carbon-carbon lyase activity; GO:0005488,binding; GO:0043167,ion binding; GO:0043169,…	At5g17380
BraA06g009360.3.5C	--	--	At1g12380
BraA09g041180.3.5C	--	--	At1g23790
BraA08g024530.3.5C	--	GO:0005856,cytoskeleton; GO:0031209,SCAR complex; GO:0003779,actin binding; GO:0071933,Arp2/3 complex binding; GO:0034237,protein kinase A regulatory subunit binding; GO:0030036,actin cytoskeleton organization; GO:0051127,positive regulation of actin nucleation; GO:2000601,positive regulation of Arp2/3 complex-mediated actin nucleation; GO:0003674,molecular_function; GO:0005488,binding; GO:000551…	At1g29170
BraA07g001030.3.5C	ko03010: Ribosome	GO:0022627,cytosolic small ribosomal subunit; GO:0005739,mitochondrion; GO:0005730,nucleolus; GO:0005886,plasma membrane; GO:0009536,plastid; GO:0003729,mRNA binding; GO:0003735,structural constituent of ribosome; GO:0006412,translation; GO:0003674,molecular_function; GO:0003676,nucleic acid binding; GO:0003723,RNA binding; GO:0005488,binding; GO:0097159,organic cyclic compound binding; GO:190136…	At2g19750
BraA09g002520.3.5C	--	--	At4g01650
BraA02g040690.3.5C	--	GO:0005634,nucleus; GO:0003700,DNA-binding transcription factor activity; GO:0000976,transcription regulatory region sequence-specific DNA binding; GO:0008270,zinc ion binding; GO:0070370,cellular heat acclimation; GO:0071483,cellular response to blue light; GO:0010100,negative regulation of photomorphogenesis; GO:0009640,photomorphogenesis; GO:0006355,regulation of transcription, DNA-templated; …	--
BraA03g015250.3.5C	--	GO:0005634,nucleus; GO:0003700,DNA-binding transcription factor activity; GO:0000981,DNA-binding transcription factor activity, RNA polymerase II-specific; GO:0046983,protein dimerization activity; GO:0000978,RNA polymerase II cis-regulatory region sequence-specific DNA binding; GO:0030154,cell differentiation; GO:0009908,flower development; GO:0045944,positive regulation of transcription by RNA …	At5g51860
BraA04g023010.3.5C	--	GO:0046872,metal ion binding; GO:0004842,ubiquitin-protein transferase activity; GO:0051865,protein autoubiquitination; GO:0016567,protein ubiquitination; GO:0009414,response to water deprivation; GO:0003674,molecular_function; GO:0005488,binding; GO:0043167,ion binding; GO:0043169,cation binding; GO:0003824,catalytic activity; GO:0016740,transferase activity; GO:0019787,ubiquitin-like protein tr…	At2g30580
BraA04g021760.3.5C	--	GO:0016021,integral component of membrane; GO:0005886,plasma membrane; GO:0022857,transmembrane transporter activity; GO:0055085,transmembrane transport; GO:0003674,molecular_function; GO:0005215,transporter activity; GO:0006810,transport; GO:0008150,biological_process; GO:0009987,cellular process; GO:0051179,localization; GO:0051234,establishment of localization; GO:0005575,cellular_component; G…	At2g28780
BraA06g039500.3.5C	--	GO:0005737,cytoplasm; GO:0005739,mitochondrion; GO:0005634,nucleus; GO:0034432,bis(5'-adenosyl)-pentaphosphatase activity; GO:0016787,hydrolase activity; GO:0046872,metal ion binding; GO:0003674,molecular_function; GO:0003824,catalytic activity; GO:0004551,nucleotide diphosphatase activity; GO:0016462,pyrophosphatase activity; GO:0016817,hydrolase activity, acting on acid anhydrides; GO:0016818,h…	At3g26690
BraA04g028760.3.5C	--	GO:0016021,integral component of membrane; GO:0016020,membrane; GO:0005739,mitochondrion; GO:0000741,karyogamy; GO:0010197,polar nucleus fusion; GO:0009651,response to salt stress; GO:0006996,organelle organization; GO:0006997,nucleus organization; GO:0008150,biological_process; GO:0009987,cellular process; GO:0016043,cellular component organization; GO:0048284,organelle fusion; GO:0071840,cellul…	At2g39210
BraA02g018970.3.5C	--	--	At1g68490
BraA10g029210.3.5C	ko02010: ABC transporters	GO:0016021,integral component of membrane; GO:0005886,plasma membrane; GO:0005524,ATP binding; GO:0042626,ATPase-coupled transmembrane transporter activity; GO:0009414,response to water deprivation; GO:0010148,transpiration; GO:0000166,nucleotide binding; GO:0003674,molecular_function; GO:0005488,binding; GO:0017076,purine nucleotide binding; GO:0030554,adenyl nucleotide binding; GO:0032553,ribon…	At5g06530
BraA03g057430.3.5C	--	--	At5g04440
BraA01g019010.3.5C	--	--	At4g28240
BraA01g025300.3.5C	--	GO:0005634,nucleus; GO:0003677,DNA binding; GO:0003700,DNA-binding transcription factor activity; GO:0046983,protein dimerization activity; GO:0010106,cellular response to iron ion starvation; GO:0055072,iron ion homeostasis; GO:0006355,regulation of transcription, DNA-templated; GO:0003674,molecular_function; GO:0003676,nucleic acid binding; GO:0005488,binding; GO:0097159,organic cyclic compound…	At3g47640
BraA09g049160.3.5C	--	GO:0005829,cytosol; GO:0000145,exocyst; GO:0016020,membrane; GO:0060321,acceptance of pollen; GO:0006887,exocytosis; GO:0006893,Golgi to plasma membrane transport; GO:0009846,pollen germination; GO:0009860,pollen tube growth; GO:0006904,vesicle docking involved in exocytosis; GO:0000003,reproduction; GO:0007154,cell communication; GO:0008037,cell recognition; GO:0008150,biological_process; GO:000…	At3g56640
BraA03g026980.3.5C	ko00220: Arginine biosynthesis; ko00330: Arginine and proline metabolism; ko01100: Metabolic pathways; ko01110: Biosynthesis of secondary metabolites; ko01230: Biosynthesis of amino acids	GO:0005829,cytosol; GO:0005739,mitochondrion; GO:0008783,agmatinase activity; GO:0004053,arginase activity; GO:0050897,cobalt ion binding; GO:0000287,magnesium ion binding; GO:0006527,arginine catabolic process; GO:0042742,defense response to bacterium; GO:0034214,protein hexamerization; GO:0033389,putrescine biosynthetic process from arginine, using agmatinase; GO:0000050,urea cycle; GO:0003674,…	At4g08900
BraA10g024110.3.5C	ko04626: Plant-pathogen interaction	GO:0016021,integral component of membrane; GO:0005886,plasma membrane; GO:0005262,calcium channel activity; GO:0005516,calmodulin binding; GO:0030552,cAMP binding; GO:0030553,cGMP binding; GO:0005222,intracellular cAMP-activated cation channel activity; GO:0005221,intracellular cyclic nucleotide activated cation channel activity; GO:0005242,inward rectifier potassium channel activity; GO:0070509,…	At5g15410
BraA06g042810.3.5C	--	GO:0005737,cytoplasm; GO:0005634,nucleus; GO:0019900,kinase binding; GO:0046872,metal ion binding; GO:0019902,phosphatase binding; GO:0071456,cellular response to hypoxia; GO:0009749,response to glucose; GO:1905582,response to mannose; GO:0042594,response to starvation; GO:0009744,response to sucrose; GO:0003674,molecular_function; GO:0005488,binding; GO:0005515,protein binding; GO:0019899,enzyme…	At5g47060
BraA03g012630.3.5C	--	--	At5g56560
BraA08g002350.3.5C	--	GO:0009507,chloroplast; GO:0009707,chloroplast outer membrane; GO:0005829,cytosol; GO:0009658,chloroplast organization; GO:0009902,chloroplast relocation; GO:0006996,organelle organization; GO:0008150,biological_process; GO:0009657,plastid organization; GO:0009987,cellular process; GO:0016043,cellular component organization; GO:0071840,cellular component organization or biogenesis; GO:0019750,chl…	At1g52080
BraA08g014170.3.5C	--	GO:0009543,chloroplast thylakoid lumen; GO:0003755,peptidyl-prolyl cis-trans isomerase activity; GO:0003674,molecular_function; GO:0003824,catalytic activity; GO:0016853,isomerase activity; GO:0016859,cis-trans isomerase activity; GO:0140096,catalytic activity, acting on a protein; GO:0005575,cellular_component; GO:0005622,intracellular anatomical structure; GO:0005737,cytoplasm; GO:0009507,chlor…	At4g19830
BraA03g059560.3.5C	ko04075: Plant hormone signal transduction	GO:0005634,nucleus; GO:0003700,DNA-binding transcription factor activity; GO:0043565,sequence-specific DNA binding; GO:0000976,transcription regulatory region sequence-specific DNA binding; GO:0009738,abscisic acid-activated signaling pathway; GO:0045893,positive regulation of transcription, DNA-templated; GO:0009737,response to abscisic acid; GO:0009651,response to salt stress; GO:0009414,respon…	At4g34000
BraA06g014800.3.5C	--	--	At1g18900
BraA05g043150.3.5C	--	GO:0016021,integral component of membrane; GO:0016020,membrane; GO:0022857,transmembrane transporter activity; GO:0055085,transmembrane transport; GO:0003674,molecular_function; GO:0005215,transporter activity; GO:0006810,transport; GO:0008150,biological_process; GO:0009987,cellular process; GO:0051179,localization; GO:0051234,establishment of localization; GO:0005575,cellular_component; GO:00312…	At3g03700
BraA06g015850.3.5C	ko00230: Purine metabolism; ko00261: Monobactam biosynthesis; ko00450: Selenocompound metabolism; ko00920: Sulfur metabolism; ko01100: Metabolic pathways; ko01110: Biosynthesis of secondary metabolites	GO:0005576,extracellular region; GO:0008810,cellulase activity; GO:0071555,cell wall organization; GO:0030245,cellulose catabolic process; GO:0003674,molecular_function; GO:0003824,catalytic activity; GO:0004553,hydrolase activity, hydrolyzing O-glycosyl compounds; GO:0016787,hydrolase activity; GO:0016798,hydrolase activity, acting on glycosyl bonds; GO:0008150,biological_process; GO:0009987,cel…	At1g19940
BraA01g026210.3.5C	--	--	At2g13160
BraA08g015390.3.5C	--	--	At4g22560
BraA03g024700.3.5C	--	GO:0005634,nucleus; GO:0003700,DNA-binding transcription factor activity; GO:0000976,transcription regulatory region sequence-specific DNA binding; GO:0009813,flavonoid biosynthetic process; GO:0051555,flavonol biosynthetic process; GO:1900386,positive regulation of flavonol biosynthetic process; GO:0045893,positive regulation of transcription, DNA-templated; GO:0009733,response to auxin; GO:0009…	At2g47460
BraA03g024440.3.5C	--	--	At2g46940
BraA02g027610.3.5C	--	--	At4g00890
BraA09g028410.3.5C	ko00564: Glycerophospholipid metabolism	GO:0031225,anchored component of membrane; GO:0016021,integral component of membrane; GO:0005886,plasma membrane; GO:0005509,calcium ion binding; GO:0008889,glycerophosphodiester phosphodiesterase activity; GO:0006071,glycerol metabolic process; GO:0006629,lipid metabolic process; GO:0003674,molecular_function; GO:0005488,binding; GO:0043167,ion binding; GO:0043169,cation binding; GO:0046872,meta…	At4g26690
BraA03g021760.3.5C	--	GO:0016021,integral component of membrane; GO:0005886,plasma membrane; GO:0015186,L-glutamine transmembrane transporter activity; GO:0048316,seed development; GO:0003674,molecular_function; GO:0005215,transporter activity; GO:0005342,organic acid transmembrane transporter activity; GO:0008324,cation transmembrane transporter activity; GO:0008509,anion transmembrane transporter activity; GO:000851…	At2g40900
BraA07g018060.3.5C	ko00510: N-Glycan biosynthesis	GO:0009507,chloroplast; GO:0009706,chloroplast inner membrane; GO:0030176,integral component of endoplasmic reticulum membrane; GO:0043231,intracellular membrane-bounded organelle; GO:0047874,dolichyldiphosphatase activity; GO:0008195,phosphatidate phosphatase activity; GO:0006651,diacylglycerol biosynthetic process; GO:0008610,lipid biosynthetic process; GO:0006487,protein N-linked glycosylation…	At5g66450
BraA07g036770.3.5C	--	GO:0009986,cell surface; GO:0005783,endoplasmic reticulum; GO:0016021,integral component of membrane; GO:0016328,lateral plasma membrane; GO:0005739,mitochondrion; GO:0005886,plasma membrane; GO:0012506,vesicle membrane; GO:0010329,auxin efflux transmembrane transporter activity; GO:0010315,auxin efflux; GO:0010252,auxin homeostasis; GO:0009926,auxin polar transport; GO:0009734,auxin-activated si…	At1g70940
novel.1120	--	GO:0016021,integral component of membrane; GO:0005575,cellular_component; GO:0016020,membrane; GO:0031224,intrinsic component of membrane; GO:0110165,cellular anatomical entity	--
BraA02g041170.3.5C	--	--	--
BraA03g039190.3.5C	--	GO:0010494,cytoplasmic stress granule; GO:0005829,cytosol; GO:0005634,nucleus; GO:0003729,mRNA binding; GO:0008143,poly(A) binding; GO:0034605,cellular response to heat; GO:0006397,mRNA processing; GO:0034063,stress granule assembly; GO:0003674,molecular_function; GO:0003676,nucleic acid binding; GO:0003723,RNA binding; GO:0005488,binding; GO:0097159,organic cyclic compound binding; GO:1901363,he…	At3g19130
BraA05g029170.3.5C	--	--	At3g19030
BraA07g022910.3.5C	--	GO:0016021,integral component of membrane; GO:0005575,cellular_component; GO:0016020,membrane; GO:0031224,intrinsic component of membrane; GO:0110165,cellular anatomical entity	At1g80280
BraA01g005030.3.5C	--	GO:0005737,cytoplasm; GO:0015035,protein disulfide oxidoreductase activity; GO:0003674,molecular_function; GO:0003824,catalytic activity; GO:0015036,disulfide oxidoreductase activity; GO:0016491,oxidoreductase activity; GO:0016667,oxidoreductase activity, acting on a sulfur group of donors; GO:0005575,cellular_component; GO:0005622,intracellular anatomical structure; GO:0110165,cellular anatomica…	At4g33040
novel.1866	--	--	--
BraA06g004680.3.5C	--	GO:0005794,Golgi apparatus; GO:0005886,plasma membrane; GO:0044214,spanning component of plasma membrane; GO:0005774,vacuolar membrane; GO:0004930,G protein-coupled receptor activity; GO:0009738,abscisic acid-activated signaling pathway; GO:0007202,activation of phospholipase C activity; GO:0009785,blue light signaling pathway; GO:0009742,brassinosteroid mediated signaling pathway; GO:0007166,cel…	At1g48270
BraA08g010470.3.5C	--	GO:0005634,nucleus; GO:0016567,protein ubiquitination; GO:0080167,response to karrikin; GO:0006464,cellular protein modification process; GO:0006807,nitrogen compound metabolic process; GO:0008150,biological_process; GO:0008152,metabolic process; GO:0009987,cellular process; GO:0019538,protein metabolic process; GO:0032446,protein modification by small protein conjugation; GO:0036211,protein modi…	At1g31350
BraA03g002180.3.5C	ko00511: Other glycan degradation	GO:0005737,cytoplasm; GO:0005829,cytosol; GO:0005773,vacuole; GO:0004553,hydrolase activity, hydrolyzing O-glycosyl compounds; GO:0033925,mannosyl-glycoprotein endo-beta-N-acetylglucosaminidase activity; GO:0006491,N-glycan processing; GO:0006517,protein deglycosylation; GO:0003674,molecular_function; GO:0003824,catalytic activity; GO:0016787,hydrolase activity; GO:0016798,hydrolase activity, act…	At5g05460
BraA06g003480.3.5C	--	GO:0005829,cytosol; GO:0000139,Golgi membrane; GO:0034066,Ric1-Rgp1 guanyl-nucleotide exchange factor complex; GO:0042147,retrograde transport, endosome to Golgi; GO:0006810,transport; GO:0008150,biological_process; GO:0009987,cellular process; GO:0016192,vesicle-mediated transport; GO:0016197,endosomal transport; GO:0016482,cytosolic transport; GO:0046907,intracellular transport; GO:0051179,loca…	At1g50120
BraA10g005760.3.5C	--	GO:0005737,cytoplasm; GO:0005829,cytosol; GO:0005576,extracellular region; GO:0005643,nuclear pore; GO:0046907,intracellular transport; GO:0051028,mRNA transport; GO:0043547,positive regulation of GTPase activity; GO:0015031,protein transport; GO:0006810,transport; GO:0008150,biological_process; GO:0009987,cellular process; GO:0051179,localization; GO:0051234,establishment of localization; GO:005…	At1g07140
BraA03g008690.3.5C	--	GO:0016021,integral component of membrane; GO:0005575,cellular_component; GO:0016020,membrane; GO:0031224,intrinsic component of membrane; GO:0110165,cellular anatomical entity	--
BraA05g040930.3.5C	--	--	At3g05450
BraA06g006250.3.5C	--	GO:0005634,nucleus; GO:0003677,DNA binding; GO:0003700,DNA-binding transcription factor activity; GO:0046983,protein dimerization activity; GO:0003674,molecular_function; GO:0003676,nucleic acid binding; GO:0005488,binding; GO:0097159,organic cyclic compound binding; GO:1901363,heterocyclic compound binding; GO:0140110,transcription regulator activity; GO:0005515,protein binding; GO:0005575,cellu…	At1g09250
BraA05g004600.3.5C	--	GO:0005737,cytoplasm; GO:0005829,cytosol; GO:0005634,nucleus; GO:0019900,kinase binding; GO:0046872,metal ion binding; GO:0042594,response to starvation; GO:0003674,molecular_function; GO:0005488,binding; GO:0005515,protein binding; GO:0019899,enzyme binding; GO:0043167,ion binding; GO:0043169,cation binding; GO:0006950,response to stress; GO:0008150,biological_process; GO:0009605,response to ext…	At2g44670
BraA07g030780.3.5C	--	GO:0005794,Golgi apparatus; GO:0000139,Golgi membrane; GO:0016021,integral component of membrane; GO:0015020,glucuronosyltransferase activity; GO:0009826,unidimensional cell growth; GO:0003674,molecular_function; GO:0003824,catalytic activity; GO:0008194,UDP-glycosyltransferase activity; GO:0016740,transferase activity; GO:0016757,transferase activity, transferring glycosyl groups; GO:0016758,tra…	At1g71070
BraA01g041350.3.5C	ko00920: Sulfur metabolism; ko01100: Metabolic pathways	GO:0048046,apoplast; GO:0009507,chloroplast; GO:0009941,chloroplast envelope; GO:0042644,chloroplast nucleoid; GO:0009570,chloroplast stroma; GO:0005886,plasma membrane; GO:0009536,plastid; GO:0010319,stromule; GO:0009337,sulfite reductase complex (NADPH); GO:0051539,4 iron, 4 sulfur cluster binding; GO:0005507,copper ion binding; GO:0003677,DNA binding; GO:0020037,heme binding; GO:0050311,sulfit…	At5g04590
BraA02g030500.3.5C	--	GO:0005634,nucleus; GO:0008483,transaminase activity; GO:0003674,molecular_function; GO:0003824,catalytic activity; GO:0016740,transferase activity; GO:0016769,transferase activity, transferring nitrogenous groups; GO:0005575,cellular_component; GO:0005622,intracellular anatomical structure; GO:0043226,organelle; GO:0043227,membrane-bounded organelle; GO:0043229,intracellular organelle; GO:004323…	At2g05350
BraA07g031010.3.5C	--	GO:0005783,endoplasmic reticulum; GO:0016021,integral component of membrane; GO:0005886,plasma membrane; GO:0022857,transmembrane transporter activity; GO:1900425,negative regulation of defense response to bacterium; GO:1902289,negative regulation of defense response to oomycetes; GO:1900150,regulation of defense response to fungus; GO:0003674,molecular_function; GO:0005215,transporter activity; …	At1g70260
BraA07g022900.3.5C	ko00710: Carbon fixation in photosynthetic organisms; ko01100: Metabolic pathways; ko01200: Carbon metabolism	GO:0048046,apoplast; GO:0009507,chloroplast; GO:0009941,chloroplast envelope; GO:0009570,chloroplast stroma; GO:0005737,cytoplasm; GO:0005829,cytosol; GO:0009579,thylakoid; GO:0042132,fructose 1,6-bisphosphate 1-phosphatase activity; GO:0046872,metal ion binding; GO:0050278,sedoheptulose-bisphosphatase activity; GO:0016051,carbohydrate biosynthetic process; GO:0042742,defense response to bacteriu…	At3g55800
BraA06g029030.3.5C	ko00010: Glycolysis / Gluconeogenesis; ko00030: Pentose phosphate pathway; ko00051: Fructose and mannose metabolism; ko00710: Carbon fixation in photosynthetic organisms; ko01100: Metabolic pathways; ko01110: Biosynthesis of secondary metabolites; ko01200: Carbon metabolism	GO:0009570,chloroplast stroma; GO:0042132,fructose 1,6-bisphosphate 1-phosphatase activity; GO:0046872,metal ion binding; GO:0019253,reductive pentose-phosphate cycle; GO:0003674,molecular_function; GO:0003824,catalytic activity; GO:0016787,hydrolase activity; GO:0016788,hydrolase activity, acting on ester bonds; GO:0016791,phosphatase activity; GO:0019203,carbohydrate phosphatase activity; GO:00…	At5g64380
BraA09g009930.3.5C	--	GO:0005737,cytoplasm; GO:0005794,Golgi apparatus; GO:0000137,Golgi cis cisterna; GO:0004362,glutathione-disulfide reductase activity; GO:0015035,protein disulfide oxidoreductase activity; GO:0034599,cellular response to oxidative stress; GO:0003674,molecular_function; GO:0003824,catalytic activity; GO:0015036,disulfide oxidoreductase activity; GO:0015037,peptide disulfide oxidoreductase activity;…	At1g77370
BraA10g028250.3.5C	--	GO:0016021,integral component of membrane; GO:0046872,metal ion binding; GO:0004842,ubiquitin-protein transferase activity; GO:0009901,anther dehiscence; GO:0009555,pollen development; GO:0016567,protein ubiquitination; GO:0080141,regulation of jasmonic acid biosynthetic process; GO:0048443,stamen development; GO:0003674,molecular_function; GO:0005488,binding; GO:0043167,ion binding; GO:0043169,c…	At5g05280
BraA01g034320.3.5C	--	GO:0009507,chloroplast; GO:0009941,chloroplast envelope; GO:0009706,chloroplast inner membrane; GO:0005829,cytosol; GO:0016021,integral component of membrane; GO:0009536,plastid; GO:0005319,lipid transporter activity; GO:0005543,phospholipid binding; GO:0032365,intracellular lipid transport; GO:0006869,lipid transport; GO:0003674,molecular_function; GO:0005215,transporter activity; GO:0005488,bin…	At3g20320
BraA03g033360.3.5C	ko00040: Pentose and glucuronate interconversions; ko01100: Metabolic pathways	GO:0005618,cell wall; GO:0005576,extracellular region; GO:0090406,pollen tube; GO:0045330,aspartyl esterase activity; GO:0030599,pectinesterase activity; GO:0046910,pectinesterase inhibitor activity; GO:0042545,cell wall modification; GO:0045490,pectin catabolic process; GO:0003674,molecular_function; GO:0003824,catalytic activity; GO:0016787,hydrolase activity; GO:0016788,hydrolase activity, act…	At3g06830
BraA03g035580.3.5C	ko00130: Ubiquinone and other terpenoid-quinone biosynthesis; ko01100: Metabolic pathways; ko01110: Biosynthesis of secondary metabolites; ko01240: Biosynthesis of cofactors	GO:0031969,chloroplast membrane; GO:0016021,integral component of membrane; GO:0102661,homogentisate solanyltransferase activity; GO:0004659,prenyltransferase activity; GO:0003674,molecular_function; GO:0003824,catalytic activity; GO:0016740,transferase activity; GO:0016765,transferase activity, transferring alkyl or aryl (other than methyl) groups; GO:0005575,cellular_component; GO:0005622,intra…	At3g11950
BraA04g016760.3.5C	--	GO:0005801,cis-Golgi network; GO:0005783,endoplasmic reticulum; GO:0005794,Golgi apparatus; GO:0030173,integral component of Golgi membrane; GO:0006621,protein retention in ER lumen; GO:0006890,retrograde vesicle-mediated transport, Golgi to endoplasmic reticulum; GO:0008104,protein localization; GO:0008150,biological_process; GO:0009987,cellular process; GO:0032507,maintenance of protein locatio…	At2g21600
BraA05g020260.3.5C	--	GO:0016021,integral component of membrane; GO:0005575,cellular_component; GO:0016020,membrane; GO:0031224,intrinsic component of membrane; GO:0110165,cellular anatomical entity	At1g49510
BraA10g005110.3.5C	--	GO:0010102,lateral root morphogenesis; GO:0008285,negative regulation of cell population proliferation; GO:0007275,multicellular organism development; GO:0008150,biological_process; GO:0009653,anatomical structure morphogenesis; GO:0009791,post-embryonic development; GO:0010015,root morphogenesis; GO:0010101,post-embryonic root morphogenesis; GO:0022622,root system development; GO:0032501,multice…	At1g06440
BraA03g029150.3.5C	--	--	At4g03020
novel.50	--	--	--
BraA02g019310.3.5C	--	GO:0005871,kinesin complex; GO:0005874,microtubule; GO:0005739,mitochondrion; GO:0005524,ATP binding; GO:1990939,ATP-dependent microtubule motor activity; GO:0016887,ATPase activity; GO:0046872,metal ion binding; GO:0008017,microtubule binding; GO:0003777,microtubule motor activity; GO:0007018,microtubule-based movement; GO:0031347,regulation of defense response; GO:0000166,nucleotide binding; GO…	At1g18470
BraA06g039340.3.5C	--	GO:0005829,cytosol; GO:0005783,endoplasmic reticulum; GO:0005794,Golgi apparatus; GO:0016021,integral component of membrane; GO:0005886,plasma membrane; GO:0019706,protein-cysteine S-palmitoyltransferase activity; GO:0018230,peptidyl-L-cysteine S-palmitoylation; GO:0006612,protein targeting to membrane; GO:0003674,molecular_function; GO:0003824,catalytic activity; GO:0016409,palmitoyltransferase …	At5g41060
BraA03g065220.3.5C	--	GO:0016021,integral component of membrane; GO:0005575,cellular_component; GO:0016020,membrane; GO:0031224,intrinsic component of membrane; GO:0110165,cellular anatomical entity	At5g18980
BraA05g015670.3.5C	ko04075: Plant hormone signal transduction; ko04712: Circadian rhythm - plant	GO:0005634,nucleus; GO:0003700,DNA-binding transcription factor activity; GO:0046983,protein dimerization activity; GO:0000976,transcription regulatory region sequence-specific DNA binding; GO:0006355,regulation of transcription, DNA-templated; GO:0003674,molecular_function; GO:0140110,transcription regulator activity; GO:0005488,binding; GO:0005515,protein binding; GO:0001067,regulatory region n…	At3g23690
BraA07g015470.3.5C	--	GO:0016021,integral component of membrane; GO:0005575,cellular_component; GO:0016020,membrane; GO:0031224,intrinsic component of membrane; GO:0110165,cellular anatomical entity	At1g77660
BraA09g006530.3.5C	--	GO:0016021,integral component of membrane; GO:0005575,cellular_component; GO:0016020,membrane; GO:0031224,intrinsic component of membrane; GO:0110165,cellular anatomical entity	At5g23890
BraA08g027370.3.5C	--	GO:0016021,integral component of membrane; GO:0009705,plant-type vacuole membrane; GO:0080054,low-affinity nitrate transmembrane transporter activity; GO:0015706,nitrate transport; GO:0006857,oligopeptide transport; GO:0003674,molecular_function; GO:0005215,transporter activity; GO:0008509,anion transmembrane transporter activity; GO:0015075,ion transmembrane transporter activity; GO:0015103,inor…	At1g22550
BraA02g023480.3.5C	ko00053: Ascorbate and aldarate metabolism; ko00480: Glutathione metabolism; ko01100: Metabolic pathways	GO:0005829,cytosol; GO:0005739,mitochondrion; GO:0005886,plasma membrane; GO:0043295,glutathione binding; GO:0045174,glutathione dehydrogenase (ascorbate) activity; GO:0004364,glutathione transferase activity; GO:0140547,acquisition of seed longevity; GO:0033355,ascorbate glutathione cycle; GO:0080151,positive regulation of salicylic acid mediated signaling pathway; GO:0010731,protein glutathiony…	At1g75270
BraA03g009810.3.5C	--	GO:0016021,integral component of membrane; GO:0005575,cellular_component; GO:0016020,membrane; GO:0031224,intrinsic component of membrane; GO:0110165,cellular anatomical entity	At5g20790
BraA04g007940.3.5C	--	GO:0016021,integral component of membrane; GO:0005634,nucleus; GO:0005886,plasma membrane; GO:0005524,ATP binding; GO:0030246,carbohydrate binding; GO:0004672,protein kinase activity; GO:0106310,protein serine kinase activity; GO:0004674,protein serine/threonine kinase activity; GO:0106311,protein threonine kinase activity; GO:0031625,ubiquitin protein ligase binding; GO:0009738,abscisic acid-act…	At1g65790
BraA07g025540.3.5C	--	GO:0005783,endoplasmic reticulum; GO:0005789,endoplasmic reticulum membrane; GO:0016021,integral component of membrane; GO:0046872,metal ion binding; GO:0052631,sphingolipid delta-8 desaturase activity; GO:0070417,cellular response to cold; GO:0006629,lipid metabolic process; GO:0030148,sphingolipid biosynthetic process; GO:0003674,molecular_function; GO:0005488,binding; GO:0043167,ion binding; G…	At3g61580
BraA06g020390.3.5C	ko00460: Cyanoamino acid metabolism; ko00500: Starch and sucrose metabolism; ko00940: Phenylpropanoid biosynthesis; ko01100: Metabolic pathways; ko01110: Biosynthesis of secondary metabolites	GO:0005576,extracellular region; GO:0046556,alpha-L-arabinofuranosidase activity; GO:0009044,xylan 1,4-beta-xylosidase activity; GO:0045493,xylan catabolic process; GO:0003674,molecular_function; GO:0003824,catalytic activity; GO:0004553,hydrolase activity, hydrolyzing O-glycosyl compounds; GO:0016787,hydrolase activity; GO:0016798,hydrolase activity, acting on glycosyl bonds; GO:0097599,xylanase…	At3g47000
BraA04g017930.3.5C	--	GO:0000145,exocyst; GO:0006887,exocytosis; GO:0015031,protein transport; GO:0006810,transport; GO:0008150,biological_process; GO:0009987,cellular process; GO:0016192,vesicle-mediated transport; GO:0032940,secretion by cell; GO:0046903,secretion; GO:0051179,localization; GO:0051234,establishment of localization; GO:0140352,export from cell; GO:0006811,ion transport; GO:0006820,anion transport; GO:…	At1g54090
BraA03g006320.3.5C	--	GO:0009570,chloroplast stroma; GO:0009535,chloroplast thylakoid membrane; GO:0003729,mRNA binding; GO:0043022,ribosome binding; GO:0003723,RNA binding; GO:0008494,translation activator activity; GO:0010207,photosystem II assembly; GO:0032544,plastid translation; GO:0009416,response to light stimulus; GO:0006413,translational initiation; GO:0003674,molecular_function; GO:0003676,nucleic acid bindi…	At3g46610
BraA08g008740.3.5C	--	GO:0005634,nucleus; GO:0003677,DNA binding; GO:0003700,DNA-binding transcription factor activity; GO:0043565,sequence-specific DNA binding; GO:0042631,cellular response to water deprivation; GO:0030308,negative regulation of cell growth; GO:0032876,negative regulation of DNA endoreduplication; GO:0045892,negative regulation of transcription, DNA-templated; GO:0008361,regulation of cell size; GO:2…	At1g33240
BraA07g023190.3.5C	--	GO:0005789,endoplasmic reticulum membrane; GO:0016021,integral component of membrane; GO:0020037,heme binding; GO:0005506,iron ion binding; GO:0004497,monooxygenase activity; GO:0016705,oxidoreductase activity, acting on paired donors, with incorporation or reduction of molecular oxygen; GO:0003674,molecular_function; GO:0005488,binding; GO:0046906,tetrapyrrole binding; GO:0097159,organic cyclic …	At3g56630
BraA05g025600.3.5C	--	--	At3g22410
BraA09g013700.3.5C	ko03013: RNA transport	GO:0044614,nuclear pore cytoplasmic filaments; GO:0017056,structural constituent of nuclear pore; GO:0000973,posttranscriptional tethering of RNA polymerase II gene DNA at nuclear periphery; GO:0006606,protein import into nucleus; GO:0006405,RNA export from nucleus; GO:0003674,molecular_function; GO:0005198,structural molecule activity; GO:0000972,transcription-dependent tethering of RNA polymera…	At1g63540
BraA02g020230.3.5C	--	--	At1g70160
BraA01g041220.3.5C	ko00040: Pentose and glucuronate interconversions; ko01100: Metabolic pathways	GO:0005618,cell wall; GO:0005576,extracellular region; GO:0045330,aspartyl esterase activity; GO:0030599,pectinesterase activity; GO:0046910,pectinesterase inhibitor activity; GO:0042545,cell wall modification; GO:0045490,pectin catabolic process; GO:0003674,molecular_function; GO:0003824,catalytic activity; GO:0016787,hydrolase activity; GO:0016788,hydrolase activity, acting on ester bonds; GO:0…	At3g10720
BraA10g021770.3.5C	--	--	At5g18460
BraA10g029680.3.5C	--	GO:0005634,nucleus; GO:0003677,DNA binding; GO:0003700,DNA-binding transcription factor activity; GO:0009873,ethylene-activated signaling pathway; GO:0003674,molecular_function; GO:0003676,nucleic acid binding; GO:0005488,binding; GO:0097159,organic cyclic compound binding; GO:1901363,heterocyclic compound binding; GO:0140110,transcription regulator activity; GO:0000160,phosphorelay signal transd…	At5g07580
BraA02g016140.3.5C	--	GO:0030170,pyridoxal phosphate binding; GO:0008483,transaminase activity; GO:0042218,1-aminocyclopropane-1-carboxylate biosynthetic process; GO:0003674,molecular_function; GO:0005488,binding; GO:0019842,vitamin binding; GO:0036094,small molecule binding; GO:0043167,ion binding; GO:0043168,anion binding; GO:0070279,vitamin B6 binding; GO:0097159,organic cyclic compound binding; GO:1901363,heterocy…	At5g51690
BraA06g013220.3.5C	ko04075: Plant hormone signal transduction	GO:0005634,nucleus; GO:0006952,defense response; GO:0031347,regulation of defense response; GO:2000022,regulation of jasmonic acid mediated signaling pathway; GO:0009753,response to jasmonic acid; GO:0009611,response to wounding; GO:0006950,response to stress; GO:0008150,biological_process; GO:0050896,response to stimulus; GO:0048583,regulation of response to stimulus; GO:0050789,regulation of bi…	At1g17380
BraA04g032780.3.5C	--	GO:0005737,cytoplasm; GO:0005634,nucleus; GO:0003700,DNA-binding transcription factor activity; GO:0000981,DNA-binding transcription factor activity, RNA polymerase II-specific; GO:0046983,protein dimerization activity; GO:0000978,RNA polymerase II cis-regulatory region sequence-specific DNA binding; GO:0008134,transcription factor binding; GO:0030154,cell differentiation; GO:0009908,flower devel…	At2g45660
BraA07g042230.3.5C	--	--	At1g78110
BraA09g015920.3.5C	--	GO:0016021,integral component of membrane; GO:0022857,transmembrane transporter activity; GO:0003674,molecular_function; GO:0005215,transporter activity; GO:0005575,cellular_component; GO:0016020,membrane; GO:0031224,intrinsic component of membrane; GO:0110165,cellular anatomical entity	At1g63010_2
BraA08g025480.3.5C	--	--	--
novel.1397	--	--	--
BraA01g018070.3.5C	--	GO:0005634,nucleus; GO:0003700,DNA-binding transcription factor activity; GO:0030674,protein-macromolecule adaptor activity; GO:0000976,transcription regulatory region sequence-specific DNA binding; GO:0008270,zinc ion binding; GO:0007623,circadian rhythm; GO:0009909,regulation of flower development; GO:0006355,regulation of transcription, DNA-templated; GO:0010224,response to UV-B; GO:0003674,mo…	At4g27310
BraA03g045400.3.5C	ko04075: Plant hormone signal transduction	GO:0000307,cyclin-dependent protein kinase holoenzyme complex; GO:0005737,cytoplasm; GO:0005634,nucleus; GO:0016538,cyclin-dependent protein serine/threonine kinase regulator activity; GO:0051301,cell division; GO:0010444,guard mother cell differentiation; GO:0044772,mitotic cell cycle phase transition; GO:0000079,regulation of cyclin-dependent protein serine/threonine kinase activity; GO:0048316…	At3g50070
BraA05g018870.3.5C	--	--	At3g19990
BraA07g031390.3.5C	ko04626: Plant-pathogen interaction	GO:0043531,ADP binding; GO:0005524,ATP binding; GO:0050135,NAD(P)+ nucleosidase activity; GO:0061809,NAD+ nucleotidase, cyclic ADP-ribose generating; GO:0042742,defense response to bacterium; GO:0007165,signal transduction; GO:0000166,nucleotide binding; GO:0003674,molecular_function; GO:0005488,binding; GO:0017076,purine nucleotide binding; GO:0030554,adenyl nucleotide binding; GO:0032553,ribonu…	At2g14080
BraA02g006800.3.5C	--	GO:0009507,chloroplast; GO:0005524,ATP binding; GO:0004672,protein kinase activity; GO:0000166,nucleotide binding; GO:0003674,molecular_function; GO:0005488,binding; GO:0017076,purine nucleotide binding; GO:0030554,adenyl nucleotide binding; GO:0032553,ribonucleotide binding; GO:0032555,purine ribonucleotide binding; GO:0032559,adenyl ribonucleotide binding; GO:0035639,purine ribonucleoside triph…	At5g16810
BraA07g028660.3.5C	--	GO:0005576,extracellular region; GO:0016298,lipase activity; GO:0016042,lipid catabolic process; GO:0003674,molecular_function; GO:0003824,catalytic activity; GO:0016787,hydrolase activity; GO:0016788,hydrolase activity, acting on ester bonds; GO:0006629,lipid metabolic process; GO:0008150,biological_process; GO:0008152,metabolic process; GO:0009056,catabolic process; GO:0044238,primary metabolic…	At1g75880
BraA09g002990.3.5C	ko00561: Glycerolipid metabolism; ko00564: Glycerophospholipid metabolism; ko01100: Metabolic pathways; ko01110: Biosynthesis of secondary metabolites	GO:0016021,integral component of membrane; GO:0016020,membrane; GO:0020037,heme binding; GO:0005506,iron ion binding; GO:0016709,oxidoreductase activity, acting on paired donors, with incorporation or reduction of molecular oxygen, NAD(P)H as one donor, and incorporation of one atom of oxygen; GO:0003674,molecular_function; GO:0005488,binding; GO:0046906,tetrapyrrole binding; GO:0097159,organic c…	At3g26290
BraA09g001390.3.5C	--	GO:0016021,integral component of membrane; GO:0005886,plasma membrane; GO:0005575,cellular_component; GO:0016020,membrane; GO:0031224,intrinsic component of membrane; GO:0110165,cellular anatomical entity; GO:0071944,cell periphery	At4g03010
BraA03g016940.3.5C	ko00790: Folate biosynthesis; ko01100: Metabolic pathways; ko01240: Biosynthesis of cofactors; ko04122: Sulfur relay system	GO:0009507,chloroplast; GO:0005759,mitochondrial matrix; GO:0005739,mitochondrion; GO:0019008,molybdopterin synthase complex; GO:0051539,4 iron, 4 sulfur cluster binding; GO:0061798,GTP 3',8'-cyclase activity; GO:0005525,GTP binding; GO:0046872,metal ion binding; GO:0006777,Mo-molybdopterin cofactor biosynthetic process; GO:0003674,molecular_function; GO:0005488,binding; GO:0051536,iron-sulfur cl…	At2g31950
novel.850	--	--	--
BraA08g015490.3.5C	ko03040: Spliceosome	GO:0005829,cytosol; GO:0005730,nucleolus; GO:0005634,nucleus; GO:0005681,spliceosomal complex; GO:0005524,ATP binding; GO:0003723,RNA binding; GO:0003724,RNA helicase activity; GO:0006397,mRNA processing; GO:0000388,spliceosome conformational change to release U4 (or U4atac) and U1 (or U11); GO:0010228,vegetative to reproductive phase transition of meristem; GO:0000166,nucleotide binding; GO:0003…	At1g20960
BraA09g063510.3.5C	--	GO:0016021,integral component of membrane; GO:0005516,calmodulin binding; GO:0006952,defense response; GO:0009607,response to biotic stimulus; GO:0003674,molecular_function; GO:0005488,binding; GO:0005515,protein binding; GO:0006950,response to stress; GO:0008150,biological_process; GO:0050896,response to stimulus; GO:0005575,cellular_component; GO:0016020,membrane; GO:0031224,intrinsic component…	At1g11000
BraA10g013740.3.5C	--	GO:0016021,integral component of membrane; GO:0102966,arachidoyl-CoA:1-dodecanol O-acyltransferase activity; GO:0047196,long-chain-alcohol O-fatty-acyltransferase activity; GO:0006629,lipid metabolic process; GO:0003674,molecular_function; GO:0003824,catalytic activity; GO:0016740,transferase activity; GO:0016746,transferase activity, transferring acyl groups; GO:0016747,transferase activity, tra…	At5g55380
BraA03g024530.3.5C	--	GO:0005768,endosome; GO:0016021,integral component of membrane; GO:0005886,plasma membrane; GO:0005773,vacuole; GO:0046715,active borate transmembrane transporter activity; GO:0015301,anion:anion antiporter activity; GO:0005452,inorganic anion exchanger activity; GO:0022857,transmembrane transporter activity; GO:0035445,borate transmembrane transport; GO:0080029,cellular response to boron-contain…	At3g62270
BraA03g002820.3.5C	ko04626: Plant-pathogen interaction	GO:0005618,cell wall; GO:0005576,extracellular region; GO:0005794,Golgi apparatus; GO:0016020,membrane; GO:0009505,plant-type cell wall; GO:0009506,plasmodesma; GO:0099503,secretory vesicle; GO:0090353,polygalacturonase inhibitor activity; GO:0003674,molecular_function; GO:0004857,enzyme inhibitor activity; GO:0030234,enzyme regulator activity; GO:0098772,molecular function regulator; GO:0005575,…	At5g06860
BraA08g008790.3.5C	--	GO:0004190,aspartic-type endopeptidase activity; GO:0004519,endonuclease activity; GO:0046872,metal ion binding; GO:0003676,nucleic acid binding; GO:0003964,RNA-directed DNA polymerase activity; GO:0015074,DNA integration; GO:0006310,DNA recombination; GO:0003674,molecular_function; GO:0003824,catalytic activity; GO:0004175,endopeptidase activity; GO:0008233,peptidase activity; GO:0016787,hydrola…	At2g23330
BraA03g036870.3.5C	ko00040: Pentose and glucuronate interconversions; ko01100: Metabolic pathways	GO:0048046,apoplast; GO:0005618,cell wall; GO:0005737,cytoplasm; GO:0005829,cytosol; GO:0005886,plasma membrane; GO:0045330,aspartyl esterase activity; GO:0003729,mRNA binding; GO:0030599,pectinesterase activity; GO:0046910,pectinesterase inhibitor activity; GO:0042545,cell wall modification; GO:0050829,defense response to Gram-negative bacterium; GO:0045490,pectin catabolic process; GO:0009620,r…	At3g14310
BraA08g002170.3.5C	ko00906: Carotenoid biosynthesis; ko01100: Metabolic pathways; ko01110: Biosynthesis of secondary metabolites	GO:0005829,cytosol; GO:0005634,nucleus; GO:0004022,alcohol dehydrogenase (NAD+) activity; GO:0042802,identical protein binding; GO:0010301,xanthoxin dehydrogenase activity; GO:0009688,abscisic acid biosynthetic process; GO:0006561,proline biosynthetic process; GO:0010115,regulation of abscisic acid biosynthetic process; GO:0009750,response to fructose; GO:0009408,response to heat; GO:0009414,resp…	At1g52340
BraA06g023240.3.5C	--	--	--
BraA07g038780.3.5C	--	GO:0016021,integral component of membrane; GO:0016020,membrane; GO:0015297,antiporter activity; GO:0022857,transmembrane transporter activity; GO:0042910,xenobiotic transmembrane transporter activity; GO:0003674,molecular_function; GO:0005215,transporter activity; GO:0015291,secondary active transmembrane transporter activity; GO:0022804,active transmembrane transporter activity; GO:0005575,cellu…	At1g73700
BraA08g019980.3.5C	--	--	At5g63820
BraA02g025100.3.5C	--	GO:0005768,endosome; GO:0005794,Golgi apparatus; GO:0005797,Golgi medial cisterna; GO:0000139,Golgi membrane; GO:0016021,integral component of membrane; GO:0005634,nucleus; GO:0005802,trans-Golgi network; GO:0030775,glucuronoxylan 4-O-methyltransferase activity; GO:0009827,plant-type cell wall modification; GO:0009834,plant-type secondary cell wall biogenesis; GO:0006479,protein methylation; GO:0…	At1g27930
BraA01g009780.3.5C	ko00510: N-Glycan biosynthesis; ko00513: Various types of N-glycan biosynthesis; ko01100: Metabolic pathways	GO:0005789,endoplasmic reticulum membrane; GO:0016021,integral component of membrane; GO:0031965,nuclear membrane; GO:0006488,dolichol-linked oligosaccharide biosynthetic process; GO:0006464,cellular protein modification process; GO:0006486,protein glycosylation; GO:0006487,protein N-linked glycosylation; GO:0006490,oligosaccharide-lipid intermediate biosynthetic process; GO:0006629,lipid metabol…	At4g18230
BraA06g029060.3.5C	--	--	At5g64430
BraA05g001000.3.5C	--	GO:0005634,nucleus; GO:0003700,DNA-binding transcription factor activity; GO:0043565,sequence-specific DNA binding; GO:0009908,flower development; GO:0048366,leaf development; GO:1901371,regulation of leaf morphogenesis; GO:0003674,molecular_function; GO:0140110,transcription regulator activity; GO:0003676,nucleic acid binding; GO:0003677,DNA binding; GO:0005488,binding; GO:0097159,organic cyclic…	At2g46870
BraA04g021080.3.5C	--	--	At2g27770
BraA07g042020.3.5C	ko04075: Plant hormone signal transduction	GO:0005634,nucleus; GO:0000987,cis-regulatory region sequence-specific DNA binding; GO:0003700,DNA-binding transcription factor activity; GO:0003690,double-stranded DNA binding; GO:0048830,adventitious root development; GO:0009653,anatomical structure morphogenesis; GO:0009734,auxin-activated signaling pathway; GO:0052543,callose deposition in cell wall; GO:0009555,pollen development; GO:0010208,…	At1g77850
BraA09g009770.3.5C	--	GO:0046872,metal ion binding; GO:0043130,ubiquitin binding; GO:0003674,molecular_function; GO:0005488,binding; GO:0043167,ion binding; GO:0043169,cation binding; GO:0005515,protein binding; GO:0032182,ubiquitin-like protein binding	At5g66620
BraA06g046130.3.5C	--	GO:0016021,integral component of membrane; GO:0005886,plasma membrane; GO:0005524,ATP binding; GO:0106310,protein serine kinase activity; GO:0004674,protein serine/threonine kinase activity; GO:0106311,protein threonine kinase activity; GO:0006468,protein phosphorylation; GO:0000166,nucleotide binding; GO:0003674,molecular_function; GO:0005488,binding; GO:0017076,purine nucleotide binding; GO:003…	At4g38830
BraA04g030600.3.5C	--	--	At2g41440
BraA03g048080.3.5C	--	--	At4g17440
BraA09g065390.3.5C	--	--	At1g06980
BraA08g022620.3.5C	ko00500: Starch and sucrose metabolism; ko01100: Metabolic pathways; ko01110: Biosynthesis of secondary metabolites	GO:0005829,cytosol; GO:0005634,nucleus; GO:0004805,trehalose-phosphatase activity; GO:0005992,trehalose biosynthetic process; GO:0003674,molecular_function; GO:0003824,catalytic activity; GO:0016787,hydrolase activity; GO:0016788,hydrolase activity, acting on ester bonds; GO:0016791,phosphatase activity; GO:0019203,carbohydrate phosphatase activity; GO:0042578,phosphoric ester hydrolase activity;…	At5g10100
BraA03g061720.3.5C	--	--	At4g36970
BraA03g000860.3.5C	--	--	At5g02580
BraA04g025700.3.5C	--	GO:0005737,cytoplasm; GO:0005634,nucleus; GO:0004842,ubiquitin-protein transferase activity; GO:0098542,defense response to other organism; GO:0016567,protein ubiquitination; GO:0003674,molecular_function; GO:0003824,catalytic activity; GO:0016740,transferase activity; GO:0019787,ubiquitin-like protein transferase activity; GO:0140096,catalytic activity, acting on a protein; GO:0006950,response t…	At1g29340
BraA04g008210.3.5C	--	--	At4g14380
BraA10g004830.3.5C	--	GO:0005634,nucleus; GO:0003700,DNA-binding transcription factor activity; GO:0000976,transcription regulatory region sequence-specific DNA binding; GO:0007275,multicellular organism development; GO:0009909,regulation of flower development; GO:0003674,molecular_function; GO:0140110,transcription regulator activity; GO:0001067,regulatory region nucleic acid binding; GO:0003676,nucleic acid binding;…	At1g06180
BraA02g018470.3.5C	--	--	At1g67870
BraA08g009830.3.5C	--	GO:0034707,chloride channel complex; GO:0043231,intracellular membrane-bounded organelle; GO:0009705,plant-type vacuole membrane; GO:0015108,chloride transmembrane transporter activity; GO:0005247,voltage-gated chloride channel activity; GO:0034765,regulation of ion transmembrane transport; GO:0003674,molecular_function; GO:0005215,transporter activity; GO:0008509,anion transmembrane transporter …	At5g33280
BraA09g022170.3.5C	ko03030: DNA replication; ko03420: Nucleotide excision repair; ko03430: Mismatch repair; ko03440: Homologous recombination	GO:0005662,DNA replication factor A complex; GO:0003684,damaged DNA binding; GO:0046872,metal ion binding; GO:0043047,single-stranded telomeric DNA binding; GO:0006268,DNA unwinding involved in DNA replication; GO:0000724,double-strand break repair via homologous recombination; GO:0051321,meiotic cell cycle; GO:0006289,nucleotide-excision repair; GO:0007004,telomere maintenance via telomerase; GO…	At5g45400
BraA09g066080.3.5C	ko00240: Pyrimidine metabolism; ko00760: Nicotinate and nicotinamide metabolism; ko01100: Metabolic pathways	GO:0005829,cytosol; GO:0047724,inosine nucleosidase activity; GO:0008477,purine nucleosidase activity; GO:0035251,UDP-glucosyltransferase activity; GO:0045437,uridine nucleosidase activity; GO:0006148,inosine catabolic process; GO:0010150,leaf senescence; GO:0006152,purine nucleoside catabolic process; GO:0003674,molecular_function; GO:0003824,catalytic activity; GO:0016787,hydrolase activity; GO…	At1g05620
BraA07g024430.3.5C	--	GO:0000139,Golgi membrane; GO:0016021,integral component of membrane; GO:0047262,polygalacturonate 4-alpha-galacturonosyltransferase activity; GO:0071555,cell wall organization; GO:0045489,pectin biosynthetic process; GO:0003674,molecular_function; GO:0003824,catalytic activity; GO:0008194,UDP-glycosyltransferase activity; GO:0016740,transferase activity; GO:0016757,transferase activity, transfer…	At3g58790
BraA03g007810.3.5C	--	--	At5g17090
BraA09g036460.3.5C	ko00010: Glycolysis / Gluconeogenesis; ko00020: Citrate cycle (TCA cycle); ko00620: Pyruvate metabolism; ko01100: Metabolic pathways; ko01110: Biosynthesis of secondary metabolites; ko01200: Carbon metabolism	GO:0009941,chloroplast envelope; GO:0005783,endoplasmic reticulum; GO:0004739,pyruvate dehydrogenase (acetyl-transferring) activity; GO:0008270,zinc ion binding; GO:0006086,acetyl-CoA biosynthetic process from pyruvate; GO:0006096,glycolytic process; GO:0048868,pollen tube development; GO:0003674,molecular_function; GO:0003824,catalytic activity; GO:0004738,pyruvate dehydrogenase activity; GO:001…	At2g34590
BraA08g001270.3.5C	ko00511: Other glycan degradation	GO:0005783,endoplasmic reticulum; GO:0010168,ER body; GO:0009705,plant-type vacuole membrane; GO:0009506,plasmodesma; GO:0005773,vacuole; GO:0016788,hydrolase activity, acting on ester bonds; GO:0007029,endoplasmic reticulum organization; GO:0006886,intracellular protein transport; GO:0032527,protein exit from endoplasmic reticulum; GO:0003674,molecular_function; GO:0003824,catalytic activity; GO…	At1g54030
BraA06g017860.3.5C	--	GO:0009507,chloroplast; GO:0005737,cytoplasm; GO:0005525,GTP binding; GO:0046872,metal ion binding; GO:0043022,ribosome binding; GO:0000166,nucleotide binding; GO:0001882,nucleoside binding; GO:0001883,purine nucleoside binding; GO:0003674,molecular_function; GO:0005488,binding; GO:0017076,purine nucleotide binding; GO:0019001,guanyl nucleotide binding; GO:0032549,ribonucleoside binding; GO:00325…	At3g49730_2
BraA06g022930.3.5C	--	--	--
BraA06g006220.3.5C	--	GO:0030410,nicotianamine synthase activity; GO:0030418,nicotianamine biosynthetic process; GO:0010233,phloem transport; GO:0009555,pollen development; GO:0009860,pollen tube growth; GO:0003674,molecular_function; GO:0003824,catalytic activity; GO:0016740,transferase activity; GO:0016765,transferase activity, transferring alkyl or aryl (other than methyl) groups; GO:0006082,organic acid metabolic …	At1g09240
BraA03g065270.3.5C	--	GO:0010369,chromocenter; GO:0000778,condensed nuclear chromosome kinetochore; GO:0005737,cytoplasm; GO:0000776,kinetochore; GO:0005828,kinetochore microtubule; GO:0005876,spindle microtubule; GO:0004672,protein kinase activity; GO:0051754,meiotic sister chromatid cohesion, centromeric; GO:0007094,mitotic spindle assembly checkpoint; GO:0003674,molecular_function; GO:0003824,catalytic activity; GO…	At2g31610
BraA02g024520.3.5C	--	GO:0005634,nucleus; GO:0003677,DNA binding; GO:0003700,DNA-binding transcription factor activity; GO:0003674,molecular_function; GO:0003676,nucleic acid binding; GO:0005488,binding; GO:0097159,organic cyclic compound binding; GO:1901363,heterocyclic compound binding; GO:0140110,transcription regulator activity; GO:0005575,cellular_component; GO:0005622,intracellular anatomical structure; GO:00432…	At1g76890
BraA06g024010.3.5C	ko00380: Tryptophan metabolism; ko01100: Metabolic pathways	GO:0005829,cytosol; GO:0051537,2 iron, 2 sulfur cluster binding; GO:0004031,aldehyde oxidase activity; GO:0009055,electron transfer activity; GO:0071949,FAD binding; GO:0050302,indole-3-acetaldehyde oxidase activity; GO:0005506,iron ion binding; GO:0016491,oxidoreductase activity; GO:0009688,abscisic acid biosynthetic process; GO:0009851,auxin biosynthetic process; GO:0003674,molecular_function; …	At3g43600
BraA06g043390.3.5C	ko00790: Folate biosynthesis; ko01100: Metabolic pathways; ko01240: Biosynthesis of cofactors	GO:0005737,cytoplasm; GO:0005829,cytosol; GO:0005759,mitochondrial matrix; GO:0005739,mitochondrion; GO:0005524,ATP binding; GO:0008841,dihydrofolate synthase activity; GO:0046872,metal ion binding; GO:0004326,tetrahydrofolylpolyglutamate synthase activity; GO:0009793,embryo development ending in seed dormancy; GO:0009396,folic acid-containing compound biosynthetic process; GO:0006730,one-carbon …	At5g41480
BraA07g039450.3.5C	ko00860: Porphyrin and chlorophyll metabolism; ko00900: Terpenoid backbone biosynthesis; ko01100: Metabolic pathways; ko01110: Biosynthesis of secondary metabolites	GO:0009507,chloroplast; GO:0009941,chloroplast envelope; GO:0031969,chloroplast membrane; GO:0009534,chloroplast thylakoid; GO:0009535,chloroplast thylakoid membrane; GO:0005739,mitochondrion; GO:0102067,geranylgeranyl diphosphate reductase activity; GO:0045550,geranylgeranyl reductase activity; GO:0015995,chlorophyll biosynthetic process; GO:0015979,photosynthesis; GO:0010189,vitamin E biosynthe…	At1g74470
BraA02g004090.3.5C	--	GO:0005085,guanyl-nucleotide exchange factor activity; GO:0046872,metal ion binding; GO:0070300,phosphatidic acid binding; GO:0035091,phosphatidylinositol binding; GO:0003674,molecular_function; GO:0030234,enzyme regulator activity; GO:0030695,GTPase regulator activity; GO:0060589,nucleoside-triphosphatase regulator activity; GO:0098772,molecular function regulator; GO:0005488,binding; GO:0043167…	At5g11580
BraA06g017590.3.5C	--	GO:0046872,metal ion binding; GO:0003674,molecular_function; GO:0005488,binding; GO:0043167,ion binding; GO:0043169,cation binding	At1g21650
BraA09g004450.3.5C	--	GO:0005777,peroxisome; GO:0047627,adenylylsulfatase activity; GO:0000166,nucleotide binding; GO:0009150,purine ribonucleotide metabolic process; GO:0006790,sulfur compound metabolic process; GO:0003674,molecular_function; GO:0003824,catalytic activity; GO:0016787,hydrolase activity; GO:0016817,hydrolase activity, acting on acid anhydrides; GO:0016819,hydrolase activity, acting on acid anhydrides,…	SPCC1442.14c
BraA02g040110.3.5C	--	GO:0005829,cytosol; GO:0005634,nucleus; GO:0009536,plastid; GO:0003729,mRNA binding; GO:0070300,phosphatidic acid binding; GO:0003674,molecular_function; GO:0003676,nucleic acid binding; GO:0003723,RNA binding; GO:0005488,binding; GO:0097159,organic cyclic compound binding; GO:1901363,heterocyclic compound binding; GO:0005543,phospholipid binding; GO:0008289,lipid binding; GO:0043167,ion binding;…	At5g39570
BraA04g005830.3.5C	ko03020: RNA polymerase	GO:0000419,RNA polymerase V complex; GO:0003677,DNA binding; GO:0003899,DNA-directed 5'-3' RNA polymerase activity; GO:0006351,transcription, DNA-templated; GO:0003674,molecular_function; GO:0003676,nucleic acid binding; GO:0005488,binding; GO:0097159,organic cyclic compound binding; GO:1901363,heterocyclic compound binding; GO:0003824,catalytic activity; GO:0016740,transferase activity; GO:00167…	At3g54490
BraA04g001670.3.5C	--	GO:0016021,integral component of membrane; GO:0020037,heme binding; GO:0005506,iron ion binding; GO:0004497,monooxygenase activity; GO:0016705,oxidoreductase activity, acting on paired donors, with incorporation or reduction of molecular oxygen; GO:0003674,molecular_function; GO:0005488,binding; GO:0046906,tetrapyrrole binding; GO:0097159,organic cyclic compound binding; GO:1901363,heterocyclic c…	At2g45550
BraA02g030250.3.5C	ko00400: Phenylalanine, tyrosine and tryptophan biosynthesis; ko01100: Metabolic pathways; ko01110: Biosynthesis of secondary metabolites; ko01230: Biosynthesis of amino acids	GO:0009507,chloroplast; GO:0009570,chloroplast stroma; GO:0005829,cytosol; GO:0005507,copper ion binding; GO:0004425,indole-3-glycerol-phosphate synthase activity; GO:0004640,phosphoribosylanthranilate isomerase activity; GO:0000162,tryptophan biosynthetic process; GO:0003674,molecular_function; GO:0005488,binding; GO:0043167,ion binding; GO:0043169,cation binding; GO:0046872,metal ion binding; G…	At1g61510
BraA02g001050.3.5C	--	GO:0005634,nucleus; GO:0003677,DNA binding; GO:0003700,DNA-binding transcription factor activity; GO:0019900,kinase binding; GO:0042803,protein homodimerization activity; GO:0000976,transcription regulatory region sequence-specific DNA binding; GO:0048498,establishment of petal orientation; GO:0046621,negative regulation of organ growth; GO:0090428,perianth development; GO:0048441,petal developme…	At5g03680
BraA03g025450.3.5C	--	GO:0003676,nucleic acid binding; GO:0015074,DNA integration; GO:0003674,molecular_function; GO:0005488,binding; GO:0097159,organic cyclic compound binding; GO:1901363,heterocyclic compound binding; GO:0006139,nucleobase-containing compound metabolic process; GO:0006259,DNA metabolic process; GO:0006725,cellular aromatic compound metabolic process; GO:0006807,nitrogen compound metabolic process; G…	At1g57640
BraA01g046000.3.5C	--	GO:0005634,nucleus; GO:0003746,translation elongation factor activity; GO:0003674,molecular_function; GO:0003676,nucleic acid binding; GO:0003723,RNA binding; GO:0005488,binding; GO:0008135,translation factor activity, RNA binding; GO:0045182,translation regulator activity; GO:0090079,translation regulator activity, nucleic acid binding; GO:0097159,organic cyclic compound binding; GO:1901363,hete…	At3g01690
BraA01g044520.3.5C	ko00061: Fatty acid biosynthesis; ko00780: Biotin metabolism; ko01100: Metabolic pathways; ko01110: Biosynthesis of secondary metabolites; ko01212: Fatty acid metabolism; ko01240: Biosynthesis of cofactors	GO:0009507,chloroplast; GO:0016491,oxidoreductase activity; GO:0003674,molecular_function; GO:0003824,catalytic activity; GO:0005575,cellular_component; GO:0005622,intracellular anatomical structure; GO:0005737,cytoplasm; GO:0009536,plastid; GO:0043226,organelle; GO:0043227,membrane-bounded organelle; GO:0043229,intracellular organelle; GO:0043231,intracellular membrane-bounded organelle; GO:0110…	At3g03980
BraA10g008900.3.5C	--	GO:0022625,cytosolic large ribosomal subunit; GO:0070180,large ribosomal subunit rRNA binding; GO:0003735,structural constituent of ribosome; GO:0006412,translation; GO:0003674,molecular_function; GO:0003676,nucleic acid binding; GO:0003723,RNA binding; GO:0005488,binding; GO:0019843,rRNA binding; GO:0097159,organic cyclic compound binding; GO:1901363,heterocyclic compound binding; GO:0005198,str…	At1g36130
BraA09g036040.3.5C	ko00195: Photosynthesis; ko01100: Metabolic pathways	GO:0009507,chloroplast; GO:0005507,copper ion binding; GO:0004324,ferredoxin-NADP+ reductase activity; GO:0015979,photosynthesis; GO:0003674,molecular_function; GO:0005488,binding; GO:0043167,ion binding; GO:0043169,cation binding; GO:0046872,metal ion binding; GO:0046914,transition metal ion binding; GO:0003824,catalytic activity; GO:0008937,ferredoxin-NAD(P) reductase activity; GO:0016491,oxido…	At1g30510
BraA06g044980.3.5C	ko00230: Purine metabolism; ko00261: Monobactam biosynthesis; ko00450: Selenocompound metabolism; ko00920: Sulfur metabolism; ko01100: Metabolic pathways; ko01110: Biosynthesis of secondary metabolites	GO:0009507,chloroplast; GO:0009570,chloroplast stroma; GO:0005739,mitochondrion; GO:0009536,plastid; GO:0004020,adenylylsulfate kinase activity; GO:0005524,ATP binding; GO:0004781,sulfate adenylyltransferase (ATP) activity; GO:0070814,hydrogen sulfide biosynthetic process; GO:0000103,sulfate assimilation; GO:0003674,molecular_function; GO:0003824,catalytic activity; GO:0016301,kinase activity; GO…	At5g43780
BraA08g029730.3.5C	ko00750: Vitamin B6 metabolism; ko01100: Metabolic pathways; ko01240: Biosynthesis of cofactors	GO:0004427,inorganic diphosphatase activity; GO:0046872,metal ion binding; GO:0016791,phosphatase activity; GO:0052731,phosphocholine phosphatase activity; GO:0052732,phosphoethanolamine phosphatase activity; GO:0051262,protein tetramerization; GO:0003674,molecular_function; GO:0003824,catalytic activity; GO:0016462,pyrophosphatase activity; GO:0016787,hydrolase activity; GO:0016817,hydrolase act…	At1g17710
BraA02g046140.3.5C	--	GO:0009507,chloroplast; GO:0005634,nucleus; GO:0003700,DNA-binding transcription factor activity; GO:0000976,transcription regulatory region sequence-specific DNA binding; GO:0071456,cellular response to hypoxia; GO:0019760,glucosinolate metabolic process; GO:0001666,response to hypoxia; GO:0003674,molecular_function; GO:0140110,transcription regulator activity; GO:0001067,regulatory region nucle…	At5g63790
novel.974	--	--	--
BraA02g027620.3.5C	--	GO:0016021,integral component of membrane; GO:0005886,plasma membrane; GO:0015186,L-glutamine transmembrane transporter activity; GO:0048316,seed development; GO:0003674,molecular_function; GO:0005215,transporter activity; GO:0005342,organic acid transmembrane transporter activity; GO:0008324,cation transmembrane transporter activity; GO:0008509,anion transmembrane transporter activity; GO:000851…	At4g01430
BraA02g027410.3.5C	--	GO:0005618,cell wall; GO:0005737,cytoplasm; GO:0005829,cytosol; GO:0005783,endoplasmic reticulum; GO:0005789,endoplasmic reticulum membrane; GO:0005768,endosome; GO:0010008,endosome membrane; GO:0000139,Golgi membrane; GO:0016021,integral component of membrane; GO:0005886,plasma membrane; GO:0009506,plasmodesma; GO:0046872,metal ion binding; GO:0016757,transferase activity, transferring glycosyl …	At4g11610
BraA02g030080.3.5C	ko00500: Starch and sucrose metabolism; ko01100: Metabolic pathways; ko01110: Biosynthesis of secondary metabolites	GO:0005829,cytosol; GO:0005886,plasma membrane; GO:0016157,sucrose synthase activity; GO:0046524,sucrose-phosphate synthase activity; GO:0005986,sucrose biosynthetic process; GO:0003674,molecular_function; GO:0003824,catalytic activity; GO:0008194,UDP-glycosyltransferase activity; GO:0016740,transferase activity; GO:0016757,transferase activity, transferring glycosyl groups; GO:0016758,transferas…	At4g10120
BraA06g020830.3.5C	ko03013: RNA transport	GO:0005829,cytosol; GO:0003729,mRNA binding; GO:0003723,RNA binding; GO:0003743,translation initiation factor activity; GO:0003674,molecular_function; GO:0003676,nucleic acid binding; GO:0005488,binding; GO:0097159,organic cyclic compound binding; GO:1901363,heterocyclic compound binding; GO:0008135,translation factor activity, RNA binding; GO:0045182,translation regulator activity; GO:0090079,tr…	At5g54760
novel.1249	--	--	--
novel.1287	--	--	--
BraA07g041340.3.5C	--	GO:0016021,integral component of membrane; GO:0016020,membrane; GO:0005774,vacuolar membrane; GO:0005381,iron ion transmembrane transporter activity; GO:0005384,manganese ion transmembrane transporter activity; GO:0006879,cellular iron ion homeostasis; GO:0030026,cellular manganese ion homeostasis; GO:0006880,intracellular sequestering of iron ion; GO:0010039,response to iron ion; GO:0003674,mole…	At1g76800
BraA02g026980.3.5C	--	GO:0005634,nucleus; GO:0005886,plasma membrane; GO:0010375,stomatal complex patterning; GO:0003002,regionalization; GO:0007275,multicellular organism development; GO:0007389,pattern specification process; GO:0008150,biological_process; GO:0032501,multicellular organismal process; GO:0032502,developmental process; GO:0048856,anatomical structure development; GO:0005575,cellular_component; GO:00056…	At1g80180
BraA05g011480.3.5C	ko00073: Cutin, suberine and wax biosynthesis	GO:0031969,chloroplast membrane; GO:0005783,endoplasmic reticulum; GO:0043231,intracellular membrane-bounded organelle; GO:0012511,monolayer-surrounded lipid storage body; GO:0005773,vacuole; GO:0005509,calcium ion binding; GO:0004497,monooxygenase activity; GO:1990137,plant seed peroxidase activity; GO:1902609,(R)-2-hydroxy-alpha-linolenic acid biosynthetic process; GO:0050832,defense response t…	At2g33380
BraA07g030220.3.5C	ko04016: MAPK signaling pathway - plant	GO:0005634,nucleus; GO:0003700,DNA-binding transcription factor activity; GO:0000981,DNA-binding transcription factor activity, RNA polymerase II-specific; GO:0046983,protein dimerization activity; GO:0000978,RNA polymerase II cis-regulatory region sequence-specific DNA binding; GO:0006357,regulation of transcription by RNA polymerase II; GO:0003674,molecular_function; GO:0140110,transcription re…	At1g72210
novel.1448	ko00073: Cutin, suberine and wax biosynthesis; ko01110: Biosynthesis of secondary metabolites	GO:0005783,endoplasmic reticulum; GO:0005789,endoplasmic reticulum membrane; GO:0016021,integral component of membrane; GO:0020037,heme binding; GO:0005506,iron ion binding; GO:0080133,midchain alkane hydroxylase activity; GO:0010025,wax biosynthetic process; GO:0003674,molecular_function; GO:0005488,binding; GO:0046906,tetrapyrrole binding; GO:0097159,organic cyclic compound binding; GO:1901363,…	At2g23180
BraA09g005930.3.5C	--	--	At5g25770
BraA08g001130.3.5C	--	GO:0005886,plasma membrane; GO:0060918,auxin transport; GO:0009734,auxin-activated signaling pathway; GO:0010929,positive regulation of auxin mediated signaling pathway; GO:0006810,transport; GO:0008150,biological_process; GO:0009914,hormone transport; GO:0010817,regulation of hormone levels; GO:0051179,localization; GO:0051234,establishment of localization; GO:0065007,biological regulation; GO:0…	At1g54200
novel.890	ko04075: Plant hormone signal transduction	GO:0060560,developmental growth involved in morphogenesis; GO:0051510,regulation of unidimensional cell growth; GO:0009733,response to auxin; GO:0009741,response to brassinosteroid; GO:0010202,response to low fluence red light stimulus; GO:0009641,shade avoidance; GO:0008150,biological_process; GO:0009653,anatomical structure morphogenesis; GO:0032502,developmental process; GO:0040007,growth; GO:…	At2g18010
BraA03g062020.3.5C	ko00940: Phenylpropanoid biosynthesis; ko01100: Metabolic pathways; ko01110: Biosynthesis of secondary metabolites	GO:0005737,cytoplasm; GO:0005576,extracellular region; GO:0020037,heme binding; GO:0046872,metal ion binding; GO:0004601,peroxidase activity; GO:0042744,hydrogen peroxide catabolic process; GO:0006979,response to oxidative stress; GO:0048511,rhythmic process; GO:0003674,molecular_function; GO:0005488,binding; GO:0046906,tetrapyrrole binding; GO:0097159,organic cyclic compound binding; GO:1901363,…	At4g37520
BraA03g044690.3.5C	ko00531: Glycosaminoglycan degradation; ko01100: Metabolic pathways	GO:0005576,extracellular region; GO:0005765,lysosomal membrane; GO:0009505,plant-type cell wall; GO:0004566,beta-glucuronidase activity; GO:0003674,molecular_function; GO:0003824,catalytic activity; GO:0004553,hydrolase activity, hydrolyzing O-glycosyl compounds; GO:0016787,hydrolase activity; GO:0016798,hydrolase activity, acting on glycosyl bonds; GO:0005575,cellular_component; GO:0110165,cellu…	At5g61250
BraA07g032650.3.5C	--	GO:0005737,cytoplasm; GO:0010022,meristem determinacy; GO:0009911,positive regulation of flower development; GO:0008150,biological_process; GO:0009888,tissue development; GO:0010073,meristem maintenance; GO:0032501,multicellular organismal process; GO:0032502,developmental process; GO:0048507,meristem development; GO:0048856,anatomical structure development; GO:0000003,reproduction; GO:0003006,de…	At4g20370
BraA05g038620.3.5C	--	GO:0005737,cytoplasm; GO:0005634,nucleus; GO:0005524,ATP binding; GO:0016301,kinase activity; GO:0004672,protein kinase activity; GO:0106310,protein serine kinase activity; GO:0004674,protein serine/threonine kinase activity; GO:0106311,protein threonine kinase activity; GO:0008285,negative regulation of cell population proliferation; GO:0018105,peptidyl-serine phosphorylation; GO:0045727,positiv…	At3g08730
BraA07g000640.3.5C	ko04075: Plant hormone signal transduction	GO:0005634,nucleus; GO:0003677,DNA binding; GO:0003700,DNA-binding transcription factor activity; GO:0042802,identical protein binding; GO:0010313,phytochrome binding; GO:0046983,protein dimerization activity; GO:0015995,chlorophyll biosynthetic process; GO:0009740,gibberellic acid mediated signaling pathway; GO:0006783,heme biosynthetic process; GO:0009959,negative gravitropism; GO:0010100,negat…	At2g20180
BraA02g006260.3.5C	--	GO:0005737,cytoplasm; GO:0046872,metal ion binding; GO:0061630,ubiquitin protein ligase activity; GO:0004842,ubiquitin-protein transferase activity; GO:0016567,protein ubiquitination; GO:0090378,seed trichome elongation; GO:0003674,molecular_function; GO:0005488,binding; GO:0043167,ion binding; GO:0043169,cation binding; GO:0003824,catalytic activity; GO:0016740,transferase activity; GO:0019787,u…	At5g15820
BraA03g046910.3.5C	--	GO:0016021,integral component of membrane; GO:0005886,plasma membrane; GO:0009506,plasmodesma; GO:0051539,4 iron, 4 sulfur cluster binding; GO:0043424,protein histidine kinase binding; GO:0003674,molecular_function; GO:0005488,binding; GO:0051536,iron-sulfur cluster binding; GO:0051540,metal cluster binding; GO:0005515,protein binding; GO:0019899,enzyme binding; GO:0019900,kinase binding; GO:0019…	At4g15630
novel.818	--	GO:0016021,integral component of membrane; GO:0005575,cellular_component; GO:0016020,membrane; GO:0031224,intrinsic component of membrane; GO:0110165,cellular anatomical entity	--
BraA05g036910.3.5C	--	GO:0005829,cytosol; GO:0016021,integral component of membrane; GO:0005886,plasma membrane; GO:0005345,purine nucleobase transmembrane transporter activity; GO:0015853,adenine transport; GO:0015854,guanine transport; GO:0006863,purine nucleobase transport; GO:0003674,molecular_function; GO:0005215,transporter activity; GO:0008509,anion transmembrane transporter activity; GO:0015075,ion transmembra…	At3g10960
BraA07g023090.3.5C	--	GO:0009658,chloroplast organization; GO:0045893,positive regulation of transcription, DNA-templated; GO:0006996,organelle organization; GO:0008150,biological_process; GO:0009657,plastid organization; GO:0009987,cellular process; GO:0016043,cellular component organization; GO:0071840,cellular component organization or biogenesis; GO:0006139,nucleobase-containing compound metabolic process; GO:0006…	At3g56290
BraA01g017430.3.5C	--	GO:0005737,cytoplasm; GO:0005634,nucleus; GO:0005886,plasma membrane; GO:0005524,ATP binding; GO:0016301,kinase activity; GO:0004672,protein kinase activity; GO:0106310,protein serine kinase activity; GO:0004674,protein serine/threonine kinase activity; GO:0106311,protein threonine kinase activity; GO:0009734,auxin-activated signaling pathway; GO:0010540,basipetal auxin transport; GO:0009638,phot…	At4g26610
BraA05g030860.3.5C	ko04626: Plant-pathogen interaction	GO:0009535,chloroplast thylakoid membrane; GO:0016021,integral component of membrane; GO:0005516,calmodulin binding; GO:0030552,cAMP binding; GO:0030553,cGMP binding; GO:0005216,ion channel activity; GO:0009624,response to nematode; GO:0003674,molecular_function; GO:0005488,binding; GO:0005515,protein binding; GO:0000166,nucleotide binding; GO:0017076,purine nucleotide binding; GO:0030551,cyclic …	At3g17700
BraA10g033770.3.5C	--	GO:0004190,aspartic-type endopeptidase activity; GO:0004519,endonuclease activity; GO:0046872,metal ion binding; GO:0003676,nucleic acid binding; GO:0003964,RNA-directed DNA polymerase activity; GO:0015074,DNA integration; GO:0006310,DNA recombination; GO:0003674,molecular_function; GO:0003824,catalytic activity; GO:0004175,endopeptidase activity; GO:0008233,peptidase activity; GO:0016787,hydrola…	At4g10690
BraA07g032100.3.5C	--	GO:0009507,chloroplast; GO:0009570,chloroplast stroma; GO:0016301,kinase activity; GO:0004673,protein histidine kinase activity; GO:0043621,protein self-association; GO:0048038,quinone binding; GO:0051776,detection of redox state; GO:0080005,photosystem stoichiometry adjustment; GO:0046777,protein autophosphorylation; GO:0010468,regulation of gene expression; GO:0010109,regulation of photosynthes…	At1g67840
BraA03g053890.3.5C	ko04016: MAPK signaling pathway - plant	GO:0005524,ATP binding; GO:0004708,MAP kinase kinase activity; GO:0106310,protein serine kinase activity; GO:0106311,protein threonine kinase activity; GO:0004714,transmembrane receptor protein tyrosine kinase activity; GO:0042742,defense response to bacterium; GO:0098542,defense response to other organism; GO:0045087,innate immune response; GO:0009875,pollen-pistil interaction; GO:0042542,respon…	At4g26070
BraA05g003750.3.5C	--	GO:0008234,cysteine-type peptidase activity; GO:0003674,molecular_function; GO:0003824,catalytic activity; GO:0008233,peptidase activity; GO:0016787,hydrolase activity; GO:0140096,catalytic activity, acting on a protein	At1g35110
BraA01g032880.3.5C	--	GO:0016021,integral component of membrane; GO:0005886,plasma membrane; GO:0005575,cellular_component; GO:0016020,membrane; GO:0031224,intrinsic component of membrane; GO:0110165,cellular anatomical entity; GO:0071944,cell periphery	At3g22240
BraA05g019300.3.5C	--	--	At4g09700
BraA03g049230.3.5C	--	GO:0016021,integral component of membrane; GO:0005886,plasma membrane; GO:0015105,arsenite transmembrane transporter activity; GO:0015267,channel activity; GO:0015700,arsenite transport; GO:0080170,hydrogen peroxide transmembrane transport; GO:0046685,response to arsenic-containing substance; GO:0003674,molecular_function; GO:0005215,transporter activity; GO:0008509,anion transmembrane transporte…	At4g18910
BraA06g016450.3.5C	ko00380: Tryptophan metabolism; ko00630: Glyoxylate and dicarboxylate metabolism; ko01100: Metabolic pathways; ko01110: Biosynthesis of secondary metabolites; ko01200: Carbon metabolism; ko04016: MAPK signaling pathway - plant; ko04146: Peroxisome	GO:0048046,apoplast; GO:0005618,cell wall; GO:0009507,chloroplast; GO:0009941,chloroplast envelope; GO:0009570,chloroplast stroma; GO:0005737,cytoplasm; GO:0005829,cytosol; GO:0022626,cytosolic ribosome; GO:0005739,mitochondrion; GO:0005634,nucleus; GO:0005777,peroxisome; GO:0005886,plasma membrane; GO:0009506,plasmodesma; GO:0005773,vacuole; GO:0004096,catalase activity; GO:0050897,cobalt ion bi…	At1g20620
BraA04g012750.3.5C	--	--	At5g39590
BraA04g004740.3.5C	--	--	At3g55690
BraA07g040360.3.5C	--	GO:0016021,integral component of membrane; GO:0009506,plasmodesma; GO:0005524,ATP binding; GO:0004672,protein kinase activity; GO:0106310,protein serine kinase activity; GO:0106311,protein threonine kinase activity; GO:0004675,transmembrane receptor protein serine/threonine kinase activity; GO:0009620,response to fungus; GO:0000166,nucleotide binding; GO:0003674,molecular_function; GO:0005488,bin…	At1g75800
novel.300	--	--	--
BraA06g015520.3.5C	--	GO:0005634,nucleus; GO:0003700,DNA-binding transcription factor activity; GO:0000981,DNA-binding transcription factor activity, RNA polymerase II-specific; GO:0000978,RNA polymerase II cis-regulatory region sequence-specific DNA binding; GO:0006357,regulation of transcription by RNA polymerase II; GO:0003674,molecular_function; GO:0140110,transcription regulator activity; GO:0000976,transcription…	At1g19700
BraA09g003630.3.5C	ko02010: ABC transporters	GO:0016021,integral component of membrane; GO:0005886,plasma membrane; GO:0005524,ATP binding; GO:0042626,ATPase-coupled transmembrane transporter activity; GO:0055085,transmembrane transport; GO:0000166,nucleotide binding; GO:0003674,molecular_function; GO:0005488,binding; GO:0017076,purine nucleotide binding; GO:0030554,adenyl nucleotide binding; GO:0032553,ribonucleotide binding; GO:0032555,pu…	At3g28390
novel.1364	--	GO:0045927,positive regulation of growth; GO:0008150,biological_process; GO:0040007,growth; GO:0040008,regulation of growth; GO:0048518,positive regulation of biological process; GO:0050789,regulation of biological process; GO:0065007,biological regulation	--
BraA06g033480.3.5C	--	GO:0005634,nucleus; GO:0043527,tRNA methyltransferase complex; GO:0008176,tRNA (guanine-N7-)-methyltransferase activity; GO:0000049,tRNA binding; GO:0036265,RNA (guanine-N7)-methylation; GO:0030488,tRNA methylation; GO:0006400,tRNA modification; GO:0003674,molecular_function; GO:0003824,catalytic activity; GO:0008168,methyltransferase activity; GO:0008173,RNA methyltransferase activity; GO:000817…	At5g24840
BraA01g041830.3.5C	--	--	At3g09690
BraA09g006580.3.5C	ko04120: Ubiquitin mediated proteolysis; ko04712: Circadian rhythm - plant	GO:0080008,Cul4-RING E3 ubiquitin ligase complex; GO:0005829,cytosol; GO:0005634,nucleus; GO:0009658,chloroplast organization; GO:0009908,flower development; GO:0043254,regulation of protein-containing complex assembly; GO:0010224,response to UV-B; GO:0006996,organelle organization; GO:0008150,biological_process; GO:0009657,plastid organization; GO:0009987,cellular process; GO:0016043,cellular co…	At5g23730
novel.931	--	--	--
BraA01g045000.3.5C	--	--	--
BraA02g019880.3.5C	--	GO:0005634,nucleus; GO:0003677,DNA binding; GO:0003700,DNA-binding transcription factor activity; GO:0046872,metal ion binding; GO:0042803,protein homodimerization activity; GO:0000976,transcription regulatory region sequence-specific DNA binding; GO:0045893,positive regulation of transcription, DNA-templated; GO:0006355,regulation of transcription, DNA-templated; GO:0009414,response to water dep…	At1g69600
BraA04g019500.3.5C	--	--	--
BraA05g008150.3.5C	--	GO:0005829,cytosol; GO:0005634,nucleus; GO:0016799,hydrolase activity, hydrolyzing N-glycosyl compounds; GO:0102682,N6-(Delta2-isopentenyl)-adenosine 5'-monophosphate phosphoribohydrolase activity; GO:0009691,cytokinin biosynthetic process; GO:0003674,molecular_function; GO:0003824,catalytic activity; GO:0016787,hydrolase activity; GO:0016798,hydrolase activity, acting on glycosyl bonds; GO:00067…	At3g53450
BraA09g019340.3.5C	--	GO:0005576,extracellular region; GO:0009505,plant-type cell wall; GO:0052793,pectin acetylesterase activity; GO:0071555,cell wall organization; GO:0003674,molecular_function; GO:0003824,catalytic activity; GO:0016787,hydrolase activity; GO:0016788,hydrolase activity, acting on ester bonds; GO:0052689,carboxylic ester hydrolase activity; GO:0008150,biological_process; GO:0009987,cellular process; …	At1g57590
novel.1650	--	--	--
BraA05g010060.3.5C	--	GO:0016021,integral component of membrane; GO:0046872,metal ion binding; GO:0004842,ubiquitin-protein transferase activity; GO:0050832,defense response to fungus; GO:0016567,protein ubiquitination; GO:0010200,response to chitin; GO:0003674,molecular_function; GO:0005488,binding; GO:0043167,ion binding; GO:0043169,cation binding; GO:0003824,catalytic activity; GO:0016740,transferase activity; GO:0…	At2g35000
BraA06g003460.3.5C	ko04626: Plant-pathogen interaction	GO:0043531,ADP binding; GO:0005524,ATP binding; GO:0006952,defense response; GO:0000166,nucleotide binding; GO:0003674,molecular_function; GO:0005488,binding; GO:0017076,purine nucleotide binding; GO:0030554,adenyl nucleotide binding; GO:0032553,ribonucleotide binding; GO:0032555,purine ribonucleotide binding; GO:0032559,adenyl ribonucleotide binding; GO:0036094,small molecule binding; GO:0043167…	At1g15890
BraA09g010640.3.5C	--	--	At2g15320
BraA10g022220.3.5C	ko04141: Protein processing in endoplasmic reticulum; ko04145: Phagosome	GO:0005634,nucleus; GO:0003700,DNA-binding transcription factor activity; GO:0043565,sequence-specific DNA binding; GO:0010286,heat acclimation; GO:0006355,regulation of transcription, DNA-templated; GO:0003674,molecular_function; GO:0140110,transcription regulator activity; GO:0003676,nucleic acid binding; GO:0003677,DNA binding; GO:0005488,binding; GO:0097159,organic cyclic compound binding; GO…	At1g11270
BraA07g033700.3.5C	--	GO:0005576,extracellular region; GO:0004031,aldehyde oxidase activity; GO:0102797,geranial:oxygen oxidoreductase activity; GO:0102798,heptaldehyde:oxygen oxidoreductase activity; GO:0007275,multicellular organism development; GO:0003674,molecular_function; GO:0003824,catalytic activity; GO:0016491,oxidoreductase activity; GO:0016623,oxidoreductase activity, acting on the aldehyde or oxo group of …	At1g67290
BraA05g031730.3.5C	--	GO:0005829,cytosol; GO:0005634,nucleus; GO:0009506,plasmodesma; GO:0030246,carbohydrate binding; GO:0005507,copper ion binding; GO:0009409,response to cold; GO:0003674,molecular_function; GO:0005488,binding; GO:0043167,ion binding; GO:0043169,cation binding; GO:0046872,metal ion binding; GO:0046914,transition metal ion binding; GO:0006950,response to stress; GO:0008150,biological_process; GO:0009…	At3g16460
BraA09g014710.3.5C	--	GO:0005634,nucleus; GO:0003700,DNA-binding transcription factor activity; GO:0000976,transcription regulatory region sequence-specific DNA binding; GO:0003674,molecular_function; GO:0140110,transcription regulator activity; GO:0001067,regulatory region nucleic acid binding; GO:0003676,nucleic acid binding; GO:0003677,DNA binding; GO:0003690,double-stranded DNA binding; GO:0005488,binding; GO:0043…	At1g64530
BraA04g008930.3.5C	ko00966: Glucosinolate biosynthesis; ko01110: Biosynthesis of secondary metabolites; ko01210: 2-Oxocarboxylic acid metabolism	GO:0005829,cytosol; GO:0005789,endoplasmic reticulum membrane; GO:0016021,integral component of membrane; GO:0020037,heme binding; GO:0005506,iron ion binding; GO:0016709,oxidoreductase activity, acting on paired donors, with incorporation or reduction of molecular oxygen, NAD(P)H as one donor, and incorporation of one atom of oxygen; GO:0019761,glucosinolate biosynthetic process; GO:0009625,resp…	At4g13770
BraA09g040360.3.5C	ko04712: Circadian rhythm - plant	GO:0005634,nucleus; GO:0003677,DNA binding; GO:0003700,DNA-binding transcription factor activity; GO:0046872,metal ion binding; GO:0003674,molecular_function; GO:0003676,nucleic acid binding; GO:0005488,binding; GO:0097159,organic cyclic compound binding; GO:1901363,heterocyclic compound binding; GO:0140110,transcription regulator activity; GO:0043167,ion binding; GO:0043169,cation binding; GO:00…	At1g26790
BraA02g041810.3.5C	--	GO:0005634,nucleus; GO:0003700,DNA-binding transcription factor activity; GO:0000976,transcription regulatory region sequence-specific DNA binding; GO:0008270,zinc ion binding; GO:0003674,molecular_function; GO:0140110,transcription regulator activity; GO:0001067,regulatory region nucleic acid binding; GO:0003676,nucleic acid binding; GO:0003677,DNA binding; GO:0003690,double-stranded DNA binding…	At5g49300
BraA09g045600.3.5C	--	GO:0046658,anchored component of plasma membrane; GO:0016021,integral component of membrane; GO:0009506,plasmodesma; GO:0006952,defense response; GO:0006950,response to stress; GO:0008150,biological_process; GO:0050896,response to stimulus; GO:0005575,cellular_component; GO:0005886,plasma membrane; GO:0016020,membrane; GO:0031224,intrinsic component of membrane; GO:0031225,anchored component of m…	At3g52470
BraA05g003740.3.5C	--	GO:0008270,zinc ion binding; GO:0003674,molecular_function; GO:0005488,binding; GO:0043167,ion binding; GO:0043169,cation binding; GO:0046872,metal ion binding; GO:0046914,transition metal ion binding	At1g44840
BraA03g036060.3.5C	--	GO:0005634,nucleus; GO:0046872,metal ion binding; GO:0004842,ubiquitin-protein transferase activity; GO:0006952,defense response; GO:0043161,proteasome-mediated ubiquitin-dependent protein catabolic process; GO:0043067,regulation of programmed cell death; GO:0003674,molecular_function; GO:0005488,binding; GO:0043167,ion binding; GO:0043169,cation binding; GO:0003824,catalytic activity; GO:0016740…	At3g12920
BraA06g010140.3.5C	--	GO:0005737,cytoplasm; GO:0005794,Golgi apparatus; GO:0016021,integral component of membrane; GO:0005886,plasma membrane; GO:0005802,trans-Golgi network; GO:0000822,inositol hexakisphosphate binding; GO:0015114,phosphate ion transmembrane transporter activity; GO:0016036,cellular response to phosphate starvation; GO:0055062,phosphate ion homeostasis; GO:0006817,phosphate ion transport; GO:0055069,…	At1g14040
BraA02g011260.3.5C	--	GO:0016021,integral component of membrane; GO:0005575,cellular_component; GO:0016020,membrane; GO:0031224,intrinsic component of membrane; GO:0110165,cellular anatomical entity	At5g59350
novel.369	--	--	--
BraA09g026620.3.5C	--	--	--
BraA06g006480.3.5C	ko04075: Plant hormone signal transduction; ko04712: Circadian rhythm - plant	GO:0005634,nucleus; GO:0003677,DNA binding; GO:0003700,DNA-binding transcription factor activity; GO:0042802,identical protein binding; GO:0046983,protein dimerization activity; GO:0000976,transcription regulatory region sequence-specific DNA binding; GO:0009704,de-etiolation; GO:0009740,gibberellic acid mediated signaling pathway; GO:0031539,positive regulation of anthocyanin metabolic process; …	At1g09530
BraA10g002920.3.5C	ko04712: Circadian rhythm - plant	GO:0005634,nucleus; GO:0008270,zinc ion binding; GO:0009909,regulation of flower development; GO:0003674,molecular_function; GO:0005488,binding; GO:0043167,ion binding; GO:0043169,cation binding; GO:0046872,metal ion binding; GO:0046914,transition metal ion binding; GO:0000003,reproduction; GO:0003006,developmental process involved in reproduction; GO:0007275,multicellular organism development; G…	At1g04500
BraA09g016130.3.5C	ko00040: Pentose and glucuronate interconversions; ko01100: Metabolic pathways	GO:0048046,apoplast; GO:0004857,enzyme inhibitor activity; GO:0046910,pectinesterase inhibitor activity; GO:0043086,negative regulation of catalytic activity; GO:0071669,plant-type cell wall organization or biogenesis; GO:0003674,molecular_function; GO:0030234,enzyme regulator activity; GO:0098772,molecular function regulator; GO:0008150,biological_process; GO:0044092,negative regulation of molec…	At1g62763
BraA01g015790.3.5C	--	GO:0005887,integral component of plasma membrane; GO:0043231,intracellular membrane-bounded organelle; GO:0005886,plasma membrane; GO:0009506,plasmodesma; GO:0009536,plastid; GO:0005524,ATP binding; GO:0019829,ATPase-coupled cation transmembrane transporter activity; GO:0005516,calmodulin binding; GO:0046872,metal ion binding; GO:0005388,calcium transmembrane transporter activity, phosphorylative…	At4g25030
BraA01g046130.3.5C	ko04070: Phosphatidylinositol signaling system	GO:0005829,cytosol; GO:0005886,plasma membrane; GO:0102092,5-diphosphoinositol pentakisphosphate 3-kinase activity; GO:0005524,ATP binding; GO:0033857,diphosphoinositol-pentakisphosphate kinase activity; GO:0000829,inositol heptakisphosphate kinase activity; GO:0052723,inositol hexakisphosphate 1-kinase activity; GO:0052724,inositol hexakisphosphate 3-kinase activity; GO:0000832,inositol hexakisp…	At3g01310
BraA05g012540.3.5C	ko04016: MAPK signaling pathway - plant	GO:0005634,nucleus; GO:0005524,ATP binding; GO:0004709,MAP kinase kinase kinase activity; GO:0019901,protein kinase binding; GO:0106310,protein serine kinase activity; GO:0004674,protein serine/threonine kinase activity; GO:0106311,protein threonine kinase activity; GO:0009738,abscisic acid-activated signaling pathway; GO:0009737,response to abscisic acid; GO:0006970,response to osmotic stress; G…	At2g32510
BraA10g012840.3.5C	--	GO:0005634,nucleus; GO:0003700,DNA-binding transcription factor activity; GO:0030674,protein-macromolecule adaptor activity; GO:0000976,transcription regulatory region sequence-specific DNA binding; GO:0008270,zinc ion binding; GO:0007623,circadian rhythm; GO:0009909,regulation of flower development; GO:0006355,regulation of transcription, DNA-templated; GO:0010224,response to UV-B; GO:0003674,mo…	At5g54470
BraA06g027910.3.5C	--	GO:0016021,integral component of membrane; GO:0005575,cellular_component; GO:0016020,membrane; GO:0031224,intrinsic component of membrane; GO:0110165,cellular anatomical entity	At3g48410
BraA07g011870.3.5C	ko00511: Other glycan degradation	GO:0005576,extracellular region; GO:0016788,hydrolase activity, acting on ester bonds; GO:0016042,lipid catabolic process; GO:0003674,molecular_function; GO:0003824,catalytic activity; GO:0016787,hydrolase activity; GO:0006629,lipid metabolic process; GO:0008150,biological_process; GO:0008152,metabolic process; GO:0009056,catabolic process; GO:0044238,primary metabolic process; GO:0071704,organic…	At1g28650
BraA06g015070.3.5C	ko04016: MAPK signaling pathway - plant; ko04626: Plant-pathogen interaction	GO:0016021,integral component of membrane; GO:0005886,plasma membrane; GO:0005509,calcium ion binding; GO:0016174,NAD(P)H oxidase H2O2-forming activity; GO:0004601,peroxidase activity; GO:0003674,molecular_function; GO:0005488,binding; GO:0043167,ion binding; GO:0043169,cation binding; GO:0046872,metal ion binding; GO:0003824,catalytic activity; GO:0016491,oxidoreductase activity; GO:0016651,oxid…	At1g19230
BraA08g011380.3.5C	ko00230: Purine metabolism; ko00240: Pyrimidine metabolism; ko00760: Nicotinate and nicotinamide metabolism; ko01100: Metabolic pathways; ko01110: Biosynthesis of secondary metabolites	GO:0005829,cytosol; GO:0008253,5'-nucleotidase activity; GO:0046872,metal ion binding; GO:0000166,nucleotide binding; GO:0003674,molecular_function; GO:0003824,catalytic activity; GO:0008252,nucleotidase activity; GO:0016787,hydrolase activity; GO:0016788,hydrolase activity, acting on ester bonds; GO:0016791,phosphatase activity; GO:0042578,phosphoric ester hydrolase activity; GO:0005488,binding;…	At4g14930
BraA06g045830.3.5C	--	GO:0016021,integral component of membrane; GO:0009505,plant-type cell wall; GO:0005886,plasma membrane; GO:0009506,plasmodesma; GO:0005524,ATP binding; GO:0106310,protein serine kinase activity; GO:0106311,protein threonine kinase activity; GO:0000166,nucleotide binding; GO:0003674,molecular_function; GO:0005488,binding; GO:0017076,purine nucleotide binding; GO:0030554,adenyl nucleotide binding; …	At4g39270
BraA04g000350.3.5C	--	GO:0009507,chloroplast; GO:0009941,chloroplast envelope; GO:0009707,chloroplast outer membrane; GO:0016021,integral component of membrane; GO:0046872,metal ion binding; GO:0004842,ubiquitin-protein transferase activity; GO:0006996,organelle organization; GO:0003674,molecular_function; GO:0005488,binding; GO:0043167,ion binding; GO:0043169,cation binding; GO:0003824,catalytic activity; GO:0016740,…	At1g59560
novel.647	--	--	--
BraA09g041710.3.5C	ko04144: Endocytosis	GO:0005829,cytosol; GO:0005634,nucleus; GO:0005886,plasma membrane; GO:0005096,GTPase activator activity; GO:0046872,metal ion binding; GO:0005543,phospholipid binding; GO:0009738,abscisic acid-activated signaling pathway; GO:0009789,positive regulation of abscisic acid-activated signaling pathway; GO:0043547,positive regulation of GTPase activity; GO:0003674,molecular_function; GO:0008047,enzyme…	At1g23140
BraA07g012530.3.5C	ko00564: Glycerophospholipid metabolism; ko00592: alpha-Linolenic acid metabolism; ko01100: Metabolic pathways; ko01110: Biosynthesis of secondary metabolites	GO:0016021,integral component of membrane; GO:0005774,vacuolar membrane; GO:0005773,vacuole; GO:0008374,O-acyltransferase activity; GO:0004806,triglyceride lipase activity; GO:0006629,lipid metabolic process; GO:0003674,molecular_function; GO:0003824,catalytic activity; GO:0016740,transferase activity; GO:0016746,transferase activity, transferring acyl groups; GO:0016747,transferase activity, tra…	At1g27480
BraA01g033210.3.5C	--	GO:0016021,integral component of membrane; GO:0016020,membrane; GO:0005774,vacuolar membrane; GO:0005773,vacuole; GO:0015297,antiporter activity; GO:0022857,transmembrane transporter activity; GO:0042910,xenobiotic transmembrane transporter activity; GO:0003674,molecular_function; GO:0005215,transporter activity; GO:0015291,secondary active transmembrane transporter activity; GO:0022804,active tr…	At3g21690
novel.2111	--	--	--
BraA03g046790.3.5C	ko00592: alpha-Linolenic acid metabolism; ko01110: Biosynthesis of secondary metabolites	GO:0009941,chloroplast envelope; GO:0020037,heme binding; GO:0005506,iron ion binding; GO:0004497,monooxygenase activity; GO:0016491,oxidoreductase activity; GO:0016705,oxidoreductase activity, acting on paired donors, with incorporation or reduction of molecular oxygen; GO:0006631,fatty acid metabolic process; GO:0009611,response to wounding; GO:0016125,sterol metabolic process; GO:0003674,molec…	At4g15440
BraA07g031360.3.5C	ko04712: Circadian rhythm - plant	GO:0005634,nucleus; GO:0003677,DNA binding; GO:0003700,DNA-binding transcription factor activity; GO:0046872,metal ion binding; GO:0009908,flower development; GO:0048579,negative regulation of long-day photoperiodism, flowering; GO:0048577,negative regulation of short-day photoperiodism, flowering; GO:0006355,regulation of transcription, DNA-templated; GO:0003674,molecular_function; GO:0003676,nu…	At1g69570
BraA07g015950.3.5C	--	GO:0005634,nucleus; GO:0003729,mRNA binding; GO:0010029,regulation of seed germination; GO:0009737,response to abscisic acid; GO:0009651,response to salt stress; GO:0009414,response to water deprivation; GO:0003674,molecular_function; GO:0003676,nucleic acid binding; GO:0003723,RNA binding; GO:0005488,binding; GO:0097159,organic cyclic compound binding; GO:1901363,heterocyclic compound binding; G…	At1g76460
BraA08g016470.3.5C	--	GO:0005737,cytoplasm; GO:0005634,nucleus; GO:0009846,pollen germination; GO:0000003,reproduction; GO:0008150,biological_process; GO:0009856,pollination; GO:0022414,reproductive process; GO:0032501,multicellular organismal process; GO:0044706,multi-multicellular organism process; GO:0051704,multi-organism process; GO:0005575,cellular_component; GO:0005622,intracellular anatomical structure; GO:011…	At4g34380
BraA07g008930.3.5C	--	GO:0005887,integral component of plasma membrane; GO:0005886,plasma membrane; GO:0008519,ammonium transmembrane transporter activity; GO:0072488,ammonium transmembrane transport; GO:0015696,ammonium transport; GO:0080181,lateral root branching; GO:0010311,lateral root formation; GO:0003674,molecular_function; GO:0005215,transporter activity; GO:0008324,cation transmembrane transporter activity; G…	At3g24300
BraA09g040590.3.5C	--	GO:0003676,nucleic acid binding; GO:0008270,zinc ion binding; GO:0003674,molecular_function; GO:0005488,binding; GO:0097159,organic cyclic compound binding; GO:1901363,heterocyclic compound binding; GO:0043167,ion binding; GO:0043169,cation binding; GO:0046872,metal ion binding; GO:0046914,transition metal ion binding	--
BraA09g052920.3.5C	ko00770: Pantothenate and CoA biosynthesis; ko01100: Metabolic pathways; ko01110: Biosynthesis of secondary metabolites; ko01240: Biosynthesis of cofactors	GO:0005739,mitochondrion; GO:0003864,3-methyl-2-oxobutanoate hydroxymethyltransferase activity; GO:0050897,cobalt ion binding; GO:0000287,magnesium ion binding; GO:0008270,zinc ion binding; GO:0015940,pantothenate biosynthetic process; GO:0003674,molecular_function; GO:0003824,catalytic activity; GO:0016740,transferase activity; GO:0016741,transferase activity, transferring one-carbon groups; GO:…	At3g61530
BraA02g019950.3.5C	ko04712: Circadian rhythm - plant	GO:0005634,nucleus; GO:0003700,DNA-binding transcription factor activity; GO:0043565,sequence-specific DNA binding; GO:0000976,transcription regulatory region sequence-specific DNA binding; GO:0010252,auxin homeostasis; GO:0051301,cell division; GO:0007623,circadian rhythm; GO:0042023,DNA endoreduplication; GO:0048467,gynoecium development; GO:0010229,inflorescence development; GO:0031540,regulat…	At1g69690
BraA03g064980.3.5C	--	GO:0031072,heat shock protein binding; GO:0030544,Hsp70 protein binding; GO:0042802,identical protein binding; GO:0016671,oxidoreductase activity, acting on a sulfur group of donors, disulfide as acceptor; GO:0046983,protein dimerization activity; GO:0051085,chaperone cofactor-dependent protein refolding; GO:0010286,heat acclimation; GO:0051259,protein complex oligomerization; GO:0006457,protein …	At4g22670_2
BraA02g015450.3.5C	ko00010: Glycolysis / Gluconeogenesis; ko00230: Purine metabolism; ko00620: Pyruvate metabolism; ko01100: Metabolic pathways; ko01110: Biosynthesis of secondary metabolites; ko01200: Carbon metabolism; ko01230: Biosynthesis of amino acids; ko01240: Biosynthesis of cofactors	GO:0009507,chloroplast; GO:0009570,chloroplast stroma; GO:0005737,cytoplasm; GO:0005739,mitochondrion; GO:0005524,ATP binding; GO:0016301,kinase activity; GO:0000287,magnesium ion binding; GO:0030955,potassium ion binding; GO:0004743,pyruvate kinase activity; GO:0006633,fatty acid biosynthetic process; GO:0006096,glycolytic process; GO:0006629,lipid metabolic process; GO:0046686,response to cadmi…	At5g52920
BraA09g055120.3.5C	ko00906: Carotenoid biosynthesis; ko01100: Metabolic pathways; ko01110: Biosynthesis of secondary metabolites	GO:0016491,oxidoreductase activity; GO:0003674,molecular_function; GO:0003824,catalytic activity	At2g47120
BraA07g033370.3.5C	ko03030: DNA replication; ko03410: Base excision repair; ko03420: Nucleotide excision repair; ko03430: Mismatch repair	GO:0005737,cytoplasm; GO:0005634,nucleus; GO:0005524,ATP binding; GO:0003677,DNA binding; GO:0003910,DNA ligase (ATP) activity; GO:0046872,metal ion binding; GO:0071897,DNA biosynthetic process; GO:0015074,DNA integration; GO:0006266,DNA ligation; GO:0006310,DNA recombination; GO:0006281,DNA repair; GO:0006303,double-strand break repair via nonhomologous end joining; GO:0006273,lagging strand elo…	At1g66730_2
BraA02g024080.3.5C	--	GO:0016021,integral component of membrane; GO:0005575,cellular_component; GO:0016020,membrane; GO:0031224,intrinsic component of membrane; GO:0110165,cellular anatomical entity	--
BraA09g023340.3.5C	--	GO:0046872,metal ion binding; GO:0004842,ubiquitin-protein transferase activity; GO:0006952,defense response; GO:0043161,proteasome-mediated ubiquitin-dependent protein catabolic process; GO:0043067,regulation of programmed cell death; GO:0003674,molecular_function; GO:0005488,binding; GO:0043167,ion binding; GO:0043169,cation binding; GO:0003824,catalytic activity; GO:0016740,transferase activit…	At5g47050
BraA01g008030.3.5C	--	--	At4g29550
BraA07g023400.3.5C	ko04075: Plant hormone signal transduction	GO:0005634,nucleus; GO:0000156,phosphorelay response regulator activity; GO:0007623,circadian rhythm; GO:0009736,cytokinin-activated signaling pathway; GO:0000160,phosphorelay signal transduction system; GO:0006355,regulation of transcription, DNA-templated; GO:0009735,response to cytokinin; GO:0003674,molecular_function; GO:0060089,molecular transducer activity; GO:0008150,biological_process; GO…	At3g57040
BraA02g045380.3.5C	ko04075: Plant hormone signal transduction	GO:0016787,hydrolase activity; GO:0003674,molecular_function; GO:0003824,catalytic activity	At5g62180
BraA09g054070.3.5C	ko04075: Plant hormone signal transduction	GO:0005634,nucleus; GO:0019005,SCF ubiquitin ligase complex; GO:0010011,auxin binding; GO:0038198,auxin receptor activity; GO:0000822,inositol hexakisphosphate binding; GO:0004842,ubiquitin-protein transferase activity; GO:0009734,auxin-activated signaling pathway; GO:0007049,cell cycle; GO:0016036,cellular response to phosphate starvation; GO:0006952,defense response; GO:0009873,ethylene-activat…	At3g62980
BraA09g042440.3.5C	ko00908: Zeatin biosynthesis; ko01110: Biosynthesis of secondary metabolites	GO:0015020,glucuronosyltransferase activity; GO:0080043,quercetin 3-O-glucosyltransferase activity; GO:0080044,quercetin 7-O-glucosyltransferase activity; GO:0003674,molecular_function; GO:0003824,catalytic activity; GO:0008194,UDP-glycosyltransferase activity; GO:0016740,transferase activity; GO:0016757,transferase activity, transferring glycosyl groups; GO:0016758,transferase activity, transfer…	At1g22360
BraA08g025690.3.5C	--	GO:0005737,cytoplasm; GO:0005634,nucleus; GO:0009846,pollen germination; GO:0000003,reproduction; GO:0008150,biological_process; GO:0009856,pollination; GO:0022414,reproductive process; GO:0032501,multicellular organismal process; GO:0044706,multi-multicellular organism process; GO:0051704,multi-organism process; GO:0005575,cellular_component; GO:0005622,intracellular anatomical structure; GO:011…	At1g24530
BraA07g004670.3.5C	ko00062: Fatty acid elongation; ko01100: Metabolic pathways; ko01110: Biosynthesis of secondary metabolites; ko04626: Plant-pathogen interaction	GO:0005789,endoplasmic reticulum membrane; GO:0016021,integral component of membrane; GO:0102336,3-oxo-arachidoyl-CoA synthase activity; GO:0102337,3-oxo-cerotoyl-CoA synthase activity; GO:0102338,3-oxo-lignoceronyl-CoA synthase activity; GO:0102756,very-long-chain 3-ketoacyl-CoA synthase activity; GO:0006633,fatty acid biosynthetic process; GO:0009409,response to cold; GO:0009416,response to lig…	At2g16280
BraA01g041690.3.5C	ko00790: Folate biosynthesis; ko01100: Metabolic pathways; ko01240: Biosynthesis of cofactors	GO:0005737,cytoplasm; GO:0005829,cytosol; GO:0005743,mitochondrial inner membrane; GO:0005759,mitochondrial matrix; GO:0005739,mitochondrion; GO:0005524,ATP binding; GO:0046872,metal ion binding; GO:0004326,tetrahydrofolylpolyglutamate synthase activity; GO:0009396,folic acid-containing compound biosynthetic process; GO:0006730,one-carbon metabolic process; GO:0009853,photorespiration; GO:0090351…	At3g10160
BraA09g016140.3.5C	--	GO:0048046,apoplast; GO:0009507,chloroplast; GO:0009941,chloroplast envelope; GO:0009570,chloroplast stroma; GO:0005739,mitochondrion; GO:0005634,nucleus; GO:0005524,ATP binding; GO:0005525,GTP binding; GO:0003924,GTPase activity; GO:0003729,mRNA binding; GO:0003746,translation elongation factor activity; GO:0009658,chloroplast organization; GO:0032543,mitochondrial translation; GO:0009791,post-e…	At1g62750
BraA01g035510.3.5C	--	GO:0003677,DNA binding; GO:0046872,metal ion binding; GO:0003674,molecular_function; GO:0003676,nucleic acid binding; GO:0005488,binding; GO:0097159,organic cyclic compound binding; GO:1901363,heterocyclic compound binding; GO:0043167,ion binding; GO:0043169,cation binding	At3g18640
novel.334	--	GO:0005524,ATP binding; GO:0106310,protein serine kinase activity; GO:0106311,protein threonine kinase activity; GO:0007165,signal transduction; GO:0000166,nucleotide binding; GO:0003674,molecular_function; GO:0005488,binding; GO:0017076,purine nucleotide binding; GO:0030554,adenyl nucleotide binding; GO:0032553,ribonucleotide binding; GO:0032555,purine ribonucleotide binding; GO:0032559,adenyl r…	At5g07070
BraA06g000700.3.5C	--	GO:0048046,apoplast; GO:0005575,cellular_component; GO:0005576,extracellular region; GO:0110165,cellular anatomical entity	At1g55210
BraA02g007810.3.5C	--	--	At5g18540
BraA04g002820.3.5C	ko04016: MAPK signaling pathway - plant; ko04075: Plant hormone signal transduction	GO:0009898,cytoplasmic side of plasma membrane; GO:0005783,endoplasmic reticulum; GO:0005789,endoplasmic reticulum membrane; GO:0005524,ATP binding; GO:0004672,protein kinase activity; GO:0106310,protein serine kinase activity; GO:0004674,protein serine/threonine kinase activity; GO:0004712,protein serine/threonine/tyrosine kinase activity; GO:0106311,protein threonine kinase activity; GO:0045087…	At3g58760
BraA03g011280.3.5C	ko00940: Phenylpropanoid biosynthesis; ko01110: Biosynthesis of secondary metabolites	GO:0046872,metal ion binding; GO:0016491,oxidoreductase activity; GO:0003674,molecular_function; GO:0005488,binding; GO:0043167,ion binding; GO:0043169,cation binding; GO:0003824,catalytic activity	At5g59540
BraA07g035460.3.5C	--	GO:0008168,methyltransferase activity; GO:0032259,methylation; GO:0003674,molecular_function; GO:0003824,catalytic activity; GO:0016740,transferase activity; GO:0016741,transferase activity, transferring one-carbon groups; GO:0008150,biological_process; GO:0008152,metabolic process	At1g69520
BraA07g002060.3.5C	--	GO:0016021,integral component of membrane; GO:0046872,metal ion binding; GO:0016740,transferase activity; GO:0031625,ubiquitin protein ligase binding; GO:0009793,embryo development ending in seed dormancy; GO:0016567,protein ubiquitination; GO:0003674,molecular_function; GO:0005488,binding; GO:0043167,ion binding; GO:0043169,cation binding; GO:0003824,catalytic activity; GO:0005515,protein bindin…	At2g18650
BraA03g043820.3.5C	ko04145: Phagosome	GO:0005938,cell cortex; GO:0042995,cell projection; GO:0005737,cytoplasm; GO:0031410,cytoplasmic vesicle; GO:0005856,cytoskeleton; GO:0043231,intracellular membrane-bounded organelle; GO:0005730,nucleolus; GO:0005634,nucleus; GO:0005886,plasma membrane; GO:0030427,site of polarized growth; GO:0005819,spindle; GO:0019003,GDP binding; GO:0005525,GTP binding; GO:0003924,GTPase activity; GO:0019901,p…	At4g35020
BraA06g010530.3.5C	ko04075: Plant hormone signal transduction	GO:0016021,integral component of membrane; GO:0005886,plasma membrane; GO:0009506,plasmodesma; GO:0005524,ATP binding; GO:0004672,protein kinase activity; GO:0106310,protein serine kinase activity; GO:0106311,protein threonine kinase activity; GO:0046777,protein autophosphorylation; GO:0000166,nucleotide binding; GO:0003674,molecular_function; GO:0005488,binding; GO:0017076,purine nucleotide bind…	At1g14390
BraA02g033050.3.5C	--	GO:0016021,integral component of membrane; GO:0005886,plasma membrane; GO:0015293,symporter activity; GO:0015204,urea transmembrane transporter activity; GO:0006995,cellular response to nitrogen starvation; GO:0071918,urea transmembrane transport; GO:0003674,molecular_function; GO:0005215,transporter activity; GO:0015291,secondary active transmembrane transporter activity; GO:0022804,active trans…	At5g45380
BraA10g028750.3.5C	--	GO:0005085,guanyl-nucleotide exchange factor activity; GO:0003674,molecular_function; GO:0030234,enzyme regulator activity; GO:0030695,GTPase regulator activity; GO:0060589,nucleoside-triphosphatase regulator activity; GO:0098772,molecular function regulator	At5g05940
BraA07g038490.3.5C	--	GO:0005783,endoplasmic reticulum; GO:0005739,mitochondrion; GO:0099503,secretory vesicle; GO:0004869,cysteine-type endopeptidase inhibitor activity; GO:0004866,endopeptidase inhibitor activity; GO:0004867,serine-type endopeptidase inhibitor activity; GO:0042742,defense response to bacterium; GO:0012501,programmed cell death; GO:0042542,response to hydrogen peroxide; GO:0009625,response to insect;…	At1g73260
BraA03g050960.3.5C	ko00564: Glycerophospholipid metabolism	GO:0005737,cytoplasm; GO:0052689,carboxylic ester hydrolase activity; GO:0008474,palmitoyl-(protein) hydrolase activity; GO:0004623,phospholipase A2 activity; GO:0034338,short-chain carboxylesterase activity; GO:0042742,defense response to bacterium; GO:0098542,defense response to other organism; GO:0006631,fatty acid metabolic process; GO:0006654,phosphatidic acid biosynthetic process; GO:000208…	At4g22300
BraA03g032490.3.5C	ko04146: Peroxisome	GO:0005779,integral component of peroxisomal membrane; GO:0005777,peroxisome; GO:0015217,ADP transmembrane transporter activity; GO:0015297,antiporter activity; GO:0005347,ATP transmembrane transporter activity; GO:0015866,ADP transport; GO:0015867,ATP transport; GO:0006635,fatty acid beta-oxidation; GO:0080024,indolebutyric acid metabolic process; GO:0007031,peroxisome organization; GO:0090351,s…	At3g05290
BraA02g030160.3.5C	--	GO:0016021,integral component of membrane; GO:0016491,oxidoreductase activity; GO:0006694,steroid biosynthetic process; GO:0003674,molecular_function; GO:0003824,catalytic activity; GO:0006629,lipid metabolic process; GO:0008150,biological_process; GO:0008152,metabolic process; GO:0008202,steroid metabolic process; GO:0008610,lipid biosynthetic process; GO:0009058,biosynthetic process; GO:0044238…	At4g10030
BraA03g026180.3.5C	ko04016: MAPK signaling pathway - plant; ko04075: Plant hormone signal transduction; ko04626: Plant-pathogen interaction	GO:0016021,integral component of membrane; GO:0005886,plasma membrane; GO:0009536,plastid; GO:0005773,vacuole; GO:0005524,ATP binding; GO:0016301,kinase activity; GO:0106310,protein serine kinase activity; GO:0106311,protein threonine kinase activity; GO:0004675,transmembrane receptor protein serine/threonine kinase activity; GO:0009593,detection of chemical stimulus; GO:1901528,hydrogen peroxide…	At5g49760
BraA01g021150.3.5C	--	GO:0005737,cytoplasm; GO:0005634,nucleus; GO:0051537,2 iron, 2 sulfur cluster binding; GO:0046872,metal ion binding; GO:0015035,protein disulfide oxidoreductase activity; GO:0003674,molecular_function; GO:0005488,binding; GO:0051536,iron-sulfur cluster binding; GO:0051540,metal cluster binding; GO:0043167,ion binding; GO:0043169,cation binding; GO:0003824,catalytic activity; GO:0015036,disulfide …	At4g15680
BraA10g029000.3.5C	--	--	At5g06280
BraA03g053230.3.5C	ko00040: Pentose and glucuronate interconversions; ko01100: Metabolic pathways	GO:0048046,apoplast; GO:0004857,enzyme inhibitor activity; GO:0043086,negative regulation of catalytic activity; GO:0009641,shade avoidance; GO:0003674,molecular_function; GO:0030234,enzyme regulator activity; GO:0098772,molecular function regulator; GO:0008150,biological_process; GO:0044092,negative regulation of molecular function; GO:0050790,regulation of catalytic activity; GO:0065007,biologi…	At4g25260
BraA06g016360.3.5C	ko00592: alpha-Linolenic acid metabolism; ko01100: Metabolic pathways; ko01110: Biosynthesis of secondary metabolites	GO:0005777,peroxisome; GO:0005524,ATP binding; GO:0016405,CoA-ligase activity; GO:0000166,nucleotide binding; GO:0003674,molecular_function; GO:0005488,binding; GO:0017076,purine nucleotide binding; GO:0030554,adenyl nucleotide binding; GO:0032553,ribonucleotide binding; GO:0032555,purine ribonucleotide binding; GO:0032559,adenyl ribonucleotide binding; GO:0035639,purine ribonucleoside triphospha…	At1g20500
BraA05g015080.3.5C	ko00960: Tropane, piperidine and pyridine alkaloid biosynthesis; ko01100: Metabolic pathways; ko01110: Biosynthesis of secondary metabolites	GO:0016491,oxidoreductase activity; GO:0003674,molecular_function; GO:0003824,catalytic activity	At2g30670
BraA01g030630.3.5C	--	GO:0005737,cytoplasm; GO:0005634,nucleus; GO:0016787,hydrolase activity; GO:0010223,secondary shoot formation; GO:1901601,strigolactone biosynthetic process; GO:0003674,molecular_function; GO:0003824,catalytic activity; GO:0001763,morphogenesis of a branching structure; GO:0007275,multicellular organism development; GO:0008150,biological_process; GO:0009653,anatomical structure morphogenesis; GO:…	At3g24420
BraA04g007620.3.5C	--	GO:0016021,integral component of membrane; GO:0005575,cellular_component; GO:0016020,membrane; GO:0031224,intrinsic component of membrane; GO:0110165,cellular anatomical entity	At3g52230
BraA02g015670.3.5C	--	--	At5g52550
BraA04g023060.3.5C	--	--	--
BraA10g012540.3.5C	--	GO:0005789,endoplasmic reticulum membrane; GO:0005886,plasma membrane; GO:0009536,plastid; GO:0090158,endoplasmic reticulum membrane organization; GO:0061817,endoplasmic reticulum-plasma membrane tethering; GO:0006970,response to osmotic stress; GO:0006996,organelle organization; GO:0007029,endoplasmic reticulum organization; GO:0008150,biological_process; GO:0009987,cellular process; GO:0010256,…	At5g54110
BraA09g060580.3.5C	--	--	At1g15260
BraA05g024220.3.5C	--	GO:0048046,apoplast; GO:0005618,cell wall; GO:0004553,hydrolase activity, hydrolyzing O-glycosyl compounds; GO:0016762,xyloglucan:xyloglucosyl transferase activity; GO:0042546,cell wall biogenesis; GO:0071555,cell wall organization; GO:0010411,xyloglucan metabolic process; GO:0003674,molecular_function; GO:0003824,catalytic activity; GO:0016787,hydrolase activity; GO:0016798,hydrolase activity, a…	At1g32170
BraA07g036390.3.5C	ko04016: MAPK signaling pathway - plant; ko04075: Plant hormone signal transduction; ko04626: Plant-pathogen interaction	GO:0016021,integral component of membrane; GO:0005886,plasma membrane; GO:0009506,plasmodesma; GO:0005524,ATP binding; GO:0016301,kinase activity; GO:0106310,protein serine kinase activity; GO:0004674,protein serine/threonine kinase activity; GO:0106311,protein threonine kinase activity; GO:0046777,protein autophosphorylation; GO:0072593,reactive oxygen species metabolic process; GO:0010193,respo…	At1g70520
BraA04g020410.3.5C	--	GO:0009941,chloroplast envelope; GO:0031969,chloroplast membrane; GO:0016021,integral component of membrane; GO:0005743,mitochondrial inner membrane; GO:0000095,S-adenosyl-L-methionine transmembrane transporter activity; GO:0003674,molecular_function; GO:0005215,transporter activity; GO:0008324,cation transmembrane transporter activity; GO:0008509,anion transmembrane transporter activity; GO:0015…	At2g26360
BraA02g018360.3.5C	ko00195: Photosynthesis	GO:0009535,chloroplast thylakoid membrane; GO:0016021,integral component of membrane; GO:0009523,photosystem II; GO:0030145,manganese ion binding; GO:0015979,photosynthesis; GO:0003674,molecular_function; GO:0005488,binding; GO:0043167,ion binding; GO:0043169,cation binding; GO:0046872,metal ion binding; GO:0046914,transition metal ion binding; GO:0008150,biological_process; GO:0008152,metabolic …	At1g67740
BraA06g030380.3.5C	ko00730: Thiamine metabolism; ko01100: Metabolic pathways; ko01240: Biosynthesis of cofactors; ko04122: Sulfur relay system	GO:0005829,cytosol; GO:0005739,mitochondrion; GO:0009536,plastid; GO:0005524,ATP binding; GO:0031071,cysteine desulfurase activity; GO:0051536,iron-sulfur cluster binding; GO:0030170,pyridoxal phosphate binding; GO:0008270,zinc ion binding; GO:0044571,[2Fe-2S] cluster assembly; GO:0016226,iron-sulfur cluster assembly; GO:0000166,nucleotide binding; GO:0003674,molecular_function; GO:0005488,bindin…	At5g65720
BraA05g007950.3.5C	ko00562: Inositol phosphate metabolism; ko01100: Metabolic pathways	GO:0034485,phosphatidylinositol-3,4,5-trisphosphate 5-phosphatase activity; GO:0004439,phosphatidylinositol-4,5-bisphosphate 5-phosphatase activity; GO:0046856,phosphatidylinositol dephosphorylation; GO:0003674,molecular_function; GO:0003824,catalytic activity; GO:0016787,hydrolase activity; GO:0016788,hydrolase activity, acting on ester bonds; GO:0016791,phosphatase activity; GO:0034594,phosphat…	At2g37440
BraA06g031250.3.5C	--	GO:0003824,catalytic activity; GO:0003674,molecular_function	At2g17850
BraA08g000540.3.5C	--	--	At1g43730
BraA05g040570.3.5C	--	GO:0046872,metal ion binding; GO:0003674,molecular_function; GO:0005488,binding; GO:0043167,ion binding; GO:0043169,cation binding	At3g05920
BraA09g006280.3.5C	--	GO:0009570,chloroplast stroma; GO:0022627,cytosolic small ribosomal subunit; GO:0043024,ribosomal small subunit binding; GO:0043022,ribosome binding; GO:0019843,rRNA binding; GO:0045900,negative regulation of translational elongation; GO:0044238,primary metabolic process; GO:0003674,molecular_function; GO:0005488,binding; GO:0043021,ribonucleoprotein complex binding; GO:0044877,protein-containing…	At5g24490
BraA06g010250.3.5C	ko00380: Tryptophan metabolism	GO:0051213,dioxygenase activity; GO:0046872,metal ion binding; GO:0009852,auxin catabolic process; GO:0003674,molecular_function; GO:0003824,catalytic activity; GO:0016491,oxidoreductase activity; GO:0005488,binding; GO:0043167,ion binding; GO:0043169,cation binding; GO:0008150,biological_process; GO:0008152,metabolic process; GO:0009056,catabolic process; GO:0009850,auxin metabolic process; GO:0…	At1g14120
BraA08g002810.3.5C	ko00940: Phenylpropanoid biosynthesis; ko01110: Biosynthesis of secondary metabolites	GO:0016706,2-oxoglutarate-dependent dioxygenase activity; GO:0102312,4-coumaroyl 2'-hydroxylase activity; GO:0046872,metal ion binding; GO:0009805,coumarin biosynthetic process; GO:0009699,phenylpropanoid biosynthetic process; GO:0009620,response to fungus; GO:0002238,response to molecule of fungal origin; GO:0003674,molecular_function; GO:0003824,catalytic activity; GO:0016491,oxidoreductase act…	At1g35190
BraA03g035390.3.5C	--	GO:0005794,Golgi apparatus; GO:0016021,integral component of membrane; GO:0016413,O-acetyltransferase activity; GO:0003674,molecular_function; GO:0003824,catalytic activity; GO:0008374,O-acyltransferase activity; GO:0016407,acetyltransferase activity; GO:0016740,transferase activity; GO:0016746,transferase activity, transferring acyl groups; GO:0016747,transferase activity, transferring acyl grou…	At3g11570
BraA01g019950.3.5C	ko00860: Porphyrin and chlorophyll metabolism; ko01110: Biosynthesis of secondary metabolites	GO:0005737,cytoplasm; GO:0052689,carboxylic ester hydrolase activity; GO:0035560,pheophoridase activity; GO:0042803,protein homodimerization activity; GO:0033310,chlorophyll a catabolic process; GO:0070988,demethylation; GO:0010150,leaf senescence; GO:0003674,molecular_function; GO:0003824,catalytic activity; GO:0016787,hydrolase activity; GO:0016788,hydrolase activity, acting on ester bonds; GO:…	At4g16690
BraA08g015960.3.5C	ko00380: Tryptophan metabolism; ko00630: Glyoxylate and dicarboxylate metabolism; ko01100: Metabolic pathways; ko01110: Biosynthesis of secondary metabolites; ko01200: Carbon metabolism; ko04016: MAPK signaling pathway - plant; ko04146: Peroxisome	GO:0005737,cytoplasm; GO:0005829,cytosol; GO:0022626,cytosolic ribosome; GO:0009514,glyoxysome; GO:0005739,mitochondrion; GO:0005777,peroxisome; GO:0005886,plasma membrane; GO:0010319,stromule; GO:0004096,catalase activity; GO:0050897,cobalt ion binding; GO:0020037,heme binding; GO:0008219,cell death; GO:0045454,cell redox homeostasis; GO:0006995,cellular response to nitrogen starvation; GO:00160…	At4g35090
BraA08g030830.3.5C	--	GO:0016021,integral component of membrane; GO:0004222,metalloendopeptidase activity; GO:0071586,CAAX-box protein processing; GO:0003674,molecular_function; GO:0003824,catalytic activity; GO:0004175,endopeptidase activity; GO:0008233,peptidase activity; GO:0008237,metallopeptidase activity; GO:0016787,hydrolase activity; GO:0140096,catalytic activity, acting on a protein; GO:0006508,proteolysis; G…	At1g14270
BraA03g053250.3.5C	--	GO:0046872,metal ion binding; GO:0016682,oxidoreductase activity, acting on diphenols and related substances as donors, oxygen as acceptor; GO:0010150,leaf senescence; GO:0003674,molecular_function; GO:0005488,binding; GO:0043167,ion binding; GO:0043169,cation binding; GO:0003824,catalytic activity; GO:0016491,oxidoreductase activity; GO:0016679,oxidoreductase activity, acting on diphenols and re…	At4g25300
BraA05g015280.3.5C	ko04712: Circadian rhythm - plant	GO:0005634,nucleus; GO:0003677,DNA binding; GO:0003700,DNA-binding transcription factor activity; GO:0007623,circadian rhythm; GO:0009909,regulation of flower development; GO:0006355,regulation of transcription, DNA-templated; GO:0009845,seed germination; GO:0003674,molecular_function; GO:0003676,nucleic acid binding; GO:0005488,binding; GO:0097159,organic cyclic compound binding; GO:1901363,hete…	At5g37260
novel.384	ko03010: Ribosome	GO:0022626,cytosolic ribosome; GO:0022627,cytosolic small ribosomal subunit; GO:0005886,plasma membrane; GO:0009536,plastid; GO:0046872,metal ion binding; GO:0003729,mRNA binding; GO:0003723,RNA binding; GO:0003735,structural constituent of ribosome; GO:0000028,ribosomal small subunit assembly; GO:0006412,translation; GO:0003674,molecular_function; GO:0005488,binding; GO:0043167,ion binding; GO:0…	At5g47930
BraA02g027500.3.5C	--	GO:0009507,chloroplast; GO:0009941,chloroplast envelope; GO:0009534,chloroplast thylakoid; GO:0009535,chloroplast thylakoid membrane; GO:0005829,cytosol; GO:0009515,granal stacked thylakoid; GO:0016021,integral component of membrane; GO:0010287,plastoglobule; GO:0009579,thylakoid; GO:0090391,granum assembly; GO:0097753,membrane bending; GO:0006996,organelle organization; GO:0008150,biological_pro…	At4g01150
BraA06g038820.3.5C	--	GO:0005829,cytosol; GO:0012505,endomembrane system; GO:0043531,ADP binding; GO:0005524,ATP binding; GO:0043130,ubiquitin binding; GO:0006952,defense response; GO:0000166,nucleotide binding; GO:0003674,molecular_function; GO:0005488,binding; GO:0017076,purine nucleotide binding; GO:0030554,adenyl nucleotide binding; GO:0032553,ribonucleotide binding; GO:0032555,purine ribonucleotide binding; GO:00…	At5g66900
BraA03g052340.3.5C	--	GO:0005794,Golgi apparatus; GO:0016021,integral component of membrane; GO:0016413,O-acetyltransferase activity; GO:0003674,molecular_function; GO:0003824,catalytic activity; GO:0008374,O-acyltransferase activity; GO:0016407,acetyltransferase activity; GO:0016740,transferase activity; GO:0016746,transferase activity, transferring acyl groups; GO:0016747,transferase activity, transferring acyl grou…	At4g23790
BraA09g016470.3.5C	--	GO:0005768,endosome; GO:0005794,Golgi apparatus; GO:0000137,Golgi cis cisterna; GO:0016021,integral component of membrane; GO:0005802,trans-Golgi network; GO:0016757,transferase activity, transferring glycosyl groups; GO:0006004,fucose metabolic process; GO:0003674,molecular_function; GO:0003824,catalytic activity; GO:0016740,transferase activity; GO:0005975,carbohydrate metabolic process; GO:000…	At1g62330
BraA03g015010.3.5C	ko04120: Ubiquitin mediated proteolysis; ko04712: Circadian rhythm - plant	GO:0080008,Cul4-RING E3 ubiquitin ligase complex; GO:0005829,cytosol; GO:0005634,nucleus; GO:0009908,flower development; GO:0043254,regulation of protein-containing complex assembly; GO:0010218,response to far red light; GO:0010114,response to red light; GO:0010224,response to UV-B; GO:0000003,reproduction; GO:0003006,developmental process involved in reproduction; GO:0007275,multicellular organi…	At5g52250
BraA01g045480.3.5C	ko00900: Terpenoid backbone biosynthesis; ko01100: Metabolic pathways; ko01110: Biosynthesis of secondary metabolites	GO:0009507,chloroplast; GO:0005737,cytoplasm; GO:0005829,cytosol; GO:0005739,mitochondrion; GO:0016787,hydrolase activity; GO:0004452,isopentenyl-diphosphate delta-isomerase activity; GO:0046872,metal ion binding; GO:0015995,chlorophyll biosynthetic process; GO:0050992,dimethylallyl diphosphate biosynthetic process; GO:0009908,flower development; GO:0009240,isopentenyl diphosphate biosynthetic pr…	At3g02780
BraA09g003750.3.5C	--	GO:0016021,integral component of membrane; GO:0016020,membrane; GO:0020037,heme binding; GO:0005506,iron ion binding; GO:0016709,oxidoreductase activity, acting on paired donors, with incorporation or reduction of molecular oxygen, NAD(P)H as one donor, and incorporation of one atom of oxygen; GO:0002213,defense response to insect; GO:0003674,molecular_function; GO:0005488,binding; GO:0046906,tet…	At3g28740
BraA04g030470.3.5C	--	GO:0005576,extracellular region; GO:0009506,plasmodesma; GO:0005575,cellular_component; GO:0110165,cellular anatomical entity; GO:0005911,cell-cell junction; GO:0030054,cell junction; GO:0055044,symplast; GO:0070161,anchoring junction	At2g41470_1
BraA02g003670.3.5C	--	GO:0031225,anchored component of membrane; GO:0005886,plasma membrane; GO:0004190,aspartic-type endopeptidase activity; GO:0003674,molecular_function; GO:0003824,catalytic activity; GO:0004175,endopeptidase activity; GO:0008233,peptidase activity; GO:0016787,hydrolase activity; GO:0070001,aspartic-type peptidase activity; GO:0140096,catalytic activity, acting on a protein; GO:0005575,cellular_com…	At5g10760
BraA03g022780.3.5C	--	GO:0030173,integral component of Golgi membrane; GO:0015165,pyrimidine nucleotide-sugar transmembrane transporter activity; GO:0015136,sialic acid transmembrane transporter activity; GO:0008643,carbohydrate transport; GO:0015739,sialic acid transport; GO:0003674,molecular_function; GO:0005215,transporter activity; GO:0005338,nucleotide-sugar transmembrane transporter activity; GO:0008509,anion tr…	At3g59360
BraA10g026680.3.5C	--	GO:0061630,ubiquitin protein ligase activity; GO:0098542,defense response to other organism; GO:0016567,protein ubiquitination; GO:0010200,response to chitin; GO:0003674,molecular_function; GO:0003824,catalytic activity; GO:0004842,ubiquitin-protein transferase activity; GO:0016740,transferase activity; GO:0019787,ubiquitin-like protein transferase activity; GO:0061659,ubiquitin-like protein liga…	At5g11550_2
BraA02g036440.3.5C	--	--	--
novel.1524	--	GO:0005874,microtubule; GO:0005634,nucleus; GO:0005886,plasma membrane; GO:0005524,ATP binding; GO:1990939,ATP-dependent microtubule motor activity; GO:0008017,microtubule binding; GO:0007018,microtubule-based movement; GO:1903338,regulation of cell wall organization or biogenesis; GO:0000166,nucleotide binding; GO:0003674,molecular_function; GO:0005488,binding; GO:0017076,purine nucleotide bindi…	At3g16060
BraA08g027110.3.5C	ko03010: Ribosome	GO:0022625,cytosolic large ribosomal subunit; GO:0022626,cytosolic ribosome; GO:0005730,nucleolus; GO:0005634,nucleus; GO:0009506,plasmodesma; GO:0003729,mRNA binding; GO:0003735,structural constituent of ribosome; GO:0009908,flower development; GO:0010229,inflorescence development; GO:0009791,post-embryonic development; GO:0006412,translation; GO:0003674,molecular_function; GO:0003676,nucleic ac…	At1g23290
BraA09g002270.3.5C	--	GO:0012505,endomembrane system; GO:0016021,integral component of membrane; GO:0005886,plasma membrane; GO:0090406,pollen tube; GO:0042900,arabinose transmembrane transporter activity; GO:0015293,symporter activity; GO:0042882,L-arabinose transmembrane transport; GO:0003674,molecular_function; GO:0005215,transporter activity; GO:0008509,anion transmembrane transporter activity; GO:0015075,ion tran…	At4g02050
BraA02g035540.3.5C	ko00520: Amino sugar and nucleotide sugar metabolism; ko01100: Metabolic pathways	GO:0005794,Golgi apparatus; GO:0000137,Golgi cis cisterna; GO:0000139,Golgi membrane; GO:0016021,integral component of membrane; GO:0047262,polygalacturonate 4-alpha-galacturonosyltransferase activity; GO:0071555,cell wall organization; GO:0045489,pectin biosynthetic process; GO:0003674,molecular_function; GO:0003824,catalytic activity; GO:0008194,UDP-glycosyltransferase activity; GO:0016740,tran…	At5g47780
BraA09g038750.3.5C	--	GO:0005634,nucleus; GO:0003700,DNA-binding transcription factor activity; GO:0046872,metal ion binding; GO:0043565,sequence-specific DNA binding; GO:0010358,leaf shaping; GO:0090356,negative regulation of auxin metabolic process; GO:0045893,positive regulation of transcription, DNA-templated; GO:0048510,regulation of timing of transition from vegetative to reproductive phase; GO:0006355,regulatio…	At1g27370
BraA04g013930.3.5C	--	GO:0019005,SCF ubiquitin ligase complex; GO:0031146,SCF-dependent proteasomal ubiquitin-dependent protein catabolic process; GO:0006508,proteolysis; GO:0006511,ubiquitin-dependent protein catabolic process; GO:0006807,nitrogen compound metabolic process; GO:0008150,biological_process; GO:0008152,metabolic process; GO:0009056,catabolic process; GO:0009057,macromolecule catabolic process; GO:000998…	At5g40470
BraA03g037530.3.5C	--	GO:0016788,hydrolase activity, acting on ester bonds; GO:0003674,molecular_function; GO:0003824,catalytic activity; GO:0016787,hydrolase activity	At4g08720_2
BraA09g013620.3.5C	ko04016: MAPK signaling pathway - plant	GO:0016021,integral component of membrane; GO:0005524,ATP binding; GO:0005507,copper ion binding; GO:0140581,P-type monovalent copper transporter activity; GO:0010273,detoxification of copper ion; GO:0046688,response to copper ion; GO:0000166,nucleotide binding; GO:0003674,molecular_function; GO:0005488,binding; GO:0017076,purine nucleotide binding; GO:0030554,adenyl nucleotide binding; GO:003255…	At1g63440
BraA09g018750.3.5C	ko04016: MAPK signaling pathway - plant	GO:0043531,ADP binding; GO:0005524,ATP binding; GO:0006952,defense response; GO:0000166,nucleotide binding; GO:0003674,molecular_function; GO:0005488,binding; GO:0017076,purine nucleotide binding; GO:0030554,adenyl nucleotide binding; GO:0032553,ribonucleotide binding; GO:0032555,purine ribonucleotide binding; GO:0032559,adenyl ribonucleotide binding; GO:0036094,small molecule binding; GO:0043167…	At1g59124
BraA09g016090.3.5C	--	--	At1g62780
BraA10g016040.3.5C	--	GO:0005634,nucleus; GO:0003700,DNA-binding transcription factor activity; GO:0046983,protein dimerization activity; GO:0000976,transcription regulatory region sequence-specific DNA binding; GO:0009742,brassinosteroid mediated signaling pathway; GO:0009740,gibberellic acid mediated signaling pathway; GO:0040008,regulation of growth; GO:0003674,molecular_function; GO:0140110,transcription regulator…	At5g57780
BraA09g001090.3.5C	--	GO:0046658,anchored component of plasma membrane; GO:0016021,integral component of membrane; GO:0009506,plasmodesma; GO:0051607,defense response to virus; GO:0002252,immune effector process; GO:0002376,immune system process; GO:0006950,response to stress; GO:0006952,defense response; GO:0008150,biological_process; GO:0009605,response to external stimulus; GO:0009607,response to biotic stimulus; G…	At4g01410
BraA09g058250.3.5C	--	GO:0080008,Cul4-RING E3 ubiquitin ligase complex; GO:0005737,cytoplasm; GO:0005829,cytosol; GO:0005739,mitochondrion; GO:0005730,nucleolus; GO:0005634,nucleus; GO:0046872,metal ion binding; GO:0030154,cell differentiation; GO:0006325,chromatin organization; GO:0006281,DNA repair; GO:0009908,flower development; GO:0010224,response to UV-B; GO:0003674,molecular_function; GO:0005488,binding; GO:0043…	At2g19520
BraA02g011670.3.5C	ko03420: Nucleotide excision repair; ko04120: Ubiquitin mediated proteolysis	GO:0080008,Cul4-RING E3 ubiquitin ligase complex; GO:0005634,nucleus; GO:0003684,damaged DNA binding; GO:0046872,metal ion binding; GO:0006281,DNA repair; GO:0016567,protein ubiquitination; GO:0009411,response to UV; GO:0010224,response to UV-B; GO:0003674,molecular_function; GO:0003676,nucleic acid binding; GO:0003677,DNA binding; GO:0005488,binding; GO:0097159,organic cyclic compound binding; G…	At5g58760
BraA03g057340.3.5C	ko03030: DNA replication; ko03420: Nucleotide excision repair; ko03430: Mismatch repair; ko03440: Homologous recombination	GO:0005634,nucleus; GO:0042802,identical protein binding; GO:0046872,metal ion binding; GO:0009793,embryo development ending in seed dormancy; GO:0010078,maintenance of root meristem identity; GO:0010492,maintenance of shoot apical meristem identity; GO:0080022,primary root development; GO:0010468,regulation of gene expression; GO:0010071,root meristem specification; GO:0046740,transport of virus…	At5g48160
BraA10g009370.3.5C	--	GO:0000307,cyclin-dependent protein kinase holoenzyme complex; GO:0005634,nucleus; GO:0005886,plasma membrane; GO:0005524,ATP binding; GO:0004693,cyclin-dependent protein serine/threonine kinase activity; GO:0106310,protein serine kinase activity; GO:0106311,protein threonine kinase activity; GO:0008353,RNA polymerase II CTD heptapeptide repeat kinase activity; GO:0070816,phosphorylation of RNA p…	At5g50860
BraA08g017040.3.5C	--	--	At4g33560
BraA04g003110.3.5C	--	GO:0048046,apoplast; GO:0005575,cellular_component; GO:0005576,extracellular region; GO:0110165,cellular anatomical entity	At3g58090
BraA02g013100.3.5C	--	GO:0031225,anchored component of membrane; GO:0005886,plasma membrane; GO:0048767,root hair elongation; GO:0007275,multicellular organism development; GO:0008150,biological_process; GO:0009653,anatomical structure morphogenesis; GO:0009888,tissue development; GO:0009987,cellular process; GO:0010015,root morphogenesis; GO:0010053,root epidermal cell differentiation; GO:0010054,trichoblast differen…	At5g56540
novel.1148	--	GO:0019005,SCF ubiquitin ligase complex; GO:0031146,SCF-dependent proteasomal ubiquitin-dependent protein catabolic process; GO:0006508,proteolysis; GO:0006511,ubiquitin-dependent protein catabolic process; GO:0006807,nitrogen compound metabolic process; GO:0008150,biological_process; GO:0008152,metabolic process; GO:0009056,catabolic process; GO:0009057,macromolecule catabolic process; GO:000998…	At5g51370
BraA03g030380.3.5C	ko03010: Ribosome	GO:0009507,chloroplast; GO:0009941,chloroplast envelope; GO:0009570,chloroplast stroma; GO:0005829,cytosol; GO:0022626,cytosolic ribosome; GO:0003729,mRNA binding; GO:0003723,RNA binding; GO:0019843,rRNA binding; GO:0003735,structural constituent of ribosome; GO:0006412,translation; GO:0003674,molecular_function; GO:0003676,nucleic acid binding; GO:0005488,binding; GO:0097159,organic cyclic compo…	At4g01310
BraA02g016710.3.5C	--	GO:0046872,metal ion binding; GO:0003674,molecular_function; GO:0005488,binding; GO:0043167,ion binding; GO:0043169,cation binding	At5g50450
BraA10g010860.3.5C	--	GO:0005737,cytoplasm; GO:0005829,cytosol; GO:0016868,intramolecular transferase activity, phosphotransferases; GO:0003674,molecular_function; GO:0003824,catalytic activity; GO:0016853,isomerase activity; GO:0016866,intramolecular transferase activity; GO:0005575,cellular_component; GO:0005622,intracellular anatomical structure; GO:0110165,cellular anatomical entity	--
BraA07g033950.3.5C	--	GO:0016021,integral component of membrane; GO:0005575,cellular_component; GO:0016020,membrane; GO:0031224,intrinsic component of membrane; GO:0110165,cellular anatomical entity	At1g67600
BraA09g008640.3.5C	ko04626: Plant-pathogen interaction	GO:0005634,nucleus; GO:0003700,DNA-binding transcription factor activity; GO:0043565,sequence-specific DNA binding; GO:0042742,defense response to bacterium; GO:0050832,defense response to fungus; GO:0009867,jasmonic acid mediated signaling pathway; GO:0003674,molecular_function; GO:0140110,transcription regulator activity; GO:0003676,nucleic acid binding; GO:0003677,DNA binding; GO:0005488,bindi…	At5g64810_1
BraA06g032420.3.5C	--	GO:0005576,extracellular region; GO:0009505,plant-type cell wall; GO:0052793,pectin acetylesterase activity; GO:0071555,cell wall organization; GO:0003674,molecular_function; GO:0003824,catalytic activity; GO:0016787,hydrolase activity; GO:0016788,hydrolase activity, acting on ester bonds; GO:0052689,carboxylic ester hydrolase activity; GO:0008150,biological_process; GO:0009987,cellular process; …	At5g23870
BraA09g040730.3.5C	--	GO:0016021,integral component of membrane; GO:0005575,cellular_component; GO:0016020,membrane; GO:0031224,intrinsic component of membrane; GO:0110165,cellular anatomical entity	--
BraA02g042420.3.5C	--	GO:0016021,integral component of membrane; GO:0022857,transmembrane transporter activity; GO:0008643,carbohydrate transport; GO:0003674,molecular_function; GO:0005215,transporter activity; GO:0006810,transport; GO:0006811,ion transport; GO:0006820,anion transport; GO:0008150,biological_process; GO:0051179,localization; GO:0051234,establishment of localization; GO:0071702,organic substance transpo…	At5g27360
BraA01g015750.3.5C	--	GO:0048653,anther development; GO:0001709,cell fate determination; GO:0000003,reproduction; GO:0003006,developmental process involved in reproduction; GO:0007275,multicellular organism development; GO:0008150,biological_process; GO:0009791,post-embryonic development; GO:0009908,flower development; GO:0022414,reproductive process; GO:0032501,multicellular organismal process; GO:0032502,development…	--
BraA06g027380.3.5C	--	GO:0016021,integral component of membrane; GO:0005886,plasma membrane; GO:0009506,plasmodesma; GO:0090448,glucosinolate:proton symporter activity; GO:1901349,glucosinolate transport; GO:0090449,phloem glucosinolate loading; GO:0080167,response to karrikin; GO:0003674,molecular_function; GO:0005215,transporter activity; GO:0008324,cation transmembrane transporter activity; GO:0008509,anion transme…	At5g62680
BraA01g045630.3.5C	--	GO:0003729,mRNA binding; GO:0003674,molecular_function; GO:0003676,nucleic acid binding; GO:0003723,RNA binding; GO:0005488,binding; GO:0097159,organic cyclic compound binding; GO:1901363,heterocyclic compound binding	At3g02400
BraA03g013750.3.5C	--	GO:0009507,chloroplast; GO:0031969,chloroplast membrane; GO:0005789,endoplasmic reticulum membrane; GO:0005794,Golgi apparatus; GO:0016021,integral component of membrane; GO:0005778,peroxisomal membrane; GO:0005777,peroxisome; GO:0009536,plastid; GO:0015297,antiporter activity; GO:0015152,glucose-6-phosphate transmembrane transporter activity; GO:0005315,inorganic phosphate transmembrane transpor…	At5g54800
novel.865	--	GO:0005634,nucleus; GO:0003700,DNA-binding transcription factor activity; GO:0000981,DNA-binding transcription factor activity, RNA polymerase II-specific; GO:0046983,protein dimerization activity; GO:0000978,RNA polymerase II cis-regulatory region sequence-specific DNA binding; GO:0009838,abscission; GO:0030154,cell differentiation; GO:0080187,floral organ senescence; GO:0010150,leaf senescence;…	--
BraA01g040760.3.5C	--	GO:0005634,nucleus; GO:0003700,DNA-binding transcription factor activity; GO:0000976,transcription regulatory region sequence-specific DNA binding; GO:0048653,anther development; GO:0048655,anther wall tapetum morphogenesis; GO:0009740,gibberellic acid mediated signaling pathway; GO:0008285,negative regulation of cell population proliferation; GO:0045926,negative regulation of growth; GO:0048235,…	At3g11440
BraA08g013720.3.5C	ko04075: Plant hormone signal transduction	GO:0003677,DNA binding; GO:0003700,DNA-binding transcription factor activity; GO:0009742,brassinosteroid mediated signaling pathway; GO:0006355,regulation of transcription, DNA-templated; GO:0006351,transcription, DNA-templated; GO:0003674,molecular_function; GO:0003676,nucleic acid binding; GO:0005488,binding; GO:0097159,organic cyclic compound binding; GO:1901363,heterocyclic compound binding; …	At4g18890
BraA09g040330.3.5C	--	GO:0005618,cell wall; GO:0005576,extracellular region; GO:0016020,membrane; GO:0009664,plant-type cell wall organization; GO:0008150,biological_process; GO:0009987,cellular process; GO:0016043,cellular component organization; GO:0045229,external encapsulating structure organization; GO:0071554,cell wall organization or biogenesis; GO:0071555,cell wall organization; GO:0071669,plant-type cell wall…	At1g26770
BraA04g031110.3.5C	--	GO:0005634,nucleus; GO:0019005,SCF ubiquitin ligase complex; GO:0009926,auxin polar transport; GO:0009734,auxin-activated signaling pathway; GO:0042335,cuticle development; GO:0010187,negative regulation of seed germination; GO:1902584,positive regulation of response to water deprivation; GO:0016567,protein ubiquitination; GO:0009934,regulation of meristem structural organization; GO:1900618,regu…	At2g42620
BraA09g017660.3.5C	ko00750: Vitamin B6 metabolism; ko01100: Metabolic pathways	GO:0005829,cytosol; GO:0005634,nucleus; GO:0047834,D-threo-aldose 1-dehydrogenase activity; GO:0046686,response to cadmium ion; GO:0003674,molecular_function; GO:0003824,catalytic activity; GO:0016491,oxidoreductase activity; GO:0016614,oxidoreductase activity, acting on CH-OH group of donors; GO:0016616,oxidoreductase activity, acting on the CH-OH group of donors, NAD or NADP as acceptor; GO:000…	At1g60690
BraA04g027410.3.5C	--	GO:0005634,nucleus; GO:0003682,chromatin binding; GO:0003677,DNA binding; GO:0007389,pattern specification process; GO:0003674,molecular_function; GO:0005488,binding; GO:0003676,nucleic acid binding; GO:0097159,organic cyclic compound binding; GO:1901363,heterocyclic compound binding; GO:0007275,multicellular organism development; GO:0008150,biological_process; GO:0032501,multicellular organismal…	At2g36960
BraA02g003410.3.5C	--	GO:0005887,integral component of plasma membrane; GO:0015301,anion:anion antiporter activity; GO:0008271,secondary active sulfate transmembrane transporter activity; GO:0015116,sulfate transmembrane transporter activity; GO:0015293,symporter activity; GO:1902358,sulfate transmembrane transport; GO:0003674,molecular_function; GO:0005215,transporter activity; GO:0008509,anion transmembrane transpor…	At4g09710
BraA08g022420.3.5C	--	GO:0016021,integral component of membrane; GO:0046872,metal ion binding; GO:0016740,transferase activity; GO:0016567,protein ubiquitination; GO:0003674,molecular_function; GO:0005488,binding; GO:0043167,ion binding; GO:0043169,cation binding; GO:0003824,catalytic activity; GO:0006464,cellular protein modification process; GO:0006807,nitrogen compound metabolic process; GO:0008150,biological_proce…	At4g40070
BraA05g041820.3.5C	--	GO:0016021,integral component of membrane; GO:0022857,transmembrane transporter activity; GO:0003674,molecular_function; GO:0005215,transporter activity; GO:0005575,cellular_component; GO:0016020,membrane; GO:0031224,intrinsic component of membrane; GO:0110165,cellular anatomical entity	At3g01350
BraA06g011440.3.5C	--	GO:0047661,amino-acid racemase activity; GO:0006807,nitrogen compound metabolic process; GO:0003674,molecular_function; GO:0003824,catalytic activity; GO:0016853,isomerase activity; GO:0016854,racemase and epimerase activity; GO:0016855,racemase and epimerase activity, acting on amino acids and derivatives; GO:0036361,racemase activity, acting on amino acids and derivatives; GO:0008150,biological…	At1g15410
BraA05g013900.3.5C	--	--	At1g06540
BraA08g018660.3.5C	--	GO:0048046,apoplast; GO:0005618,cell wall; GO:0005737,cytoplasm; GO:0005794,Golgi apparatus; GO:0009505,plant-type cell wall; GO:0005886,plasma membrane; GO:0099503,secretory vesicle; GO:0004553,hydrolase activity, hydrolyzing O-glycosyl compounds; GO:0016762,xyloglucan:xyloglucosyl transferase activity; GO:0042546,cell wall biogenesis; GO:0009828,plant-type cell wall loosening; GO:0071669,plant-…	At4g30270
BraA02g019570.3.5C	--	GO:0005886,plasma membrane; GO:0060918,auxin transport; GO:0009734,auxin-activated signaling pathway; GO:0010929,positive regulation of auxin mediated signaling pathway; GO:0006810,transport; GO:0008150,biological_process; GO:0009914,hormone transport; GO:0010817,regulation of hormone levels; GO:0051179,localization; GO:0051234,establishment of localization; GO:0065007,biological regulation; GO:0…	At1g69160
BraA08g020730.3.5C	--	GO:0005776,autophagosome; GO:0005737,cytoplasm; GO:0005773,vacuole; GO:0043130,ubiquitin binding; GO:0008270,zinc ion binding; GO:0051258,protein polymerization; GO:0071211,protein targeting to vacuole involved in autophagy; GO:0003674,molecular_function; GO:0005488,binding; GO:0005515,protein binding; GO:0032182,ubiquitin-like protein binding; GO:0043167,ion binding; GO:0043169,cation binding; G…	At4g24690_2
BraA05g001140.3.5C	ko04075: Plant hormone signal transduction	GO:0005737,cytoplasm; GO:0005634,nucleus; GO:0009734,auxin-activated signaling pathway; GO:0007275,multicellular organism development; GO:0040008,regulation of growth; GO:1900140,regulation of seedling development; GO:0007154,cell communication; GO:0007165,signal transduction; GO:0008150,biological_process; GO:0009719,response to endogenous stimulus; GO:0009725,response to hormone; GO:0009733,res…	At2g46690
BraA02g032760.3.5C	ko04075: Plant hormone signal transduction	GO:0005634,nucleus; GO:0042802,identical protein binding; GO:1901149,salicylic acid binding; GO:0042742,defense response to bacterium; GO:0050832,defense response to fungus; GO:0016567,protein ubiquitination; GO:2000022,regulation of jasmonic acid mediated signaling pathway; GO:2000031,regulation of salicylic acid mediated signaling pathway; GO:0009627,systemic acquired resistance; GO:0009862,sys…	At5g45110
BraA02g041870.3.5C	--	--	At3g06670
BraA05g021200.3.5C	--	GO:0000307,cyclin-dependent protein kinase holoenzyme complex; GO:0005737,cytoplasm; GO:0005634,nucleus; GO:0016538,cyclin-dependent protein serine/threonine kinase regulator activity; GO:0051301,cell division; GO:0044772,mitotic cell cycle phase transition; GO:0000079,regulation of cyclin-dependent protein serine/threonine kinase activity; GO:0003674,molecular_function; GO:0019207,kinase regulat…	At1g47210
BraA04g017630.3.5C	--	GO:0016021,integral component of membrane; GO:0005743,mitochondrial inner membrane; GO:0022857,transmembrane transporter activity; GO:0006869,lipid transport; GO:0003674,molecular_function; GO:0005215,transporter activity; GO:0006810,transport; GO:0006811,ion transport; GO:0006820,anion transport; GO:0008150,biological_process; GO:0010876,lipid localization; GO:0033036,macromolecule localization;…	At2g22730
BraA03g044500.3.5C	ko03030: DNA replication; ko03420: Nucleotide excision repair; ko03430: Mismatch repair; ko03440: Homologous recombination	GO:0005662,DNA replication factor A complex; GO:0005524,ATP binding; GO:0003684,damaged DNA binding; GO:0004386,helicase activity; GO:0016787,hydrolase activity; GO:0046872,metal ion binding; GO:0043047,single-stranded telomeric DNA binding; GO:0006268,DNA unwinding involved in DNA replication; GO:0000724,double-strand break repair via homologous recombination; GO:0051321,meiotic cell cycle; GO:0…	At5g61000
BraA06g010840.3.5C	--	--	At1g14680
BraA03g004890.3.5C	ko00620: Pyruvate metabolism; ko00710: Carbon fixation in photosynthetic organisms; ko01100: Metabolic pathways; ko01200: Carbon metabolism	GO:0048046,apoplast; GO:0005618,cell wall; GO:0009507,chloroplast; GO:0005829,cytosol; GO:0005886,plasma membrane; GO:0009506,plasmodesma; GO:0005774,vacuolar membrane; GO:0004471,malate dehydrogenase (decarboxylating) (NAD+) activity; GO:0004473,malate dehydrogenase (decarboxylating) (NADP+) activity; GO:0004470,malic enzyme activity; GO:0046872,metal ion binding; GO:0051287,NAD binding; GO:0008…	At5g11670
BraA07g001380.3.5C	--	GO:0009507,chloroplast; GO:0009941,chloroplast envelope; GO:0009570,chloroplast stroma; GO:0009534,chloroplast thylakoid; GO:0009840,chloroplastic endopeptidase Clp complex; GO:0009368,endopeptidase Clp complex; GO:0005576,extracellular region; GO:0010287,plastoglobule; GO:0004176,ATP-dependent peptidase activity; GO:0051117,ATPase binding; GO:0004252,serine-type endopeptidase activity; GO:000965…	At1g12410
BraA06g000610.3.5C	--	--	At1g55340
BraA05g022660.3.5C	--	GO:0016021,integral component of membrane; GO:0005575,cellular_component; GO:0016020,membrane; GO:0031224,intrinsic component of membrane; GO:0110165,cellular anatomical entity	At1g34780
BraA04g005190.3.5C	ko00511: Other glycan degradation; ko00513: Various types of N-glycan biosynthesis; ko00520: Amino sugar and nucleotide sugar metabolism; ko00531: Glycosaminoglycan degradation; ko00603: Glycosphingolipid biosynthesis - globo and isoglobo series; ko00604: Glycosphingolipid biosynthesis - ganglio series; ko01100: Metabolic pathways	GO:0005829,cytosol; GO:0099503,secretory vesicle; GO:0005773,vacuole; GO:0004563,beta-N-acetylhexosaminidase activity; GO:0015929,hexosaminidase activity; GO:0102148,N-acetyl-beta-D-galactosaminidase activity; GO:0005975,carbohydrate metabolic process; GO:0003674,molecular_function; GO:0003824,catalytic activity; GO:0004553,hydrolase activity, hydrolyzing O-glycosyl compounds; GO:0016787,hydrolas…	At3g55260
BraA09g011630.3.5C	--	GO:0005634,nucleus; GO:0003700,DNA-binding transcription factor activity; GO:0046982,protein heterodimerization activity; GO:0000976,transcription regulatory region sequence-specific DNA binding; GO:0045893,positive regulation of transcription, DNA-templated; GO:0003674,molecular_function; GO:0140110,transcription regulator activity; GO:0005488,binding; GO:0005515,protein binding; GO:0046983,prot…	At2g18160
BraA01g033870.3.5C	--	GO:0016602,CCAAT-binding factor complex; GO:0003700,DNA-binding transcription factor activity; GO:0000981,DNA-binding transcription factor activity, RNA polymerase II-specific; GO:0000978,RNA polymerase II cis-regulatory region sequence-specific DNA binding; GO:0009793,embryo development ending in seed dormancy; GO:0055046,microgametogenesis; GO:0045892,negative regulation of transcription, DNA-t…	At3g20910
BraA06g028640.3.5C	--	GO:0005737,cytoplasm; GO:0005634,nucleus; GO:0046872,metal ion binding; GO:0004842,ubiquitin-protein transferase activity; GO:0042742,defense response to bacterium; GO:0009867,jasmonic acid mediated signaling pathway; GO:0009611,response to wounding; GO:0003674,molecular_function; GO:0005488,binding; GO:0043167,ion binding; GO:0043169,cation binding; GO:0003824,catalytic activity; GO:0016740,tran…	At5g63970
BraA09g015610.3.5C	--	--	At1g63670
BraA04g017330.3.5C	--	GO:0005829,cytosol; GO:0005730,nucleolus; GO:0003723,RNA binding; GO:0009383,rRNA (cytosine-C5-)-methyltransferase activity; GO:0051301,cell division; GO:0009965,leaf morphogenesis; GO:0000470,maturation of LSU-rRNA; GO:0042127,regulation of cell population proliferation; GO:0090069,regulation of ribosome biogenesis; GO:0001510,RNA methylation; GO:0010015,root morphogenesis; GO:0070475,rRNA base …	At2g22400
BraA07g039970.3.5C	--	GO:0005634,nucleus; GO:0003700,DNA-binding transcription factor activity; GO:0006355,regulation of transcription, DNA-templated; GO:0003674,molecular_function; GO:0140110,transcription regulator activity; GO:0006139,nucleobase-containing compound metabolic process; GO:0006351,transcription, DNA-templated; GO:0006725,cellular aromatic compound metabolic process; GO:0006807,nitrogen compound metabo…	At1g75250
BraA01g005040.3.5C	ko00520: Amino sugar and nucleotide sugar metabolism; ko00561: Glycerolipid metabolism; ko01100: Metabolic pathways	GO:0009507,chloroplast; GO:0005886,plasma membrane; GO:0008146,sulfotransferase activity; GO:0046507,UDPsulfoquinovose synthase activity; GO:0008270,zinc ion binding; GO:0016036,cellular response to phosphate starvation; GO:0009247,glycolipid biosynthetic process; GO:0046506,sulfolipid biosynthetic process; GO:0003674,molecular_function; GO:0003824,catalytic activity; GO:0016740,transferase activ…	At4g33030
BraA01g004710.3.5C	ko00040: Pentose and glucuronate interconversions; ko01100: Metabolic pathways	GO:0016021,integral component of membrane; GO:0004650,polygalacturonase activity; GO:0005975,carbohydrate metabolic process; GO:0003674,molecular_function; GO:0003824,catalytic activity; GO:0004553,hydrolase activity, hydrolyzing O-glycosyl compounds; GO:0016787,hydrolase activity; GO:0016798,hydrolase activity, acting on glycosyl bonds; GO:0008150,biological_process; GO:0008152,metabolic process…	At4g33440
BraA09g044270.3.5C	--	GO:0003677,DNA binding; GO:0046872,metal ion binding; GO:0003674,molecular_function; GO:0003676,nucleic acid binding; GO:0005488,binding; GO:0097159,organic cyclic compound binding; GO:1901363,heterocyclic compound binding; GO:0043167,ion binding; GO:0043169,cation binding	At3g51180_2
BraA03g040140.3.5C	ko04712: Circadian rhythm - plant	GO:0005634,nucleus; GO:0003700,DNA-binding transcription factor activity; GO:0046872,metal ion binding; GO:0000976,transcription regulatory region sequence-specific DNA binding; GO:0006355,regulation of transcription, DNA-templated; GO:0003674,molecular_function; GO:0140110,transcription regulator activity; GO:0005488,binding; GO:0043167,ion binding; GO:0043169,cation binding; GO:0001067,regulato…	At3g21270
BraA08g021070.3.5C	--	GO:0009507,chloroplast; GO:0009535,chloroplast thylakoid membrane; GO:0016021,integral component of membrane; GO:0009536,plastid; GO:0003955,NAD(P)H dehydrogenase (quinone) activity; GO:0048038,quinone binding; GO:0010207,photosystem II assembly; GO:0003674,molecular_function; GO:0003824,catalytic activity; GO:0016491,oxidoreductase activity; GO:0016651,oxidoreductase activity, acting on NAD(P)H;…	At4g35760
BraA07g026660.3.5C	--	GO:0005737,cytoplasm; GO:0005874,microtubule; GO:0015630,microtubule cytoskeleton; GO:0005634,nucleus; GO:0005524,ATP binding; GO:0016887,ATPase activity; GO:0016853,isomerase activity; GO:0008017,microtubule binding; GO:0008568,microtubule-severing ATPase activity; GO:0043622,cortical microtubule organization; GO:0031122,cytoplasmic microtubule organization; GO:0000226,microtubule cytoskeleton o…	At1g80350
BraA07g022940.3.5C	--	GO:0009507,chloroplast; GO:0009941,chloroplast envelope; GO:0009570,chloroplast stroma; GO:0005737,cytoplasm; GO:0005829,cytosol; GO:0008199,ferric iron binding; GO:0008198,ferrous iron binding; GO:0004322,ferroxidase activity; GO:0009908,flower development; GO:0006880,intracellular sequestering of iron ion; GO:0055072,iron ion homeostasis; GO:0006826,iron ion transport; GO:0048366,leaf developme…	At3g56090
BraA09g054010.3.5C	--	GO:0005737,cytoplasm; GO:0051537,2 iron, 2 sulfur cluster binding; GO:0046872,metal ion binding; GO:0015035,protein disulfide oxidoreductase activity; GO:0000122,negative regulation of transcription by RNA polymerase II; GO:0003674,molecular_function; GO:0005488,binding; GO:0051536,iron-sulfur cluster binding; GO:0051540,metal cluster binding; GO:0043167,ion binding; GO:0043169,cation binding; GO…	At3g62930
BraA06g014820.3.5C	--	GO:0097361,CIA complex; GO:0005634,nucleus; GO:0016226,iron-sulfur cluster assembly; GO:0097428,protein maturation by iron-sulfur cluster transfer; GO:0006790,sulfur compound metabolic process; GO:0008150,biological_process; GO:0008152,metabolic process; GO:0009987,cellular process; GO:0016043,cellular component organization; GO:0022607,cellular component assembly; GO:0031163,metallo-sulfur clust…	At5g48120
BraA01g008890.3.5C	ko02010: ABC transporters	GO:0016021,integral component of membrane; GO:0005743,mitochondrial inner membrane; GO:0005739,mitochondrion; GO:0005524,ATP binding; GO:0042626,ATPase-coupled transmembrane transporter activity; GO:0006879,cellular iron ion homeostasis; GO:0006811,ion transport; GO:0046686,response to cadmium ion; GO:0055085,transmembrane transport; GO:0000166,nucleotide binding; GO:0003674,molecular_function; G…	At4g28630
BraA01g007850.3.5C	--	GO:0080008,Cul4-RING E3 ubiquitin ligase complex; GO:0005737,cytoplasm; GO:0005634,nucleus; GO:0048700,acquisition of desiccation tolerance in seed; GO:0007049,cell cycle; GO:0006974,cellular response to DNA damage stimulus; GO:0031570,DNA integrity checkpoint; GO:0009793,embryo development ending in seed dormancy; GO:0048481,plant ovule development; GO:0009663,plasmodesma organization; GO:001049…	At4g29860
BraA05g007510.3.5C	--	GO:0030176,integral component of endoplasmic reticulum membrane; GO:0030173,integral component of Golgi membrane; GO:0005887,integral component of plasma membrane; GO:0005802,trans-Golgi network; GO:0047493,ceramide cholinephosphotransferase activity; GO:0045140,inositol phosphoceramide synthase activity; GO:0033188,sphingomyelin synthase activity; GO:0046513,ceramide biosynthetic process; GO:000…	At2g37940
BraA04g013560.3.5C	--	GO:0016021,integral component of membrane; GO:0005886,plasma membrane; GO:0051539,4 iron, 4 sulfur cluster binding; GO:0003674,molecular_function; GO:0005488,binding; GO:0051536,iron-sulfur cluster binding; GO:0051540,metal cluster binding; GO:0005575,cellular_component; GO:0016020,membrane; GO:0031224,intrinsic component of membrane; GO:0110165,cellular anatomical entity; GO:0071944,cell periphe…	At5g40300
BraA02g011730.3.5C	ko00562: Inositol phosphate metabolism; ko01100: Metabolic pathways; ko04070: Phosphatidylinositol signaling system	GO:0005886,plasma membrane; GO:0046872,metal ion binding; GO:0004435,phosphatidylinositol phospholipase C activity; GO:0004629,phospholipase C activity; GO:0009738,abscisic acid-activated signaling pathway; GO:0016042,lipid catabolic process; GO:0048015,phosphatidylinositol-mediated signaling; GO:0009737,response to abscisic acid; GO:0009409,response to cold; GO:0009651,response to salt stress; G…	At5g58670
BraA10g027190.3.5C	--	GO:0005524,ATP binding; GO:0106310,protein serine kinase activity; GO:0106311,protein threonine kinase activity; GO:0030007,cellular potassium ion homeostasis; GO:0050832,defense response to fungus; GO:0001666,response to hypoxia; GO:0007165,signal transduction; GO:0000166,nucleotide binding; GO:0003674,molecular_function; GO:0005488,binding; GO:0017076,purine nucleotide binding; GO:0030554,adeny…	At5g25110
BraA09g049740.3.5C	ko00563: Glycosylphosphatidylinositol (GPI)-anchor biosynthesis; ko01100: Metabolic pathways	GO:0016021,integral component of membrane; GO:0017176,phosphatidylinositol N-acetylglucosaminyltransferase activity; GO:0006506,GPI anchor biosynthetic process; GO:0003674,molecular_function; GO:0003824,catalytic activity; GO:0008194,UDP-glycosyltransferase activity; GO:0008375,acetylglucosaminyltransferase activity; GO:0016740,transferase activity; GO:0016757,transferase activity, transferring g…	At3g57170
BraA01g033650.3.5C	ko04016: MAPK signaling pathway - plant; ko04075: Plant hormone signal transduction; ko04626: Plant-pathogen interaction	GO:0005524,ATP binding; GO:0004708,MAP kinase kinase activity; GO:0106310,protein serine kinase activity; GO:0106311,protein threonine kinase activity; GO:0004714,transmembrane receptor protein tyrosine kinase activity; GO:0009738,abscisic acid-activated signaling pathway; GO:0051301,cell division; GO:0098542,defense response to other organism; GO:0010227,floral organ abscission; GO:0010229,inflo…	At3g21220
BraA02g020130.3.5C	--	GO:0005634,nucleus; GO:0003700,DNA-binding transcription factor activity; GO:0000976,transcription regulatory region sequence-specific DNA binding; GO:0008270,zinc ion binding; GO:0010252,auxin homeostasis; GO:0048527,lateral root development; GO:0048366,leaf development; GO:0010150,leaf senescence; GO:2000469,negative regulation of peroxidase activity; GO:0000122,negative regulation of transcrip…	At1g70000
BraA05g011060.3.5C	ko04075: Plant hormone signal transduction	GO:0005634,nucleus; GO:0003677,DNA binding; GO:0003700,DNA-binding transcription factor activity; GO:0000976,transcription regulatory region sequence-specific DNA binding; GO:0010158,abaxial cell fate specification; GO:0009850,auxin metabolic process; GO:0009734,auxin-activated signaling pathway; GO:0010582,floral meristem determinacy; GO:1902584,positive regulation of response to water deprivati…	At2g33860
BraA04g011150.3.5C	--	--	At5g37550
BraA01g021370.3.5C	--	GO:0050412,cinnamate beta-D-glucosyltransferase activity; GO:0047218,hydroxycinnamate 4-beta-glucosyltransferase activity; GO:0080043,quercetin 3-O-glucosyltransferase activity; GO:0080044,quercetin 7-O-glucosyltransferase activity; GO:0050284,sinapate 1-glucosyltransferase activity; GO:0003674,molecular_function; GO:0003824,catalytic activity; GO:0008194,UDP-glycosyltransferase activity; GO:0016…	At4g15490
BraA06g021220.3.5C	--	--	At3g45900
BraA06g017050.3.5C	--	GO:0016021,integral component of membrane; GO:0016020,membrane; GO:0005774,vacuolar membrane; GO:0005381,iron ion transmembrane transporter activity; GO:0005384,manganese ion transmembrane transporter activity; GO:0006879,cellular iron ion homeostasis; GO:0030026,cellular manganese ion homeostasis; GO:0006880,intracellular sequestering of iron ion; GO:0010039,response to iron ion; GO:0003674,mole…	At3g43630
BraA07g026040.3.5C	--	--	At3g62650
BraA10g025250.3.5C	--	GO:0016021,integral component of membrane; GO:0005575,cellular_component; GO:0016020,membrane; GO:0031224,intrinsic component of membrane; GO:0110165,cellular anatomical entity	At5g13720
BraA09g042240.3.5C	ko00562: Inositol phosphate metabolism; ko01100: Metabolic pathways	GO:0005794,Golgi apparatus; GO:0005774,vacuolar membrane; GO:0043813,phosphatidylinositol-3,5-bisphosphate 5-phosphatase activity; GO:0004438,phosphatidylinositol-3-phosphatase activity; GO:0007010,cytoskeleton organization; GO:0046856,phosphatidylinositol dephosphorylation; GO:0036092,phosphatidylinositol-3-phosphate biosynthetic process; GO:0009832,plant-type cell wall biogenesis; GO:0009826,un…	At1g22620
BraA03g018530.3.5C	--	GO:0016021,integral component of membrane; GO:0016491,oxidoreductase activity; GO:0003674,molecular_function; GO:0003824,catalytic activity; GO:0005575,cellular_component; GO:0016020,membrane; GO:0031224,intrinsic component of membrane; GO:0110165,cellular anatomical entity	--
BraA09g048610.3.5C	--	GO:0009535,chloroplast thylakoid membrane; GO:0016021,integral component of membrane; GO:0005575,cellular_component; GO:0005622,intracellular anatomical structure; GO:0005737,cytoplasm; GO:0009507,chloroplast; GO:0009534,chloroplast thylakoid; GO:0009536,plastid; GO:0009579,thylakoid; GO:0016020,membrane; GO:0031976,plastid thylakoid; GO:0031984,organelle subcompartment; GO:0034357,photosynthetic…	At3g56010
BraA05g033800.3.5C	ko00040: Pentose and glucuronate interconversions; ko01100: Metabolic pathways	GO:0048046,apoplast; GO:0005618,cell wall; GO:0005737,cytoplasm; GO:0005829,cytosol; GO:0005886,plasma membrane; GO:0045330,aspartyl esterase activity; GO:0003729,mRNA binding; GO:0030599,pectinesterase activity; GO:0046910,pectinesterase inhibitor activity; GO:0042545,cell wall modification; GO:0050829,defense response to Gram-negative bacterium; GO:0045490,pectin catabolic process; GO:0009620,r…	At3g14310
BraA10g006170.3.5C	ko00960: Tropane, piperidine and pyridine alkaloid biosynthesis; ko01100: Metabolic pathways; ko01110: Biosynthesis of secondary metabolites	GO:0016491,oxidoreductase activity; GO:0003674,molecular_function; GO:0003824,catalytic activity	At1g07440
BraA03g028900.3.5C	--	--	At4g03420
BraA03g000760.3.5C	--	--	At5g02390
BraA10g017470.3.5C	ko00908: Zeatin biosynthesis; ko01110: Biosynthesis of secondary metabolites	GO:0080043,quercetin 3-O-glucosyltransferase activity; GO:0080044,quercetin 7-O-glucosyltransferase activity; GO:0003674,molecular_function; GO:0003824,catalytic activity; GO:0008194,UDP-glycosyltransferase activity; GO:0016740,transferase activity; GO:0016757,transferase activity, transferring glycosyl groups; GO:0016758,transferase activity, transferring hexosyl groups; GO:0035251,UDP-glucosylt…	At5g59590
BraA09g008300.3.5C	--	GO:0005737,cytoplasm; GO:0004864,protein phosphatase inhibitor activity; GO:0035308,negative regulation of protein dephosphorylation; GO:0003674,molecular_function; GO:0004857,enzyme inhibitor activity; GO:0019208,phosphatase regulator activity; GO:0019212,phosphatase inhibitor activity; GO:0019888,protein phosphatase regulator activity; GO:0030234,enzyme regulator activity; GO:0098772,molecular …	At5g64130
BraA02g036910.3.5C	ko00280: Valine, leucine and isoleucine degradation; ko00640: Propanoate metabolism; ko01100: Metabolic pathways; ko01110: Biosynthesis of secondary metabolites	GO:0005947,mitochondrial alpha-ketoglutarate dehydrogenase complex; GO:0003863,3-methyl-2-oxobutanoate dehydrogenase (2-methylpropanoyl-transferring) activity; GO:0009083,branched-chain amino acid catabolic process; GO:0043617,cellular response to sucrose starvation; GO:0009646,response to absence of light; GO:0007584,response to nutrient; GO:0009744,response to sucrose; GO:0003674,molecular_func…	At3g13450
BraA04g027400.3.5C	--	GO:0005507,copper ion binding; GO:0003674,molecular_function; GO:0005488,binding; GO:0043167,ion binding; GO:0043169,cation binding; GO:0046872,metal ion binding; GO:0046914,transition metal ion binding	At2g36950
BraA10g012960.3.5C	--	GO:0016788,hydrolase activity, acting on ester bonds; GO:0003674,molecular_function; GO:0003824,catalytic activity; GO:0016787,hydrolase activity	--
novel.67	--	--	--
BraA03g045740.3.5C	--	--	At3g50900
BraA03g061610.3.5C	--	GO:0005739,mitochondrion; GO:0005575,cellular_component; GO:0005622,intracellular anatomical structure; GO:0005737,cytoplasm; GO:0043226,organelle; GO:0043227,membrane-bounded organelle; GO:0043229,intracellular organelle; GO:0043231,intracellular membrane-bounded organelle; GO:0110165,cellular anatomical entity	At4g37190
BraA09g060650.3.5C	--	GO:0005737,cytoplasm; GO:0005634,nucleus; GO:0046872,metal ion binding; GO:0061630,ubiquitin protein ligase activity; GO:0004842,ubiquitin-protein transferase activity; GO:0009738,abscisic acid-activated signaling pathway; GO:0009789,positive regulation of abscisic acid-activated signaling pathway; GO:0016567,protein ubiquitination; GO:0047484,regulation of response to osmotic stress; GO:0009651,…	At1g15100
BraA03g026120.3.5C	--	--	At2g20950
BraA08g017450.3.5C	--	GO:0005737,cytoplasm; GO:0008409,5'-3' exonuclease activity; GO:0005524,ATP binding; GO:0003677,DNA binding; GO:0003887,DNA-directed DNA polymerase activity; GO:0004386,helicase activity; GO:0007049,cell cycle; GO:0051301,cell division; GO:0006261,DNA-dependent DNA replication; GO:1990067,intrachromosomal DNA recombination; GO:0009933,meristem structural organization; GO:0009640,photomorphogenesi…	At4g32700
BraA01g043210.3.5C	--	GO:0005794,Golgi apparatus; GO:0000139,Golgi membrane; GO:0016021,integral component of membrane; GO:0030246,carbohydrate binding; GO:1990714,hydroxyproline O-galactosyltransferase activity; GO:0010405,arabinogalactan protein metabolic process; GO:0048354,mucilage biosynthetic process involved in seed coat development; GO:0018258,protein O-linked glycosylation via hydroxyproline; GO:0080147,root …	At3g06440
BraA02g042090.3.5C	--	GO:0005634,nucleus; GO:0003700,DNA-binding transcription factor activity; GO:0043565,sequence-specific DNA binding; GO:0000976,transcription regulatory region sequence-specific DNA binding; GO:0006355,regulation of transcription, DNA-templated; GO:0009737,response to abscisic acid; GO:1902074,response to salt; GO:0003674,molecular_function; GO:0140110,transcription regulator activity; GO:0003676,…	At5g49620
BraA09g042640.3.5C	--	GO:0005829,cytosol; GO:0005634,nucleus; GO:0019900,kinase binding; GO:0046872,metal ion binding; GO:0009749,response to glucose; GO:1905582,response to mannose; GO:0042594,response to starvation; GO:0009744,response to sucrose; GO:0003674,molecular_function; GO:0005488,binding; GO:0005515,protein binding; GO:0019899,enzyme binding; GO:0043167,ion binding; GO:0043169,cation binding; GO:0008150,bio…	At1g22160
BraA05g007120.3.5C	ko00250: Alanine, aspartate and glutamate metabolism; ko00260: Glycine, serine and threonine metabolism; ko00270: Cysteine and methionine metabolism; ko00280: Valine, leucine and isoleucine degradation; ko01100: Metabolic pathways; ko01110: Biosynthesis of secondary metabolites	GO:0005739,mitochondrion; GO:0008453,alanine-glyoxylate transaminase activity; GO:0030170,pyridoxal phosphate binding; GO:0009853,photorespiration; GO:0003674,molecular_function; GO:0003824,catalytic activity; GO:0008483,transaminase activity; GO:0016740,transferase activity; GO:0016769,transferase activity, transferring nitrogenous groups; GO:0005488,binding; GO:0019842,vitamin binding; GO:00360…	At2g38400
BraA08g018270.3.5C	--	--	At2g24280
BraA02g019360.3.5C	--	GO:0005737,cytoplasm; GO:0005634,nucleus; GO:0009691,cytokinin biosynthetic process; GO:0009690,cytokinin metabolic process; GO:0009736,cytokinin-activated signaling pathway; GO:0006725,cellular aromatic compound metabolic process; GO:0006807,nitrogen compound metabolic process; GO:0008150,biological_process; GO:0008152,metabolic process; GO:0009058,biosynthetic process; GO:0009308,amine metaboli…	At1g68870
BraA10g022040.3.5C	--	GO:0009507,chloroplast; GO:0009941,chloroplast envelope; GO:0009535,chloroplast thylakoid membrane; GO:0005737,cytoplasm; GO:0005773,vacuole; GO:0005524,ATP binding; GO:0031072,heat shock protein binding; GO:0046872,metal ion binding; GO:0051082,unfolded protein binding; GO:0051085,chaperone cofactor-dependent protein refolding; GO:0042026,protein refolding; GO:0009408,response to heat; GO:000016…	At5g18140
BraA01g012270.3.5C	--	GO:0004519,endonuclease activity; GO:0004521,endoribonuclease activity; GO:0046872,metal ion binding; GO:0003676,nucleic acid binding; GO:0000014,single-stranded DNA endodeoxyribonuclease activity; GO:0006308,DNA catabolic process; GO:0090502,RNA phosphodiester bond hydrolysis, endonucleolytic; GO:0003674,molecular_function; GO:0003824,catalytic activity; GO:0004518,nuclease activity; GO:0016787,…	At4g21590
BraA01g046090.3.5C	--	--	At3g01400
BraA07g013290.3.5C	ko04075: Plant hormone signal transduction	GO:0005634,nucleus; GO:0003677,DNA binding; GO:0003700,DNA-binding transcription factor activity; GO:0071456,cellular response to hypoxia; GO:0016036,cellular response to phosphate starvation; GO:0006355,regulation of transcription, DNA-templated; GO:0003674,molecular_function; GO:0003676,nucleic acid binding; GO:0005488,binding; GO:0097159,organic cyclic compound binding; GO:1901363,heterocyclic…	At1g25550
BraA03g049710.3.5C	--	GO:0005737,cytoplasm; GO:0004364,glutathione transferase activity; GO:0006749,glutathione metabolic process; GO:0003674,molecular_function; GO:0003824,catalytic activity; GO:0016740,transferase activity; GO:0016765,transferase activity, transferring alkyl or aryl (other than methyl) groups; GO:0006518,peptide metabolic process; GO:0006575,cellular modified amino acid metabolic process; GO:0006790…	At4g19880
BraA09g057510.3.5C	--	GO:0048046,apoplast; GO:0005575,cellular_component; GO:0005576,extracellular region; GO:0110165,cellular anatomical entity	At2g21110
BraA02g012500.3.5C	--	GO:0005634,nucleus; GO:0005516,calmodulin binding; GO:0003700,DNA-binding transcription factor activity; GO:0043565,sequence-specific DNA binding; GO:0080142,regulation of salicylic acid biosynthetic process; GO:0003674,molecular_function; GO:0005488,binding; GO:0005515,protein binding; GO:0140110,transcription regulator activity; GO:0003676,nucleic acid binding; GO:0003677,DNA binding; GO:009715…	At5g57580
novel.625	--	--	--
BraA10g019090.3.5C	--	--	At5g22390
BraA05g034350.3.5C	--	GO:0048046,apoplast; GO:0005575,cellular_component; GO:0005576,extracellular region; GO:0110165,cellular anatomical entity	At3g13650
BraA02g021600.3.5C	ko04016: MAPK signaling pathway - plant	GO:0005634,nucleus; GO:0003700,DNA-binding transcription factor activity; GO:0000981,DNA-binding transcription factor activity, RNA polymerase II-specific; GO:0046983,protein dimerization activity; GO:0000978,RNA polymerase II cis-regulatory region sequence-specific DNA binding; GO:0006357,regulation of transcription by RNA polymerase II; GO:0003674,molecular_function; GO:0140110,transcription re…	At1g72210
BraA01g016600.3.5C	--	GO:0005634,nucleus; GO:0005516,calmodulin binding; GO:0003700,DNA-binding transcription factor activity; GO:0043565,sequence-specific DNA binding; GO:0080142,regulation of salicylic acid biosynthetic process; GO:0003674,molecular_function; GO:0005488,binding; GO:0005515,protein binding; GO:0140110,transcription regulator activity; GO:0003676,nucleic acid binding; GO:0003677,DNA binding; GO:009715…	At5g57580
BraA08g013700.3.5C	--	GO:0030863,cortical cytoskeleton; GO:0005730,nucleolus; GO:0043622,cortical microtubule organization; GO:0009553,embryo sac development; GO:0045892,negative regulation of transcription, DNA-templated; GO:0000226,microtubule cytoskeleton organization; GO:0006996,organelle organization; GO:0007010,cytoskeleton organization; GO:0007017,microtubule-based process; GO:0008150,biological_process; GO:000…	At4g18830
BraA09g000920.3.5C	--	GO:0003700,DNA-binding transcription factor activity; GO:0009793,embryo development ending in seed dormancy; GO:0006355,regulation of transcription, DNA-templated; GO:0003674,molecular_function; GO:0140110,transcription regulator activity; GO:0000003,reproduction; GO:0003006,developmental process involved in reproduction; GO:0007275,multicellular organism development; GO:0008150,biological_proces…	At4g00950
BraA02g008810.3.5C	--	GO:0005930,axoneme; GO:0097014,ciliary plasm; GO:0030286,dynein complex; GO:0005874,microtubule; GO:0031514,motile cilium; GO:0007017,microtubule-based process; GO:0044458,motile cilium assembly; GO:0008150,biological_process; GO:0009987,cellular process; GO:0006996,organelle organization; GO:0016043,cellular component organization; GO:0022607,cellular component assembly; GO:0030030,cell projecti…	At5g20110
BraA07g009410.3.5C	--	GO:0005634,nucleus; GO:0005575,cellular_component; GO:0005622,intracellular anatomical structure; GO:0043226,organelle; GO:0043227,membrane-bounded organelle; GO:0043229,intracellular organelle; GO:0043231,intracellular membrane-bounded organelle; GO:0110165,cellular anatomical entity	At3g23880
BraA07g004390.3.5C	--	GO:0005737,cytoplasm; GO:0005634,nucleus; GO:0004842,ubiquitin-protein transferase activity; GO:0010200,response to chitin; GO:0003674,molecular_function; GO:0003824,catalytic activity; GO:0016740,transferase activity; GO:0019787,ubiquitin-like protein transferase activity; GO:0140096,catalytic activity, acting on a protein; GO:0008150,biological_process; GO:0010033,response to organic substance;…	At5g01830
BraA05g016890.3.5C	--	GO:0016602,CCAAT-binding factor complex; GO:0003700,DNA-binding transcription factor activity; GO:0000981,DNA-binding transcription factor activity, RNA polymerase II-specific; GO:0000978,RNA polymerase II cis-regulatory region sequence-specific DNA binding; GO:0000976,transcription regulatory region sequence-specific DNA binding; GO:0009738,abscisic acid-activated signaling pathway; GO:0009785,b…	At1g54160
BraA05g011540.3.5C	ko00190: Oxidative phosphorylation; ko01100: Metabolic pathways; ko04145: Phagosome	GO:0005618,cell wall; GO:0009507,chloroplast; GO:0009941,chloroplast envelope; GO:0005829,cytosol; GO:0005794,Golgi apparatus; GO:0005739,mitochondrion; GO:0000325,plant-type vacuole; GO:0005886,plasma membrane; GO:0009506,plasmodesma; GO:0033180,proton-transporting V-type ATPase, V1 domain; GO:0005774,vacuolar membrane; GO:0005773,vacuole; GO:0005524,ATP binding; GO:0016887,ATPase activity; GO:0…	At1g78900
BraA09g059960.3.5C	--	--	At1g79160
BraA09g052220.3.5C	--	GO:0009507,chloroplast; GO:0016021,integral component of membrane; GO:0005575,cellular_component; GO:0005622,intracellular anatomical structure; GO:0005737,cytoplasm; GO:0009536,plastid; GO:0043226,organelle; GO:0043227,membrane-bounded organelle; GO:0043229,intracellular organelle; GO:0043231,intracellular membrane-bounded organelle; GO:0110165,cellular anatomical entity; GO:0016020,membrane; GO…	At3g60590
BraA10g014870.3.5C	ko04626: Plant-pathogen interaction	GO:0005856,cytoskeleton; GO:0009524,phragmoplast; GO:0005524,ATP binding; GO:0004708,MAP kinase kinase activity; GO:0051019,mitogen-activated protein kinase binding; GO:0031435,mitogen-activated protein kinase kinase kinase binding; GO:0106310,protein serine kinase activity; GO:0106311,protein threonine kinase activity; GO:0004714,transmembrane receptor protein tyrosine kinase activity; GO:000222…	At5g56580
BraA09g050340.3.5C	ko04016: MAPK signaling pathway - plant; ko04075: Plant hormone signal transduction; ko04626: Plant-pathogen interaction	GO:0009507,chloroplast; GO:0009570,chloroplast stroma; GO:0016021,integral component of membrane; GO:0009505,plant-type cell wall; GO:0005886,plasma membrane; GO:0090406,pollen tube; GO:0099503,secretory vesicle; GO:0005524,ATP binding; GO:0016301,kinase activity; GO:0106310,protein serine kinase activity; GO:0004674,protein serine/threonine kinase activity; GO:0106311,protein threonine kinase ac…	At3g57830
novel.620	--	--	--
BraA02g047560.3.5C	ko00020: Citrate cycle (TCA cycle); ko00190: Oxidative phosphorylation; ko01100: Metabolic pathways; ko01110: Biosynthesis of secondary metabolites; ko01200: Carbon metabolism	GO:0005618,cell wall; GO:0005749,mitochondrial respiratory chain complex II, succinate dehydrogenase complex (ubiquinone); GO:0005739,mitochondrion; GO:0009536,plastid; GO:0045273,respiratory chain complex II; GO:0005524,ATP binding; GO:0050897,cobalt ion binding; GO:0009055,electron transfer activity; GO:0050660,flavin adenine dinucleotide binding; GO:0008177,succinate dehydrogenase (ubiquinone)…	At5g66740
BraA06g038830.3.5C	ko00073: Cutin, suberine and wax biosynthesis; ko01110: Biosynthesis of secondary metabolites	GO:0005783,endoplasmic reticulum; GO:0005789,endoplasmic reticulum membrane; GO:0016021,integral component of membrane; GO:0020037,heme binding; GO:0005506,iron ion binding; GO:0080133,midchain alkane hydroxylase activity; GO:0010025,wax biosynthetic process; GO:0003674,molecular_function; GO:0005488,binding; GO:0046906,tetrapyrrole binding; GO:0097159,organic cyclic compound binding; GO:1901363,…	At4g39510
BraA06g033140.3.5C	ko04712: Circadian rhythm - plant	GO:0005634,nucleus; GO:0000160,phosphorelay signal transduction system; GO:0048511,rhythmic process; GO:0007154,cell communication; GO:0007165,signal transduction; GO:0008150,biological_process; GO:0009987,cellular process; GO:0023052,signaling; GO:0035556,intracellular signal transduction; GO:0050789,regulation of biological process; GO:0050794,regulation of cellular process; GO:0050896,response…	At5g24470
BraA09g065520.3.5C	--	GO:0005737,cytoplasm; GO:0005634,nucleus; GO:0051537,2 iron, 2 sulfur cluster binding; GO:0046872,metal ion binding; GO:0015035,protein disulfide oxidoreductase activity; GO:0006995,cellular response to nitrogen starvation; GO:0003674,molecular_function; GO:0005488,binding; GO:0051536,iron-sulfur cluster binding; GO:0051540,metal cluster binding; GO:0043167,ion binding; GO:0043169,cation binding;…	At1g06830
BraA01g042650.3.5C	--	GO:0005634,nucleus; GO:0005575,cellular_component; GO:0005622,intracellular anatomical structure; GO:0043226,organelle; GO:0043227,membrane-bounded organelle; GO:0043229,intracellular organelle; GO:0043231,intracellular membrane-bounded organelle; GO:0110165,cellular anatomical entity	At3g07565
BraA03g018940.3.5C	ko00010: Glycolysis / Gluconeogenesis; ko00030: Pentose phosphate pathway; ko00051: Fructose and mannose metabolism; ko00052: Galactose metabolism; ko01100: Metabolic pathways; ko01110: Biosynthesis of secondary metabolites; ko01200: Carbon metabolism; ko01230: Biosynthesis of amino acids; ko03018: RNA degradation	GO:0005794,Golgi apparatus; GO:0005575,cellular_component; GO:0005622,intracellular anatomical structure; GO:0005737,cytoplasm; GO:0012505,endomembrane system; GO:0043226,organelle; GO:0043227,membrane-bounded organelle; GO:0043229,intracellular organelle; GO:0043231,intracellular membrane-bounded organelle; GO:0110165,cellular anatomical entity	At2g36410
BraA01g042980.3.5C	--	--	At3g06840
BraA03g049670.3.5C	--	GO:0005634,nucleus; GO:0046872,metal ion binding; GO:0004842,ubiquitin-protein transferase activity; GO:0042742,defense response to bacterium; GO:0050832,defense response to fungus; GO:2000117,negative regulation of cysteine-type endopeptidase activity; GO:0043069,negative regulation of programmed cell death; GO:0043161,proteasome-mediated ubiquitin-dependent protein catabolic process; GO:0043067…	At4g19700
BraA05g027000.3.5C	--	GO:0009507,chloroplast; GO:0005739,mitochondrion; GO:0003729,mRNA binding; GO:0003723,RNA binding; GO:1900871,chloroplast mRNA modification; GO:0016554,cytidine to uridine editing; GO:0080156,mitochondrial mRNA modification; GO:0006397,mRNA processing; GO:0009409,response to cold; GO:0003674,molecular_function; GO:0003676,nucleic acid binding; GO:0005488,binding; GO:0097159,organic cyclic compoun…	At3g20930_1
BraA02g013000.3.5C	--	GO:0005634,nucleus; GO:0003700,DNA-binding transcription factor activity; GO:0000976,transcription regulatory region sequence-specific DNA binding; GO:0008270,zinc ion binding; GO:0010151,chloroplast elongation; GO:0009658,chloroplast organization; GO:0007623,circadian rhythm; GO:0009736,cytokinin-activated signaling pathway; GO:0009740,gibberellic acid mediated signaling pathway; GO:0010255,gluc…	At5g56860
BraA04g007610.3.5C	--	--	At3g52240
BraA03g011390.3.5C	--	GO:0016021,integral component of membrane; GO:0005575,cellular_component; GO:0016020,membrane; GO:0031224,intrinsic component of membrane; GO:0110165,cellular anatomical entity	At5g59350
BraA08g035820.3.5C	ko04016: MAPK signaling pathway - plant; ko04075: Plant hormone signal transduction	GO:0005829,cytosol; GO:0005634,nucleus; GO:0005886,plasma membrane; GO:0046872,metal ion binding; GO:0106306,protein serine phosphatase activity; GO:0106307,protein threonine phosphatase activity; GO:0003674,molecular_function; GO:0005488,binding; GO:0043167,ion binding; GO:0043169,cation binding; GO:0003824,catalytic activity; GO:0004721,phosphoprotein phosphatase activity; GO:0004722,protein se…	At1g03590
BraA02g019890.3.5C	--	--	At1g69610
BraA09g031190.3.5C	--	GO:0005737,cytoplasm; GO:0005634,nucleus; GO:0016567,protein ubiquitination; GO:0006464,cellular protein modification process; GO:0006807,nitrogen compound metabolic process; GO:0008150,biological_process; GO:0008152,metabolic process; GO:0009987,cellular process; GO:0019538,protein metabolic process; GO:0032446,protein modification by small protein conjugation; GO:0036211,protein modification pr…	At3g04660
BraA09g009530.3.5C	ko00053: Ascorbate and aldarate metabolism; ko01100: Metabolic pathways	GO:0005615,extracellular space; GO:0005507,copper ion binding; GO:0016491,oxidoreductase activity; GO:0003674,molecular_function; GO:0005488,binding; GO:0043167,ion binding; GO:0043169,cation binding; GO:0046872,metal ion binding; GO:0046914,transition metal ion binding; GO:0003824,catalytic activity; GO:0005575,cellular_component; GO:0005576,extracellular region; GO:0110165,cellular anatomical e…	At5g66920
BraA09g034120.3.5C	ko00030: Pentose phosphate pathway; ko00230: Purine metabolism; ko01100: Metabolic pathways; ko01110: Biosynthesis of secondary metabolites; ko01200: Carbon metabolism; ko01230: Biosynthesis of amino acids	GO:0009507,chloroplast; GO:0005737,cytoplasm; GO:0002189,ribose phosphate diphosphokinase complex; GO:0005524,ATP binding; GO:0016301,kinase activity; GO:0000287,magnesium ion binding; GO:0004749,ribose phosphate diphosphokinase activity; GO:0006015,5-phosphoribose 1-diphosphate biosynthetic process; GO:0009116,nucleoside metabolic process; GO:0006164,purine nucleotide biosynthetic process; GO:00…	At1g32380
BraA07g023210.3.5C	ko00073: Cutin, suberine and wax biosynthesis; ko04146: Peroxisome	GO:0009507,chloroplast; GO:0043231,intracellular membrane-bounded organelle; GO:0102965,alcohol-forming fatty acyl-CoA reductase activity; GO:0080019,fatty-acyl-CoA reductase (alcohol-forming) activity; GO:0006629,lipid metabolic process; GO:0035336,long-chain fatty-acyl-CoA metabolic process; GO:0009611,response to wounding; GO:0010345,suberin biosynthetic process; GO:0003674,molecular_function;…	At3g56700
BraA06g014810.3.5C	--	GO:0016021,integral component of membrane; GO:0005634,nucleus; GO:0016874,ligase activity; GO:0061630,ubiquitin protein ligase activity; GO:0008270,zinc ion binding; GO:0006879,cellular iron ion homeostasis; GO:0033212,iron import into cell; GO:0098711,iron ion import across plasma membrane; GO:0043161,proteasome-mediated ubiquitin-dependent protein catabolic process; GO:0016567,protein ubiquitin…	At1g74760
BraA09g014570.3.5C	--	GO:0009055,electron transfer activity; GO:0046872,metal ion binding; GO:0003674,molecular_function; GO:0003824,catalytic activity; GO:0016491,oxidoreductase activity; GO:0005488,binding; GO:0043167,ion binding; GO:0043169,cation binding	At1g64640
BraA03g041990.3.5C	--	GO:0016021,integral component of membrane; GO:0016020,membrane; GO:0005774,vacuolar membrane; GO:0005381,iron ion transmembrane transporter activity; GO:0005384,manganese ion transmembrane transporter activity; GO:0006879,cellular iron ion homeostasis; GO:0030026,cellular manganese ion homeostasis; GO:0006880,intracellular sequestering of iron ion; GO:0010039,response to iron ion; GO:0003674,mole…	At3g25190
BraA08g018280.3.5C	--	--	At4g30990
BraA08g024320.3.5C	ko04075: Plant hormone signal transduction	GO:0005886,plasma membrane; GO:0009734,auxin-activated signaling pathway; GO:0007275,multicellular organism development; GO:0040008,regulation of growth; GO:0007154,cell communication; GO:0007165,signal transduction; GO:0008150,biological_process; GO:0009719,response to endogenous stimulus; GO:0009725,response to hormone; GO:0009733,response to auxin; GO:0009755,hormone-mediated signaling pathway…	At1g29510
BraA10g033070.3.5C	--	--	At5g02640
BraA09g013770.3.5C	--	--	At1g63670
BraA06g032550.3.5C	ko00909: Sesquiterpenoid and triterpenoid biosynthesis; ko01100: Metabolic pathways; ko01110: Biosynthesis of secondary metabolites	GO:0005737,cytoplasm; GO:0080016,(-)-E-beta-caryophyllene synthase activity; GO:0080017,alpha-humulene synthase activity; GO:0000287,magnesium ion binding; GO:0080027,response to herbivore; GO:0051762,sesquiterpene biosynthetic process; GO:0016106,sesquiterpenoid biosynthetic process; GO:0003674,molecular_function; GO:0003824,catalytic activity; GO:0009975,cyclase activity; GO:0010333,terpene syn…	At4g01490
BraA07g039540.3.5C	--	GO:0005634,nucleus; GO:0003700,DNA-binding transcription factor activity; GO:0043565,sequence-specific DNA binding; GO:0009738,abscisic acid-activated signaling pathway; GO:0006952,defense response; GO:0045893,positive regulation of transcription, DNA-templated; GO:1904278,positive regulation of wax biosynthetic process; GO:0010115,regulation of abscisic acid biosynthetic process; GO:0009787,regu…	At1g74650
BraA03g018210.3.5C	--	GO:0030126,COPI vesicle coat; GO:0005829,cytosol; GO:0000139,Golgi membrane; GO:0005198,structural molecule activity; GO:0006888,endoplasmic reticulum to Golgi vesicle-mediated transport; GO:0006891,intra-Golgi vesicle-mediated transport; GO:0015031,protein transport; GO:0006890,retrograde vesicle-mediated transport, Golgi to endoplasmic reticulum; GO:0003674,molecular_function; GO:0006810,transp…	At2g34840
novel.1248	--	--	--
BraA09g032990.3.5C	--	GO:0016021,integral component of membrane; GO:0005886,plasma membrane; GO:0022857,transmembrane transporter activity; GO:0003674,molecular_function; GO:0005215,transporter activity; GO:0005575,cellular_component; GO:0016020,membrane; GO:0031224,intrinsic component of membrane; GO:0110165,cellular anatomical entity; GO:0071944,cell periphery	At1g33440
BraA05g031660.3.5C	--	GO:0046872,metal ion binding; GO:0106306,protein serine phosphatase activity; GO:0004722,protein serine/threonine phosphatase activity; GO:0106307,protein threonine phosphatase activity; GO:0006470,protein dephosphorylation; GO:0003674,molecular_function; GO:0005488,binding; GO:0043167,ion binding; GO:0043169,cation binding; GO:0003824,catalytic activity; GO:0004721,phosphoprotein phosphatase act…	At3g16560
BraA06g007800.3.5C	--	GO:0009507,chloroplast; GO:0003729,mRNA binding; GO:0009658,chloroplast organization; GO:1900865,chloroplast RNA modification; GO:0003674,molecular_function; GO:0003676,nucleic acid binding; GO:0003723,RNA binding; GO:0005488,binding; GO:0097159,organic cyclic compound binding; GO:1901363,heterocyclic compound binding; GO:0006996,organelle organization; GO:0008150,biological_process; GO:0009657,p…	At1g10910
BraA06g019400.3.5C	ko04626: Plant-pathogen interaction	GO:0016021,integral component of membrane; GO:0005886,plasma membrane; GO:0005516,calmodulin binding; GO:0030552,cAMP binding; GO:0030553,cGMP binding; GO:0005216,ion channel activity; GO:0003674,molecular_function; GO:0005488,binding; GO:0005515,protein binding; GO:0000166,nucleotide binding; GO:0017076,purine nucleotide binding; GO:0030551,cyclic nucleotide binding; GO:0030554,adenyl nucleotide…	At3g48010
BraA01g040970.3.5C	--	GO:0016021,integral component of membrane; GO:0005886,plasma membrane; GO:0005575,cellular_component; GO:0016020,membrane; GO:0031224,intrinsic component of membrane; GO:0110165,cellular anatomical entity; GO:0071944,cell periphery	At3g11010
BraA04g009070.3.5C	--	GO:0005634,nucleus; GO:0003700,DNA-binding transcription factor activity; GO:0043565,sequence-specific DNA binding; GO:0009873,ethylene-activated signaling pathway; GO:0003674,molecular_function; GO:0140110,transcription regulator activity; GO:0003676,nucleic acid binding; GO:0003677,DNA binding; GO:0005488,binding; GO:0097159,organic cyclic compound binding; GO:1901363,heterocyclic compound bind…	At4g13620
BraA05g005180.3.5C	ko00071: Fatty acid degradation; ko00073: Cutin, suberine and wax biosynthesis; ko01100: Metabolic pathways	GO:0016021,integral component of membrane; GO:0020037,heme binding; GO:0005506,iron ion binding; GO:0004497,monooxygenase activity; GO:0016705,oxidoreductase activity, acting on paired donors, with incorporation or reduction of molecular oxygen; GO:0003674,molecular_function; GO:0005488,binding; GO:0046906,tetrapyrrole binding; GO:0097159,organic cyclic compound binding; GO:1901363,heterocyclic c…	At2g45510
BraA01g045640.3.5C	ko04712: Circadian rhythm - plant	GO:0005634,nucleus; GO:0003677,DNA binding; GO:0003700,DNA-binding transcription factor activity; GO:0008270,zinc ion binding; GO:0009658,chloroplast organization; GO:0009909,regulation of flower development; GO:0003674,molecular_function; GO:0003676,nucleic acid binding; GO:0005488,binding; GO:0097159,organic cyclic compound binding; GO:1901363,heterocyclic compound binding; GO:0140110,transcrip…	At3g02380
BraA02g044900.3.5C	ko04016: MAPK signaling pathway - plant; ko04626: Plant-pathogen interaction	GO:0009507,chloroplast; GO:0005886,plasma membrane; GO:0005524,ATP binding; GO:0106310,protein serine kinase activity; GO:0106311,protein threonine kinase activity; GO:0004842,ubiquitin-protein transferase activity; GO:0000166,nucleotide binding; GO:0003674,molecular_function; GO:0005488,binding; GO:0017076,purine nucleotide binding; GO:0030554,adenyl nucleotide binding; GO:0032553,ribonucleotide…	At5g61560
BraA01g004520.3.5C	ko00300: Lysine biosynthesis; ko01100: Metabolic pathways; ko01110: Biosynthesis of secondary metabolites; ko01230: Biosynthesis of amino acids	GO:0009507,chloroplast; GO:0009570,chloroplast stroma; GO:0005886,plasma membrane; GO:0005507,copper ion binding; GO:0010285,L,L-diaminopimelate aminotransferase activity; GO:0030170,pyridoxal phosphate binding; GO:0008483,transaminase activity; GO:0009089,lysine biosynthetic process via diaminopimelate; GO:0009862,systemic acquired resistance, salicylic acid mediated signaling pathway; GO:000367…	At4g33680
BraA08g018080.3.5C	--	GO:0016021,integral component of membrane; GO:0046872,metal ion binding; GO:0016740,transferase activity; GO:0016567,protein ubiquitination; GO:0003674,molecular_function; GO:0005488,binding; GO:0043167,ion binding; GO:0043169,cation binding; GO:0003824,catalytic activity; GO:0006464,cellular protein modification process; GO:0006807,nitrogen compound metabolic process; GO:0008150,biological_proce…	At4g18110
BraA06g023510.3.5C	ko03030: DNA replication; ko03420: Nucleotide excision repair; ko03430: Mismatch repair; ko03440: Homologous recombination	GO:0005524,ATP binding; GO:0003678,DNA helicase activity; GO:0016787,hydrolase activity; GO:0006310,DNA recombination; GO:0006281,DNA repair; GO:0000723,telomere maintenance; GO:0000166,nucleotide binding; GO:0003674,molecular_function; GO:0005488,binding; GO:0017076,purine nucleotide binding; GO:0030554,adenyl nucleotide binding; GO:0032553,ribonucleotide binding; GO:0032555,purine ribonucleotid…	At1g52960
BraA09g016120.3.5C	--	GO:0009734,auxin-activated signaling pathway; GO:0010305,leaf vascular tissue pattern formation; GO:0010087,phloem or xylem histogenesis; GO:0009733,response to auxin; GO:0007154,cell communication; GO:0007165,signal transduction; GO:0008150,biological_process; GO:0009719,response to endogenous stimulus; GO:0009725,response to hormone; GO:0009755,hormone-mediated signaling pathway; GO:0009987,cel…	--
BraA05g002120.3.5C	--	GO:0005783,endoplasmic reticulum; GO:0005576,extracellular region; GO:0005773,vacuole; GO:0010162,seed dormancy process; GO:0000003,reproduction; GO:0003006,developmental process involved in reproduction; GO:0007275,multicellular organism development; GO:0008150,biological_process; GO:0009791,post-embryonic development; GO:0010154,fruit development; GO:0010431,seed maturation; GO:0021700,developm…	At2g41280
BraA02g026880.3.5C	ko00904: Diterpenoid biosynthesis; ko01100: Metabolic pathways; ko01110: Biosynthesis of secondary metabolites	GO:0051213,dioxygenase activity; GO:0016707,gibberellin 3-beta-dioxygenase activity; GO:0046872,metal ion binding; GO:0009686,gibberellin biosynthetic process; GO:0009416,response to light stimulus; GO:0010114,response to red light; GO:0009639,response to red or far red light; GO:0003674,molecular_function; GO:0003824,catalytic activity; GO:0016491,oxidoreductase activity; GO:0016705,oxidoreducta…	At1g80340
novel.927	--	GO:0005615,extracellular space; GO:0010227,floral organ abscission; GO:0000003,reproduction; GO:0003006,developmental process involved in reproduction; GO:0007275,multicellular organism development; GO:0008150,biological_process; GO:0009791,post-embryonic development; GO:0009838,abscission; GO:0009908,flower development; GO:0022414,reproductive process; GO:0032501,multicellular organismal process…	--
BraA10g001270.3.5C	ko02010: ABC transporters	GO:0005576,extracellular region; GO:0016021,integral component of membrane; GO:0005886,plasma membrane; GO:0009506,plasmodesma; GO:0005524,ATP binding; GO:0042626,ATPase-coupled transmembrane transporter activity; GO:0055085,transmembrane transport; GO:0000166,nucleotide binding; GO:0003674,molecular_function; GO:0005488,binding; GO:0017076,purine nucleotide binding; GO:0030554,adenyl nucleotide …	At1g02520
BraA09g065290.3.5C	--	GO:0102360,daphnetin 3-O-glucosyltransferase activity; GO:0047893,flavonol 3-O-glucosyltransferase activity; GO:0033836,flavonol 7-O-beta-glucosyltransferase activity; GO:0102425,myricetin 3-O-glucosyltransferase activity; GO:0080043,quercetin 3-O-glucosyltransferase activity; GO:0080044,quercetin 7-O-glucosyltransferase activity; GO:0035251,UDP-glucosyltransferase activity; GO:0003674,molecular_…	At1g07250
BraA02g018830.3.5C	--	GO:0005856,cytoskeleton; GO:0005789,endoplasmic reticulum membrane; GO:0000139,Golgi membrane; GO:0008092,cytoskeletal protein binding; GO:0009958,positive gravitropism; GO:0003674,molecular_function; GO:0005488,binding; GO:0005515,protein binding; GO:0008150,biological_process; GO:0009605,response to external stimulus; GO:0009606,tropism; GO:0009628,response to abiotic stimulus; GO:0009629,respo…	At1g68370
BraA02g003500.3.5C	--	--	--
BraA03g007900.3.5C	--	--	At5g17270
BraA01g011130.3.5C	--	GO:0016021,integral component of membrane; GO:0005575,cellular_component; GO:0016020,membrane; GO:0031224,intrinsic component of membrane; GO:0110165,cellular anatomical entity	At4g19850
BraA09g044950.3.5C	ko04016: MAPK signaling pathway - plant; ko04626: Plant-pathogen interaction	GO:0016021,integral component of membrane; GO:0005886,plasma membrane; GO:0009506,plasmodesma; GO:0009536,plastid; GO:0005524,ATP binding; GO:0004672,protein kinase activity; GO:0004674,protein serine/threonine kinase activity; GO:0046777,protein autophosphorylation; GO:0010038,response to metal ion; GO:0000166,nucleotide binding; GO:0003674,molecular_function; GO:0005488,binding; GO:0017076,puri…	At5g39000
BraA10g002620.3.5C	ko00380: Tryptophan metabolism; ko01100: Metabolic pathways	GO:0050660,flavin adenine dinucleotide binding; GO:0103075,indole-3-pyruvate monooxygenase activity; GO:0004499,N,N-dimethylaniline monooxygenase activity; GO:0050661,NADP binding; GO:0009851,auxin biosynthetic process; GO:0009723,response to ethylene; GO:0000166,nucleotide binding; GO:0003674,molecular_function; GO:0005488,binding; GO:0036094,small molecule binding; GO:0043167,ion binding; GO:00…	At1g04180
BraA07g019250.3.5C	--	GO:0005634,nucleus; GO:0003700,DNA-binding transcription factor activity; GO:0046872,metal ion binding; GO:0000976,transcription regulatory region sequence-specific DNA binding; GO:0006355,regulation of transcription, DNA-templated; GO:0003674,molecular_function; GO:0140110,transcription regulator activity; GO:0005488,binding; GO:0043167,ion binding; GO:0043169,cation binding; GO:0001067,regulato…	At2g28200
BraA09g026140.3.5C	ko04144: Endocytosis	GO:0005829,cytosol; GO:0000813,ESCRT I complex; GO:0044877,protein-containing complex binding; GO:0043328,protein transport to vacuole involved in ubiquitin-dependent protein catabolic process via the multivesicular body sorting pathway; GO:0003674,molecular_function; GO:0005488,binding; GO:0006508,proteolysis; GO:0006511,ubiquitin-dependent protein catabolic process; GO:0006807,nitrogen compound…	At4g05000
BraA03g006380.3.5C	--	--	At5g14440
BraA01g015500.3.5C	--	--	At4g24700
BraA06g017650.3.5C	--	--	At1g77400
BraA06g021070.3.5C	--	GO:0005829,cytosol; GO:0005634,nucleus; GO:0003700,DNA-binding transcription factor activity; GO:0043565,sequence-specific DNA binding; GO:0000976,transcription regulatory region sequence-specific DNA binding; GO:0006355,regulation of transcription, DNA-templated; GO:0003674,molecular_function; GO:0140110,transcription regulator activity; GO:0003676,nucleic acid binding; GO:0003677,DNA binding; G…	At3g46130
BraA04g030510.3.5C	ko00908: Zeatin biosynthesis	GO:0005773,vacuole; GO:0019139,cytokinin dehydrogenase activity; GO:0071949,FAD binding; GO:0016491,oxidoreductase activity; GO:0009823,cytokinin catabolic process; GO:0048507,meristem development; GO:0003674,molecular_function; GO:0003824,catalytic activity; GO:0016645,oxidoreductase activity, acting on the CH-NH group of donors; GO:0000166,nucleotide binding; GO:0005488,binding; GO:0036094,smal…	At2g41510
BraA02g031310.3.5C	ko04075: Plant hormone signal transduction	GO:0005829,cytosol; GO:0005886,plasma membrane; GO:0046982,protein heterodimerization activity; GO:0004860,protein kinase inhibitor activity; GO:0009742,brassinosteroid mediated signaling pathway; GO:0006629,lipid metabolic process; GO:0010423,negative regulation of brassinosteroid biosynthetic process; GO:0003674,molecular_function; GO:0005488,binding; GO:0005515,protein binding; GO:0046983,prot…	At5g42750
BraA03g047410.3.5C	--	GO:0046872,metal ion binding; GO:1900150,regulation of defense response to fungus; GO:0003674,molecular_function; GO:0005488,binding; GO:0043167,ion binding; GO:0043169,cation binding; GO:0002831,regulation of response to biotic stimulus; GO:0006950,response to stress; GO:0006952,defense response; GO:0008150,biological_process; GO:0009605,response to external stimulus; GO:0009607,response to biot…	At1g49420
BraA10g017300.3.5C	--	GO:0016021,integral component of membrane; GO:0005575,cellular_component; GO:0016020,membrane; GO:0031224,intrinsic component of membrane; GO:0110165,cellular anatomical entity	At5g59350
BraA02g043500.3.5C	--	GO:0005901,caveola; GO:0005768,endosome; GO:0005886,plasma membrane; GO:0044853,plasma membrane raft; GO:0009506,plasmodesma; GO:0009536,plastid; GO:0005774,vacuolar membrane; GO:0005773,vacuole; GO:0071456,cellular response to hypoxia; GO:0006897,endocytosis; GO:0010324,membrane invagination; GO:0072659,protein localization to plasma membrane; GO:0001666,response to hypoxia; GO:0006950,response …	At5g25250
BraA04g022540.3.5C	--	GO:0005794,Golgi apparatus; GO:0016021,integral component of membrane; GO:0016413,O-acetyltransferase activity; GO:0003674,molecular_function; GO:0003824,catalytic activity; GO:0008374,O-acyltransferase activity; GO:0016407,acetyltransferase activity; GO:0016740,transferase activity; GO:0016746,transferase activity, transferring acyl groups; GO:0016747,transferase activity, transferring acyl grou…	At2g30010
BraA10g025440.3.5C	--	--	--
BraA09g062090.3.5C	--	GO:0009507,chloroplast; GO:0005576,extracellular region; GO:0005739,mitochondrion; GO:0046872,metal ion binding; GO:0070006,metalloaminopeptidase activity; GO:0003729,mRNA binding; GO:0031365,N-terminal protein amino acid modification; GO:0070084,protein initiator methionine removal; GO:0003674,molecular_function; GO:0005488,binding; GO:0043167,ion binding; GO:0043169,cation binding; GO:0003824,c…	At1g13270
BraA01g017760.3.5C	--	GO:0010494,cytoplasmic stress granule; GO:0003729,mRNA binding; GO:0003723,RNA binding; GO:0010603,regulation of cytoplasmic mRNA processing body assembly; GO:0034063,stress granule assembly; GO:0003674,molecular_function; GO:0003676,nucleic acid binding; GO:0005488,binding; GO:0097159,organic cyclic compound binding; GO:1901363,heterocyclic compound binding; GO:0006996,organelle organization; GO…	At4g26990
BraA05g035670.3.5C	--	GO:0009535,chloroplast thylakoid membrane; GO:0005575,cellular_component; GO:0005622,intracellular anatomical structure; GO:0005737,cytoplasm; GO:0009507,chloroplast; GO:0009534,chloroplast thylakoid; GO:0009536,plastid; GO:0009579,thylakoid; GO:0016020,membrane; GO:0031976,plastid thylakoid; GO:0031984,organelle subcompartment; GO:0034357,photosynthetic membrane; GO:0042651,thylakoid membrane; G…	At3g12340
BraA03g006500.3.5C	--	GO:0005829,cytosol; GO:0005524,ATP binding; GO:0046872,metal ion binding; GO:0106310,protein serine kinase activity; GO:0106311,protein threonine kinase activity; GO:1902456,regulation of stomatal opening; GO:0000166,nucleotide binding; GO:0003674,molecular_function; GO:0005488,binding; GO:0017076,purine nucleotide binding; GO:0030554,adenyl nucleotide binding; GO:0032553,ribonucleotide binding; …	At5g14720
BraA01g002110.3.5C	--	GO:0016021,integral component of membrane; GO:0005575,cellular_component; GO:0016020,membrane; GO:0031224,intrinsic component of membrane; GO:0110165,cellular anatomical entity	At4g36660
BraA06g010430.3.5C	--	GO:0005886,plasma membrane; GO:0009536,plastid; GO:0003723,RNA binding; GO:0050832,defense response to fungus; GO:0034051,negative regulation of plant-type hypersensitive response; GO:0003674,molecular_function; GO:0003676,nucleic acid binding; GO:0005488,binding; GO:0097159,organic cyclic compound binding; GO:1901363,heterocyclic compound binding; GO:0006950,response to stress; GO:0006952,defens…	At1g14340
BraA02g032220.3.5C	--	GO:0005829,cytosol; GO:0009536,plastid; GO:0044604,ABC-type phytochelatin transporter activity; GO:0015446,ATPase-coupled arsenite transmembrane transporter activity; GO:0046870,cadmium ion binding; GO:0005507,copper ion binding; GO:0016756,glutathione gamma-glutamylcysteinyltransferase activity; GO:0015700,arsenite transport; GO:0098849,cellular detoxification of cadmium ion; GO:0052544,defense …	At5g44070
BraA03g002540.3.5C	--	--	At5g06280
BraA08g032980.3.5C	--	GO:0005737,cytoplasm; GO:0005829,cytosol; GO:0016868,intramolecular transferase activity, phosphotransferases; GO:0003674,molecular_function; GO:0003824,catalytic activity; GO:0016853,isomerase activity; GO:0016866,intramolecular transferase activity; GO:0005575,cellular_component; GO:0005622,intracellular anatomical structure; GO:0110165,cellular anatomical entity	At2g17280
BraA03g018010.3.5C	--	GO:0016021,integral component of membrane; GO:0016020,membrane; GO:0015297,antiporter activity; GO:0022857,transmembrane transporter activity; GO:0042910,xenobiotic transmembrane transporter activity; GO:0003674,molecular_function; GO:0005215,transporter activity; GO:0015291,secondary active transmembrane transporter activity; GO:0022804,active transmembrane transporter activity; GO:0005575,cellu…	At2g34360
BraA09g016200.3.5C	--	GO:0005739,mitochondrion; GO:0005575,cellular_component; GO:0005622,intracellular anatomical structure; GO:0005737,cytoplasm; GO:0043226,organelle; GO:0043227,membrane-bounded organelle; GO:0043229,intracellular organelle; GO:0043231,intracellular membrane-bounded organelle; GO:0110165,cellular anatomical entity	At2g07676
novel.1281	--	--	--
BraA08g016620.3.5C	ko00940: Phenylpropanoid biosynthesis; ko01110: Biosynthesis of secondary metabolites	GO:0080043,quercetin 3-O-glucosyltransferase activity; GO:0080044,quercetin 7-O-glucosyltransferase activity; GO:0003674,molecular_function; GO:0003824,catalytic activity; GO:0008194,UDP-glycosyltransferase activity; GO:0016740,transferase activity; GO:0016757,transferase activity, transferring glycosyl groups; GO:0016758,transferase activity, transferring hexosyl groups; GO:0035251,UDP-glucosylt…	At4g34131
BraA02g035880.3.5C	--	GO:0005829,cytosol; GO:0005634,nucleus; GO:0046872,metal ion binding; GO:0035064,methylated histone binding; GO:0003712,transcription coregulator activity; GO:0000976,transcription regulatory region sequence-specific DNA binding; GO:0006325,chromatin organization; GO:0006355,regulation of transcription, DNA-templated; GO:0003674,molecular_function; GO:0005488,binding; GO:0043167,ion binding; GO:0…	At5g26210
BraA01g009080.3.5C	ko00130: Ubiquinone and other terpenoid-quinone biosynthesis; ko00270: Cysteine and methionine metabolism; ko00350: Tyrosine metabolism; ko00360: Phenylalanine metabolism; ko00400: Phenylalanine, tyrosine and tryptophan biosynthesis; ko00950: Isoquinoline alkaloid biosynthesis; ko00960: Tropane, piperidine and pyridine alkaloid biosynthesis; ko01100: Metabolic pathways; ko01110: Biosynthesis of s…	GO:0030170,pyridoxal phosphate binding; GO:0008483,transaminase activity; GO:0009058,biosynthetic process; GO:0006520,cellular amino acid metabolic process; GO:0003674,molecular_function; GO:0005488,binding; GO:0019842,vitamin binding; GO:0036094,small molecule binding; GO:0043167,ion binding; GO:0043168,anion binding; GO:0070279,vitamin B6 binding; GO:0097159,organic cyclic compound binding; GO:…	At2g20610
BraA05g003930.3.5C	--	GO:0102215,thiocyanate methyltransferase activity; GO:0018708,thiol S-methyltransferase activity; GO:0032259,methylation; GO:0003674,molecular_function; GO:0003824,catalytic activity; GO:0008168,methyltransferase activity; GO:0016740,transferase activity; GO:0016741,transferase activity, transferring one-carbon groups; GO:0008172,S-methyltransferase activity; GO:0008757,S-adenosylmethionine-depen…	At2g43910
BraA01g001140.3.5C	ko00190: Oxidative phosphorylation; ko01100: Metabolic pathways	GO:0005751,mitochondrial respiratory chain complex IV; GO:0005739,mitochondrion; GO:0004129,cytochrome-c oxidase activity; GO:0030234,enzyme regulator activity; GO:0006123,mitochondrial electron transport, cytochrome c to oxygen; GO:0003674,molecular_function; GO:0003824,catalytic activity; GO:0005215,transporter activity; GO:0008324,cation transmembrane transporter activity; GO:0009055,electron …	At4g37830
BraAnng003400.3.5C	ko00052: Galactose metabolism; ko01100: Metabolic pathways	GO:0005737,cytoplasm; GO:0047216,inositol 3-alpha-galactosyltransferase activity; GO:0046872,metal ion binding; GO:0016757,transferase activity, transferring glycosyl groups; GO:0006012,galactose metabolic process; GO:0009737,response to abscisic acid; GO:0009409,response to cold; GO:0009408,response to heat; GO:0006979,response to oxidative stress; GO:0009651,response to salt stress; GO:0009414,…	At2g47180
BraA03g022250.3.5C	ko04141: Protein processing in endoplasmic reticulum	GO:0005789,endoplasmic reticulum membrane; GO:0016021,integral component of membrane; GO:0046872,metal ion binding; GO:0004842,ubiquitin-protein transferase activity; GO:0043161,proteasome-mediated ubiquitin-dependent protein catabolic process; GO:0016567,protein ubiquitination; GO:0009409,response to cold; GO:0009723,response to ethylene; GO:0006970,response to osmotic stress; GO:0009414,respons…	At2g42030
BraA06g013810.3.5C	--	GO:0016021,integral component of membrane; GO:0005886,plasma membrane; GO:0050832,defense response to fungus; GO:0032491,detection of molecule of fungal origin; GO:0002758,innate immune response-activating signal transduction; GO:0009620,response to fungus; GO:0010555,response to mannitol; GO:0002237,response to molecule of bacterial origin; GO:0002238,response to molecule of fungal origin; GO:00…	At3g05360
BraA04g017370.3.5C	--	GO:0005769,early endosome; GO:0005802,trans-Golgi network; GO:0005524,ATP binding; GO:0046872,metal ion binding; GO:0004672,protein kinase activity; GO:0043621,protein self-association; GO:0106310,protein serine kinase activity; GO:0106311,protein threonine kinase activity; GO:0004842,ubiquitin-protein transferase activity; GO:0009738,abscisic acid-activated signaling pathway; GO:0006952,defense …	At5g13540
BraA04g017590.3.5C	--	GO:0005886,plasma membrane; GO:0009738,abscisic acid-activated signaling pathway; GO:0071470,cellular response to osmotic stress; GO:0009787,regulation of abscisic acid-activated signaling pathway; GO:0007154,cell communication; GO:0007165,signal transduction; GO:0008150,biological_process; GO:0009719,response to endogenous stimulus; GO:0009725,response to hormone; GO:0009737,response to abscisic…	At2g22660
BraA02g028090.3.5C	ko00480: Glutathione metabolism; ko01100: Metabolic pathways	GO:0005737,cytoplasm; GO:0005829,cytosol; GO:0005739,mitochondrion; GO:0005886,plasma membrane; GO:0043295,glutathione binding; GO:0004364,glutathione transferase activity; GO:0006749,glutathione metabolic process; GO:0002239,response to oomycetes; GO:0009407,toxin catabolic process; GO:0003674,molecular_function; GO:0005488,binding; GO:0033218,amide binding; GO:0042277,peptide binding; GO:004316…	At2g02930
BraA05g022770.3.5C	--	GO:0005789,endoplasmic reticulum membrane; GO:0016021,integral component of membrane; GO:0005634,nucleus; GO:0003700,DNA-binding transcription factor activity; GO:0000976,transcription regulatory region sequence-specific DNA binding; GO:0070301,cellular response to hydrogen peroxide; GO:0010150,leaf senescence; GO:0031930,mitochondria-nucleus signaling pathway; GO:0045893,positive regulation of t…	At1g34190
BraA09g055570.3.5C	ko00966: Glucosinolate biosynthesis; ko01110: Biosynthesis of secondary metabolites; ko01210: 2-Oxocarboxylic acid metabolism	GO:0005783,endoplasmic reticulum; GO:0005794,Golgi apparatus; GO:0016021,integral component of membrane; GO:0016020,membrane; GO:0005739,mitochondrion; GO:0005886,plasma membrane; GO:0005773,vacuole; GO:0020037,heme binding; GO:0005506,iron ion binding; GO:0004497,monooxygenase activity; GO:0016709,oxidoreductase activity, acting on paired donors, with incorporation or reduction of molecular oxyg…	At2g24180
BraA08g025760.3.5C	--	GO:0005634,nucleus; GO:0003700,DNA-binding transcription factor activity; GO:0046872,metal ion binding; GO:0046982,protein heterodimerization activity; GO:0000976,transcription regulatory region sequence-specific DNA binding; GO:0009738,abscisic acid-activated signaling pathway; GO:0019760,glucosinolate metabolic process; GO:0009788,negative regulation of abscisic acid-activated signaling pathway…	At1g24625
BraA07g039500.3.5C	--	GO:0016021,integral component of membrane; GO:0005575,cellular_component; GO:0016020,membrane; GO:0031224,intrinsic component of membrane; GO:0110165,cellular anatomical entity	At1g74530
novel.960	--	GO:0009507,chloroplast; GO:0005575,cellular_component; GO:0005622,intracellular anatomical structure; GO:0005737,cytoplasm; GO:0009536,plastid; GO:0043226,organelle; GO:0043227,membrane-bounded organelle; GO:0043229,intracellular organelle; GO:0043231,intracellular membrane-bounded organelle; GO:0110165,cellular anatomical entity	At2g07400_2
BraA03g022690.3.5C	ko04144: Endocytosis	GO:0005829,cytosol; GO:0012505,endomembrane system; GO:0000139,Golgi membrane; GO:0005795,Golgi stack; GO:0005798,Golgi-associated vesicle; GO:0005886,plasma membrane; GO:0005802,trans-Golgi network; GO:0005525,GTP binding; GO:0003924,GTPase activity; GO:0048219,inter-Golgi cisterna vesicle-mediated transport; GO:0006886,intracellular protein transport; GO:0009408,response to heat; GO:0000166,nuc…	At2g43130
BraA03g065260.3.5C	--	GO:0005829,cytosol; GO:0005730,nucleolus; GO:0005634,nucleus; GO:0000976,transcription regulatory region sequence-specific DNA binding; GO:0019760,glucosinolate metabolic process; GO:0006355,regulation of transcription, DNA-templated; GO:0001067,regulatory region nucleic acid binding; GO:0003674,molecular_function; GO:0003676,nucleic acid binding; GO:0003677,DNA binding; GO:0003690,double-strande…	At1g61730
BraA07g039570.3.5C	ko04626: Plant-pathogen interaction	GO:0005737,cytoplasm; GO:0005634,nucleus; GO:0005886,plasma membrane; GO:0005524,ATP binding; GO:0005509,calcium ion binding; GO:0009931,calcium-dependent protein serine/threonine kinase activity; GO:0005516,calmodulin binding; GO:0004683,calmodulin-dependent protein kinase activity; GO:0004672,protein kinase activity; GO:0106310,protein serine kinase activity; GO:0106311,protein threonine kinase…	At1g74740
BraA05g018980.3.5C	ko04016: MAPK signaling pathway - plant; ko04075: Plant hormone signal transduction	GO:0005829,cytosol; GO:0005634,nucleus; GO:0005886,plasma membrane; GO:0046872,metal ion binding; GO:0106306,protein serine phosphatase activity; GO:0106307,protein threonine phosphatase activity; GO:0009788,negative regulation of abscisic acid-activated signaling pathway; GO:1902039,negative regulation of seed dormancy process; GO:0009939,positive regulation of gibberellic acid mediated signalin…	At1g07430
BraA07g028260.3.5C	--	GO:0005938,cell cortex; GO:0005737,cytoplasm; GO:0005874,microtubule; GO:0005634,nucleus; GO:0009524,phragmoplast; GO:0005819,spindle; GO:0008017,microtubule binding; GO:0046983,protein dimerization activity; GO:0043622,cortical microtubule organization; GO:0000911,cytokinesis by cell plate formation; GO:0000226,microtubule cytoskeleton organization; GO:0003674,molecular_function; GO:0005488,bind…	At5g55230
BraA01g030590.3.5C	--	--	At1g54430
BraA07g017870.3.5C	ko00240: Pyrimidine metabolism; ko01100: Metabolic pathways	GO:0009507,chloroplast; GO:0009570,chloroplast stroma; GO:0005737,cytoplasm; GO:0005829,cytosol; GO:0009536,plastid; GO:0005525,GTP binding; GO:0004845,uracil phosphoribosyltransferase activity; GO:0016036,cellular response to phosphate starvation; GO:0032502,developmental process; GO:0009116,nucleoside metabolic process; GO:0044206,UMP salvage; GO:0006223,uracil salvage; GO:0000166,nucleotide bi…	At3g53900
BraA09g010710.3.5C	ko00910: Nitrogen metabolism; ko01100: Metabolic pathways	GO:0048046,apoplast; GO:0009507,chloroplast; GO:0009570,chloroplast stroma; GO:0005739,mitochondrion; GO:0051539,4 iron, 4 sulfur cluster binding; GO:0048307,ferredoxin-nitrite reductase activity; GO:0020037,heme binding; GO:0046872,metal ion binding; GO:0050421,nitrite reductase (NO-forming) activity; GO:0042128,nitrate assimilation; GO:0010167,response to nitrate; GO:0003674,molecular_function;…	At2g15620
BraA01g045080.3.5C	--	GO:0016021,integral component of membrane; GO:0009705,plant-type vacuole membrane; GO:0005774,vacuolar membrane; GO:0005353,fructose transmembrane transporter activity; GO:0005355,glucose transmembrane transporter activity; GO:0015755,fructose transmembrane transport; GO:1904659,glucose transmembrane transport; GO:0009911,positive regulation of flower development; GO:0009624,response to nematode;…	At3g03090
BraA05g016570.3.5C	--	GO:0016021,integral component of membrane; GO:0008168,methyltransferase activity; GO:0032259,methylation; GO:0003674,molecular_function; GO:0003824,catalytic activity; GO:0016740,transferase activity; GO:0016741,transferase activity, transferring one-carbon groups; GO:0008150,biological_process; GO:0008152,metabolic process; GO:0005575,cellular_component; GO:0016020,membrane; GO:0031224,intrinsic…	At1g55450
BraA09g064230.3.5C	ko00940: Phenylpropanoid biosynthesis; ko01100: Metabolic pathways; ko01110: Biosynthesis of secondary metabolites	GO:0016491,oxidoreductase activity; GO:0003674,molecular_function; GO:0003824,catalytic activity	At1g09500
BraA02g007310.3.5C	--	GO:0005739,mitochondrion; GO:0005575,cellular_component; GO:0005622,intracellular anatomical structure; GO:0005737,cytoplasm; GO:0043226,organelle; GO:0043227,membrane-bounded organelle; GO:0043229,intracellular organelle; GO:0043231,intracellular membrane-bounded organelle; GO:0110165,cellular anatomical entity	At3g11970_2
BraA08g022760.3.5C	ko00430: Taurine and hypotaurine metabolism; ko00460: Cyanoamino acid metabolism; ko00480: Glutathione metabolism; ko00590: Arachidonic acid metabolism; ko01100: Metabolic pathways	GO:0048046,apoplast; GO:0005886,plasma membrane; GO:0016756,glutathione gamma-glutamylcysteinyltransferase activity; GO:0036374,glutathione hydrolase activity; GO:0102953,hypoglycin A gamma-glutamyl transpeptidase activity; GO:0103068,leukotriene C4 gamma-glutamyl transferase activity; GO:0000048,peptidyltransferase activity; GO:0006751,glutathione catabolic process; GO:0034775,glutathione transm…	At4g39650
BraA10g003240.3.5C	--	GO:0005096,GTPase activator activity; GO:0090630,activation of GTPase activity; GO:0006886,intracellular protein transport; GO:0003674,molecular_function; GO:0008047,enzyme activator activity; GO:0030234,enzyme regulator activity; GO:0030695,GTPase regulator activity; GO:0060589,nucleoside-triphosphatase regulator activity; GO:0098772,molecular function regulator; GO:0008150,biological_process; G…	At1g04830
BraA02g033610.3.5C	ko03010: Ribosome	GO:0009507,chloroplast; GO:0005739,mitochondrion; GO:0009536,plastid; GO:0015935,small ribosomal subunit; GO:0003735,structural constituent of ribosome; GO:0006412,translation; GO:0003674,molecular_function; GO:0005198,structural molecule activity; GO:0006518,peptide metabolic process; GO:0006807,nitrogen compound metabolic process; GO:0008150,biological_process; GO:0008152,metabolic process; GO:…	At5g56940
BraA09g007550.3.5C	--	GO:0016021,integral component of membrane; GO:0005575,cellular_component; GO:0016020,membrane; GO:0031224,intrinsic component of membrane; GO:0110165,cellular anatomical entity	At5g62720
BraA03g001930.3.5C	--	GO:0030410,nicotianamine synthase activity; GO:0030418,nicotianamine biosynthetic process; GO:0010233,phloem transport; GO:0009555,pollen development; GO:0009860,pollen tube growth; GO:0003674,molecular_function; GO:0003824,catalytic activity; GO:0016740,transferase activity; GO:0016765,transferase activity, transferring alkyl or aryl (other than methyl) groups; GO:0006082,organic acid metabolic …	At5g04950
BraA10g000930.3.5C	--	GO:0005634,nucleus; GO:0005886,plasma membrane; GO:0003677,DNA binding; GO:0003700,DNA-binding transcription factor activity; GO:0010089,xylem development; GO:0003674,molecular_function; GO:0003676,nucleic acid binding; GO:0005488,binding; GO:0097159,organic cyclic compound binding; GO:1901363,heterocyclic compound binding; GO:0140110,transcription regulator activity; GO:0008150,biological_proces…	At1g02250
BraA03g019560.3.5C	--	GO:0000793,condensed chromosome; GO:0005730,nucleolus; GO:0005634,nucleus; GO:0003677,DNA binding; GO:0003700,DNA-binding transcription factor activity; GO:0042802,identical protein binding; GO:0042803,protein homodimerization activity; GO:0000976,transcription regulatory region sequence-specific DNA binding; GO:0008356,asymmetric cell division; GO:0042742,defense response to bacterium; GO:005083…	At2g37630
BraA07g031020.3.5C	--	GO:0005783,endoplasmic reticulum; GO:0016021,integral component of membrane; GO:0005886,plasma membrane; GO:0022857,transmembrane transporter activity; GO:1900425,negative regulation of defense response to bacterium; GO:1902289,negative regulation of defense response to oomycetes; GO:1900150,regulation of defense response to fungus; GO:0003674,molecular_function; GO:0005215,transporter activity; …	At1g60050
BraA05g030960.3.5C	ko04712: Circadian rhythm - plant	GO:0005634,nucleus; GO:0003700,DNA-binding transcription factor activity; GO:0000981,DNA-binding transcription factor activity, RNA polymerase II-specific; GO:0000976,transcription regulatory region sequence-specific DNA binding; GO:0045944,positive regulation of transcription by RNA polymerase II; GO:0010017,red or far-red light signaling pathway; GO:0009585,red, far-red light phototransduction;…	At3g17610_1
BraA04g020730.3.5C	--	--	At5g50220
BraA01g034300.3.5C	--	--	--
BraA08g018440.3.5C	--	--	At4g30780
BraA06g027010.3.5C	ko04712: Circadian rhythm - plant	GO:0005634,nucleus; GO:0003677,DNA binding; GO:0003700,DNA-binding transcription factor activity; GO:0001227,DNA-binding transcription repressor activity, RNA polymerase II-specific; GO:0046872,metal ion binding; GO:0000978,RNA polymerase II cis-regulatory region sequence-specific DNA binding; GO:0009658,chloroplast organization; GO:0009908,flower development; GO:0045892,negative regulation of tr…	At5g62430
BraA07g000050.3.5C	--	GO:0005829,cytosol; GO:0005634,nucleus; GO:0003677,DNA binding; GO:0007275,multicellular organism development; GO:0003674,molecular_function; GO:0003676,nucleic acid binding; GO:0005488,binding; GO:0097159,organic cyclic compound binding; GO:1901363,heterocyclic compound binding; GO:0008150,biological_process; GO:0032501,multicellular organismal process; GO:0032502,developmental process; GO:00488…	At2g20825
BraA07g042110.3.5C	--	GO:0005887,integral component of plasma membrane; GO:0015301,anion:anion antiporter activity; GO:0008271,secondary active sulfate transmembrane transporter activity; GO:0015116,sulfate transmembrane transporter activity; GO:0015293,symporter activity; GO:1902358,sulfate transmembrane transport; GO:0003674,molecular_function; GO:0005215,transporter activity; GO:0008509,anion transmembrane transpor…	At1g77990
BraA10g002480.3.5C	--	GO:0016021,integral component of membrane; GO:0050660,flavin adenine dinucleotide binding; GO:0046577,long-chain-alcohol oxidase activity; GO:0000166,nucleotide binding; GO:0003674,molecular_function; GO:0005488,binding; GO:0036094,small molecule binding; GO:0043167,ion binding; GO:0043168,anion binding; GO:0097159,organic cyclic compound binding; GO:1901265,nucleoside phosphate binding; GO:19013…	At1g03990
BraA10g033020.3.5C	--	GO:0009501,amyloplast; GO:0005737,cytoplasm; GO:0046872,metal ion binding; GO:0061630,ubiquitin protein ligase activity; GO:0004842,ubiquitin-protein transferase activity; GO:0009630,gravitropism; GO:0016567,protein ubiquitination; GO:0003674,molecular_function; GO:0005488,binding; GO:0043167,ion binding; GO:0043169,cation binding; GO:0003824,catalytic activity; GO:0016740,transferase activity; G…	At5g02750
BraA06g011840.3.5C	--	GO:0016592,mediator complex; GO:0005634,nucleus; GO:0031490,chromatin DNA binding; GO:0003713,transcription coactivator activity; GO:0045723,positive regulation of fatty acid biosynthetic process; GO:0009751,response to salicylic acid; GO:0003674,molecular_function; GO:0003676,nucleic acid binding; GO:0003677,DNA binding; GO:0003682,chromatin binding; GO:0005488,binding; GO:0097159,organic cyclic…	At1g15780
BraA06g038130.3.5C	--	GO:0003856,3-dehydroquinate synthase activity; GO:0016491,oxidoreductase activity; GO:0009073,aromatic amino acid family biosynthetic process; GO:0008652,cellular amino acid biosynthetic process; GO:0003674,molecular_function; GO:0003824,catalytic activity; GO:0016829,lyase activity; GO:0016835,carbon-oxygen lyase activity; GO:0016838,carbon-oxygen lyase activity, acting on phosphates; GO:0006082…	At3g28760
BraA09g010630.3.5C	ko04016: MAPK signaling pathway - plant; ko04075: Plant hormone signal transduction; ko04626: Plant-pathogen interaction	GO:0016021,integral component of membrane; GO:0005886,plasma membrane; GO:0005524,ATP binding; GO:0042631,cellular response to water deprivation; GO:0009789,positive regulation of abscisic acid-activated signaling pathway; GO:0010030,positive regulation of seed germination; GO:0006468,protein phosphorylation; GO:0000166,nucleotide binding; GO:0003674,molecular_function; GO:0005488,binding; GO:001…	At2g15300
BraA04g014640.3.5C	--	GO:0005739,mitochondrion; GO:0005575,cellular_component; GO:0005622,intracellular anatomical structure; GO:0005737,cytoplasm; GO:0043226,organelle; GO:0043227,membrane-bounded organelle; GO:0043229,intracellular organelle; GO:0043231,intracellular membrane-bounded organelle; GO:0110165,cellular anatomical entity	At5g41170
BraA04g016240.3.5C	--	GO:0034707,chloride channel complex; GO:0043231,intracellular membrane-bounded organelle; GO:0009705,plant-type vacuole membrane; GO:0015112,nitrate transmembrane transporter activity; GO:0009671,nitrate:proton symporter activity; GO:0005247,voltage-gated chloride channel activity; GO:0006821,chloride transport; GO:0015706,nitrate transport; GO:0034765,regulation of ion transmembrane transport; G…	At5g40890
[truncated: 708 more rows]

## Sheet: brown module
Table S7-Genes list of 7 modules (brown module,1215 genes)
[truncated: 1,216 more rows]

[truncated: 4 more sheets: green module, red module, turquoise module, yellow module]
